# Supplementary material for: Plasmonic ommatidia for lensless compound-eye vision
Source: Nat Commun. 2020 Apr 2;11:1637. doi: 10.1038/s41467-020-15460-0 (PMC7118074; doi:10.1038/s41467-020-15460-0)
Supplement: Supplementary file 6 — Source Data [file 41467_2020_15460_MOESM6_ESM.zip]

Archive with 6 entries (6 files):
- Fig3d.xlsx
- Fig3e.xlsx
- Fig3f.xlsx
- Fig3g.xlsx
- SupplFig8a.xlsx
- SupplFig8b.xlsx
