# Supplementary material for: Plasmonic ommatidia for lensless compound-eye vision
Source: Nat Commun. 2020 Apr 2;11:1637. doi: 10.1038/s41467-020-15460-0 (PMC7118074; doi:10.1038/s41467-020-15460-0)
Supplement: Supplementary file 6 — Source Data [file 41467_2020_15460_MOESM6_ESM.zip › Fig3d.xlsx]

## Sheet: x-pol
Figure. 3 (d)
columns: phi; rows: theta; in degrees				measured values in Ampere
bias voltage	1V
laser power	0.5mW
aperture	3mm
																					These columns are additional measurements
	0	5	10	15	20	25	30	35	40	45	50	55	60	65	70	75	80	85	90		67.5	72.5	77.5
-85	4.07455e-10	5.82081e-11	0	0	1.16416e-10	0	5.82081e-11	5.82081e-11	3.25964e-09	8.09092e-09	9.37149e-09	9.08045e-09	1.1467e-08	7.04316e-09	5.35513e-09	3.72532e-09	4.07456e-09	4.83126e-09	4.13277e-09		6.92674e-09	4.24919e-09	3.95815e-09
-84	4.65665e-10	2.9104e-10	5.82081e-11	5.82081e-11	1.74624e-10	5.82081e-11	5.82081e-11	5.82081e-11	6.17004e-09	1.12923e-08	1.29804e-08	1.1467e-08	1.43773e-08	8.49838e-09	6.86853e-09	6.11183e-09	5.99542e-09	7.3924e-09	5.70438e-09		8.03271e-09	6.28646e-09	6.46108e-09
-83	1.10595e-08	1.04775e-09	1.74624e-10	1.74624e-10	8.73121e-09	5.82081e-11	0	0	9.72074e-09	1.68221e-08	1.89758e-08	1.62983e-08	1.95579e-08	1.05939e-08	8.44017e-09	8.38196e-09	8.03271e-09	1.01864e-08	8.96404e-09		9.08045e-09	7.79988e-09	8.38196e-09
-82	2.47966e-08	2.15952e-08	2.1537e-09	2.32832e-09	1.76952e-08	1.16416e-10	0	0	1.46102e-08	2.43309e-08	2.59607e-08	2.14787e-08	2.48548e-08	1.35624e-08	1.25729e-08	1.19908e-08	1.08267e-08	1.36206e-08	1.2049e-08		1.23983e-08	1.16998e-08	1.14088e-08
-81	3.21309e-08	3.03264e-08	3.46338e-08	3.12577e-08	2.36324e-08	2.9104e-10	0	0	2.44473e-08	3.29458e-08	3.41681e-08	2.72413e-08	2.93368e-08	1.64729e-08	1.82191e-08	1.65893e-08	1.44938e-08	1.74042e-08	1.53087e-08		1.67057e-08	1.69968e-08	1.46684e-08
-80	4.26082e-08	4.15605e-08	4.48201e-08	3.90576e-08	3.25965e-08	6.69391e-09	1.16416e-10	1.16416e-10	4.29575e-08	4.1153e-08	4.14441e-08	3.18398e-08	3.19562e-08	1.97325e-08	2.57279e-08	2.01982e-08	1.93833e-08	2.19444e-08	1.86848e-08		2.25847e-08	2.16534e-08	1.7055e-08
-79	5.48318e-08	5.37841e-08	5.93138e-08	5.15722e-08	4.34231e-08	4.62171e-08	4.77306e-09	1.09431e-08	5.17468e-08	5.00588e-08	4.74395e-08	3.45174e-08	3.31786e-08	2.51458e-08	3.45174e-08	2.30503e-08	2.70085e-08	2.90457e-08	2.40399e-08		3.10831e-08	2.69503e-08	2.1828e-08
-78	6.9675e-08	6.90929e-08	7.5554e-08	6.71721e-08	5.7684e-08	5.95467e-08	5.37259e-08	6.13513e-08	6.28065e-08	5.79751e-08	5.262e-08	3.63218e-08	3.75442e-08	3.50994e-08	4.34231e-08	2.64846e-08	3.56233e-08	3.88829e-08	3.25965e-08		4.09202e-08	3.17234e-08	3.00936e-08
-77	8.25389e-08	8.22479e-08	9.02223e-08	8.13748e-08	7.00825e-08	7.18869e-08	6.43781e-08	6.88601e-08	7.08974e-08	6.25155e-08	5.30856e-08	3.69621e-08	4.74977e-08	4.79051e-08	4.96514e-08	3.17816e-08	4.30157e-08	4.72648e-08	4.23172e-08		4.88947e-08	3.42263e-08	4.06874e-08
-76	9.33655e-08	9.32491e-08	1.0198e-07	9.26671e-08	8.06181e-08	8.1724e-08	7.31675e-08	7.5554e-08	7.39824e-08	6.22244e-08	5.04081e-08	4.17933e-08	6.41453e-08	6.00126e-08	5.10483e-08	4.20262e-08	4.60425e-08	5.11066e-08	4.77305e-08		5.40751e-08	3.78352e-08	5.04081e-08
-75	1.03144e-07	1.03319e-07	1.12574e-07	1.03319e-07	9.07462e-08	9.00477e-08	8.04434e-08	7.92211e-08	7.35167e-08	5.99543e-08	5.22125e-08	5.72184e-08	8.31792e-08	6.74049e-08	5.26782e-08	5.62288e-08	4.86618e-08	5.33767e-08	4.97678e-08		5.72184e-08	4.88365e-08	5.7393e-08
-74	1.085e-07	1.08965e-07	1.18395e-07	1.0914e-07	9.70326e-08	9.41222e-08	8.30628e-08	7.77077e-08	7.02571e-08	6.11767e-08	6.61826e-08	7.87554e-08	9.56356e-08	7.05481e-08	5.93138e-08	6.81034e-08	5.77422e-08	5.96633e-08	5.44244e-08		5.71602e-08	6.45528e-08	5.86735e-08
-73	1.08907e-07	1.09838e-07	1.18628e-07	1.09664e-07	9.81968e-08	9.34238e-08	8.15494e-08	7.48555e-08	7.15959e-08	7.4157e-08	8.9291e-08	9.75565e-08	1.01747e-07	6.64154e-08	7.22944e-08	7.13048e-08	7.22944e-08	7.32257e-08	6.54841e-08		5.97797e-08	7.73002e-08	6.1817e-08
-72	1.05706e-07	1.06229e-07	1.14087e-07	1.05589e-07	9.56938e-08	9.03387e-08	7.95121e-08	7.62525e-08	8.42269e-08	9.67998e-08	1.11352e-07	1.08383e-07	9.70326e-08	6.49602e-08	8.71373e-08	6.71721e-08	8.35284e-08	8.7603e-08	7.93957e-08		7.43898e-08	8.24807e-08	7.46809e-08
-71	1.03494e-07	1.03843e-07	1.10071e-07	1.02271e-07	9.50536e-08	9.14447e-08	8.4809e-08	8.88253e-08	1.06812e-07	1.20724e-07	1.2602e-07	1.09955e-07	8.38777e-08	8.10837e-08	9.9943e-08	7.07228e-08	8.68463e-08	9.32491e-08	8.75448e-08		9.60431e-08	8.2015e-08	9.2085e-08
-70	1.08383e-07	1.08616e-07	1.13273e-07	1.06288e-07	1.00991e-07	1.01456e-07	9.90699e-08	1.09023e-07	1.29629e-07	1.37546e-07	1.30444e-07	9.97102e-08	7.7242e-08	1.07277e-07	1.02504e-07	8.6206e-08	8.36449e-08	8.97567e-08	8.4809e-08		1.10944e-07	8.09091e-08	1.02388e-07
-69	1.23692e-07	1.24041e-07	1.27767e-07	1.20142e-07	1.15368e-07	1.19967e-07	1.19385e-07	1.28582e-07	1.45462e-07	1.43308e-07	1.22761e-07	8.49836e-08	9.61595e-08	1.27126e-07	9.27253e-08	1.0035e-07	9.01641e-08	9.20268e-08	8.65552e-08		1.13564e-07	9.12119e-08	1.0134e-07
-68	1.46393e-07	1.47383e-07	1.51341e-07	1.42086e-07	1.35043e-07	1.40689e-07	1.36498e-07	1.42086e-07	1.50875e-07	1.36731e-07	1.04309e-07	8.70209e-08	1.25089e-07	1.35276e-07	9.24924e-08	1.0815e-07	1.06579e-07	1.06753e-07	1.00059e-07		1.04134e-07	1.13389e-07	9.95356e-08
-67	1.67173e-07	1.68279e-07	1.73809e-07	1.62284e-07	1.51515e-07	1.55939e-07	1.46801e-07	1.4552e-07	1.43599e-07	1.17813e-07	9.31327e-08	1.15135e-07	1.41911e-07	1.28e-07	1.15775e-07	1.06579e-07	1.16765e-07	1.21422e-07	1.1531e-07		1.0134e-07	1.28814e-07	1.09664e-07
-66	1.80677e-07	1.82016e-07	1.88186e-07	1.75904e-07	1.61003e-07	1.6176e-07	1.48372e-07	1.37546e-07	1.24332e-07	1.01573e-07	1.13389e-07	1.42086e-07	1.43366e-07	1.21364e-07	1.35276e-07	1.01689e-07	1.19792e-07	1.22353e-07	1.18453e-07		1.24041e-07	1.28582e-07	1.29164e-07
-65	1.84345e-07	1.85974e-07	1.92086e-07	1.79746e-07	1.60887e-07	1.56638e-07	1.3935e-07	1.20898e-07	1.08907e-07	1.16183e-07	1.47324e-07	1.53378e-07	1.28058e-07	1.48663e-07	1.38768e-07	1.17405e-07	1.1822e-07	1.21189e-07	1.17056e-07		1.4779e-07	1.18453e-07	1.43308e-07
-64	1.7637e-07	1.78175e-07	1.83471e-07	1.7119e-07	1.49769e-07	1.40107e-07	1.21073e-07	1.10479e-07	1.22761e-07	1.51748e-07	1.6793e-07	1.47266e-07	1.10711e-07	1.89525e-07	1.27417e-07	1.38069e-07	1.2474e-07	1.27825e-07	1.25555e-07		1.54484e-07	1.2602e-07	1.40281e-07
-63	1.56812e-07	1.58384e-07	1.62866e-07	1.51748e-07	1.32016e-07	1.22353e-07	1.14495e-07	1.25438e-07	1.56987e-07	1.78e-07	1.70549e-07	1.24973e-07	1.27941e-07	2.17523e-07	1.19618e-07	1.44705e-07	1.42668e-07	1.41562e-07	1.38186e-07		1.44589e-07	1.52447e-07	1.33587e-07
-62	1.34577e-07	1.35276e-07	1.39408e-07	1.33238e-07	1.2375e-07	1.24332e-07	1.33413e-07	1.54659e-07	1.8254e-07	1.84694e-07	1.53844e-07	1.12923e-07	1.59723e-07	2.27709e-07	1.39641e-07	1.35858e-07	1.52621e-07	1.54833e-07	1.49536e-07		1.32191e-07	1.67232e-07	1.47092e-07
-61	1.33005e-07	1.3382e-07	1.38069e-07	1.39117e-07	1.41387e-07	1.51166e-07	1.63041e-07	1.78291e-07	1.90515e-07	1.70782e-07	1.27359e-07	1.38069e-07	1.74915e-07	2.25032e-07	1.61469e-07	1.31841e-07	1.48838e-07	1.58908e-07	1.56638e-07		1.50759e-07	1.62517e-07	1.67348e-07
-60	1.61236e-07	1.62924e-07	1.67697e-07	1.68512e-07	1.71946e-07	1.80212e-07	1.83704e-07	1.84985e-07	1.78582e-07	1.40747e-07	1.31026e-07	1.65427e-07	1.68454e-07	2.45231e-07	1.65951e-07	1.48081e-07	1.43308e-07	1.52971e-07	1.54251e-07		1.81434e-07	1.47557e-07	1.74857e-07
-59	1.95579e-07	1.9814e-07	2.02273e-07	1.98023e-07	1.96044e-07	1.95986e-07	1.87895e-07	1.741e-07	1.4942e-07	1.28582e-07	1.6467e-07	1.75206e-07	1.44007e-07	2.81669e-07	1.52214e-07	1.64379e-07	1.5396e-07	1.54717e-07	1.55241e-07		1.99653e-07	1.55357e-07	1.66126e-07
-58	2.15253e-07	2.17814e-07	2.21306e-07	2.11702e-07	2.03204e-07	1.94007e-07	1.74566e-07	1.48721e-07	1.33355e-07	1.59315e-07	1.86615e-07	1.6403e-07	1.41213e-07	2.9558e-07	1.43541e-07	1.6892e-07	1.67814e-07	1.65311e-07	1.64263e-07		2.00352e-07	1.75963e-07	1.61527e-07
-57	2.16533e-07	2.18804e-07	2.21132e-07	2.08035e-07	1.92494e-07	1.74449e-07	1.48954e-07	1.35974e-07	1.59606e-07	1.89467e-07	1.87488e-07	1.39583e-07	1.69269e-07	2.81203e-07	1.5949e-07	1.5949e-07	1.74333e-07	1.74158e-07	1.73285e-07		1.97965e-07	1.87022e-07	1.75497e-07
-56	1.98431e-07	2.00235e-07	2.00992e-07	1.86556e-07	1.65602e-07	1.47965e-07	1.40049e-07	1.59665e-07	1.91213e-07	1.98023e-07	1.66358e-07	1.43948e-07	1.85451e-07	2.45755e-07	1.73634e-07	1.59024e-07	1.71306e-07	1.77651e-07	1.79281e-07		2.3027e-07	1.82889e-07	1.87662e-07
-55	1.66358e-07	1.67115e-07	1.67348e-07	1.58384e-07	1.4616e-07	1.4878e-07	1.65602e-07	1.88827e-07	2.02855e-07	1.83239e-07	1.44181e-07	1.72819e-07	1.81609e-07	2.33472e-07	1.78582e-07	1.7183e-07	1.69269e-07	1.75788e-07	1.79572e-07		2.77012e-07	1.72936e-07	1.91329e-07
-54	1.49944e-07	1.50933e-07	1.54368e-07	1.59548e-07	1.63855e-07	1.79048e-07	1.94414e-07	2.01807e-07	1.91446e-07	1.52912e-07	1.61876e-07	1.8935e-07	1.59665e-07	2.41505e-07	1.73867e-07	1.80037e-07	1.76836e-07	1.77127e-07	1.79746e-07		3.17932e-07	1.83355e-07	1.85916e-07
-53	1.75672e-07	1.77942e-07	1.83821e-07	1.92726e-07	1.95171e-07	2.03146e-07	2.05183e-07	1.92552e-07	1.61469e-07	1.53087e-07	1.89583e-07	1.85974e-07	1.54251e-07	2.39352e-07	1.80328e-07	1.80328e-07	1.83355e-07	1.82307e-07	1.83355e-07		3.41273e-07	1.96277e-07	1.86382e-07
-52	2.08501e-07	2.11353e-07	2.16417e-07	2.19036e-07	2.12401e-07	2.06929e-07	1.94356e-07	1.65311e-07	1.52912e-07	1.84577e-07	1.99129e-07	1.65835e-07	1.75148e-07	2.21074e-07	2.0367e-07	1.76487e-07	1.85916e-07	1.86906e-07	1.8807e-07		3.5501e-07	1.99013e-07	1.95171e-07
-51	2.22587e-07	2.25148e-07	2.2835e-07	2.22878e-07	2.08734e-07	1.91271e-07	1.67755e-07	1.55008e-07	1.81725e-07	2.03611e-07	1.88419e-07	1.63215e-07	1.88012e-07	1.97267e-07	2.26836e-07	1.80736e-07	1.85043e-07	1.89933e-07	1.9261e-07		3.73113e-07	1.91388e-07	2.00235e-07
-50	2.15311e-07	2.17057e-07	2.1892e-07	2.05358e-07	1.858e-07	1.64321e-07	1.58035e-07	1.80852e-07	2.05183e-07	2.02156e-07	1.67523e-07	1.84985e-07	1.86906e-07	1.96685e-07	2.48374e-07	1.89758e-07	1.86498e-07	1.91271e-07	1.95753e-07		3.78701e-07	1.89816e-07	1.99304e-07
-49	1.87721e-07	1.8871e-07	1.88303e-07	1.75846e-07	1.65078e-07	1.64554e-07	1.83006e-07	2.04135e-07	2.07744e-07	1.81143e-07	1.74507e-07	1.98955e-07	1.73518e-07	2.03786e-07	2.71657e-07	1.9488e-07	1.90806e-07	1.92552e-07	1.96452e-07		3.64906e-07	2.03378e-07	1.9587e-07
-48	1.65951e-07	1.67173e-07	1.69443e-07	1.73809e-07	1.81434e-07	1.93192e-07	2.05532e-07	2.07802e-07	1.89234e-07	1.70549e-07	1.96103e-07	1.97383e-07	1.74566e-07	2.0367e-07	3.11122e-07	1.93134e-07	1.94182e-07	1.94065e-07	1.96685e-07		3.35627e-07	2.20608e-07	1.99013e-07
-47	1.85509e-07	1.87779e-07	1.93658e-07	2.04368e-07	2.08501e-07	2.12866e-07	2.09199e-07	1.92028e-07	1.72121e-07	1.90747e-07	2.05649e-07	1.83239e-07	1.91038e-07	1.95055e-07	3.58794e-07	1.8871e-07	1.95229e-07	1.95229e-07	1.97441e-07		3.0664e-07	2.34461e-07	2.05649e-07
-46	2.13041e-07	2.1566e-07	2.20433e-07	2.27302e-07	2.19502e-07	2.12692e-07	1.93774e-07	1.73576e-07	1.8743e-07	2.07511e-07	2.00002e-07	1.83704e-07	2.0169e-07	1.89234e-07	4.01344e-07	1.90689e-07	1.94414e-07	1.96685e-07	1.99188e-07		2.91739e-07	2.47501e-07	2.10072e-07
-45	2.2346e-07	2.25497e-07	2.29106e-07	2.28117e-07	2.10887e-07	1.93774e-07	1.75555e-07	1.85567e-07	2.07046e-07	2.09548e-07	1.85916e-07	1.99013e-07	2.01283e-07	1.97558e-07	4.30622e-07	1.97441e-07	1.94065e-07	1.98082e-07	2.02214e-07		2.8033e-07	2.6863e-07	2.11353e-07
-44	2.12983e-07	2.14438e-07	2.16242e-07	2.06114e-07	1.89176e-07	1.79222e-07	1.89001e-07	2.05998e-07	2.1211e-07	1.94706e-07	1.91679e-07	2.08152e-07	1.94764e-07	2.06813e-07	4.32892e-07	2.07104e-07	1.97034e-07	1.99595e-07	2.05183e-07		2.65312e-07	3.03904e-07	2.09199e-07
-43	1.8871e-07	1.89467e-07	1.90224e-07	1.8644e-07	1.90224e-07	1.94473e-07	2.09956e-07	2.12808e-07	1.99595e-07	1.87371e-07	2.05358e-07	2.06522e-07	1.98838e-07	2.11819e-07	4.18224e-07	2.19444e-07	2.0105e-07	2.01283e-07	2.05532e-07		2.48316e-07	3.51867e-07	2.08326e-07
-42	1.87488e-07	1.89176e-07	1.93309e-07	2.02156e-07	2.13216e-07	2.12692e-07	2.16475e-07	2.03786e-07	1.87139e-07	2.00643e-07	2.10945e-07	1.98896e-07	2.08443e-07	2.12284e-07	3.9529e-07	2.32715e-07	2.04426e-07	2.01807e-07	2.04834e-07		2.37954e-07	4.05011e-07	2.09665e-07
-41	2.0984e-07	2.11062e-07	2.16126e-07	2.25265e-07	2.2509e-07	2.16941e-07	2.06347e-07	1.90515e-07	1.98082e-07	2.11237e-07	2.0594e-07	2.01749e-07	2.14205e-07	2.14205e-07	3.68747e-07	2.50935e-07	2.05416e-07	2.02214e-07	2.03786e-07		2.33006e-07	4.57048e-07	2.12866e-07
-40	2.22703e-07	2.2445e-07	2.28233e-07	2.33588e-07	2.19909e-07	2.06755e-07	1.92377e-07	2.00235e-07	2.12575e-07	2.10131e-07	1.98314e-07	2.09665e-07	2.13856e-07	2.19793e-07	3.44824e-07	2.77128e-07	2.04601e-07	2.0268e-07	2.0367e-07		2.30038e-07	4.97505e-07	2.20666e-07
-39	2.19909e-07	2.21248e-07	2.24275e-07	2.202e-07	2.02738e-07	1.97791e-07	1.99944e-07	2.14438e-07	2.16475e-07	1.99944e-07	2.03495e-07	2.13972e-07	2.11935e-07	2.24566e-07	3.22298e-07	3.13043e-07	2.03204e-07	2.02971e-07	2.0495e-07		2.26079e-07	5.17877e-07	2.32948e-07
-38	2.03728e-07	2.04717e-07	2.06114e-07	2.01749e-07	2.0204e-07	2.09141e-07	2.13448e-07	2.18338e-07	2.09723e-07	1.99886e-07	2.10305e-07	2.1211e-07	2.1502e-07	2.27418e-07	3.02565e-07	3.58561e-07	2.0332e-07	2.03204e-07	2.06347e-07		2.23518e-07	5.13861e-07	2.48549e-07
-37	2.00992e-07	2.02214e-07	2.05241e-07	2.10247e-07	2.19735e-07	2.20084e-07	2.18687e-07	2.10538e-07	2.0658e-07	2.10247e-07	2.12168e-07	2.08908e-07	2.19095e-07	2.28117e-07	2.84695e-07	4.12985e-07	2.06114e-07	2.04775e-07	2.07046e-07		2.24915e-07	4.94012e-07	2.68165e-07
-36	2.15078e-07	2.16475e-07	2.19618e-07	2.25497e-07	2.30911e-07	2.21365e-07	2.13332e-07	2.03437e-07	2.1502e-07	2.17814e-07	2.07686e-07	2.11644e-07	2.22005e-07	2.28408e-07	2.70376e-07	4.71367e-07	2.14322e-07	2.06172e-07	2.06871e-07		2.27942e-07	4.68865e-07	2.93718e-07
-35	2.23577e-07	2.24915e-07	2.27535e-07	2.32832e-07	2.26196e-07	2.12633e-07	2.08268e-07	2.09316e-07	2.21248e-07	2.19036e-07	2.06056e-07	2.1502e-07	2.22412e-07	2.29106e-07	2.59259e-07	5.20089e-07	2.26545e-07	2.07337e-07	2.06172e-07		2.31318e-07	4.40692e-07	3.28235e-07
-34	2.21481e-07	2.22354e-07	2.25206e-07	2.24682e-07	2.12692e-07	2.1048e-07	2.14613e-07	2.16999e-07	2.20783e-07	2.16708e-07	2.11702e-07	2.16126e-07	2.22354e-07	2.30038e-07	2.49189e-07	5.48436e-07	2.42029e-07	2.0722e-07	2.05474e-07		2.34752e-07	4.09027e-07	3.73986e-07
-33	2.12401e-07	2.13739e-07	2.15486e-07	2.13681e-07	2.13507e-07	2.21481e-07	2.202e-07	2.19502e-07	2.15136e-07	2.20375e-07	2.16417e-07	2.14904e-07	2.23984e-07	2.30794e-07	2.41273e-07	5.53791e-07	2.61121e-07	2.07278e-07	2.05707e-07		2.3807e-07	3.78759e-07	4.28003e-07
-32	2.14089e-07	2.15427e-07	2.17348e-07	2.18978e-07	2.23984e-07	2.28932e-07	2.19851e-07	2.17698e-07	2.14147e-07	2.25032e-07	2.20142e-07	2.13507e-07	2.25265e-07	2.31551e-07	2.34345e-07	5.41801e-07	2.85219e-07	2.06347e-07	2.07104e-07		2.40283e-07	3.54312e-07	4.9116e-07
-31	2.22296e-07	2.22936e-07	2.24508e-07	2.26953e-07	2.32249e-07	2.27185e-07	2.15078e-07	2.18862e-07	2.18454e-07	2.26545e-07	2.21423e-07	2.1438e-07	2.25847e-07	2.32017e-07	2.29572e-07	5.18401e-07	3.15546e-07	2.06813e-07	2.08908e-07		2.42437e-07	3.35394e-07	5.4832e-07
-30	2.25614e-07	2.26079e-07	2.27709e-07	2.30969e-07	2.2899e-07	2.19851e-07	2.16999e-07	2.22471e-07	2.23111e-07	2.24682e-07	2.24566e-07	2.15544e-07	2.27069e-07	2.31784e-07	2.27244e-07	4.86038e-07	3.56233e-07	2.11062e-07	2.09607e-07		2.43717e-07	3.21133e-07	5.91859e-07
-29	2.22703e-07	2.2346e-07	2.2509e-07	2.25847e-07	2.21015e-07	2.19444e-07	2.2445e-07	2.23635e-07	2.25614e-07	2.21306e-07	2.28e-07	2.1665e-07	2.27185e-07	2.31842e-07	2.27127e-07	4.50646e-07	4.07164e-07	2.20433e-07	2.09199e-07		2.45231e-07	3.06582e-07	6.12174e-07
-28	2.19851e-07	2.21074e-07	2.22296e-07	2.23053e-07	2.22354e-07	2.25672e-07	2.28233e-07	2.21423e-07	2.27767e-07	2.20317e-07	2.30329e-07	2.17581e-07	2.26545e-07	2.32075e-07	2.26487e-07	4.17467e-07	4.65197e-07	2.33937e-07	2.08443e-07		2.47617e-07	2.92961e-07	6.11126e-07
-27	2.23868e-07	2.24741e-07	2.25381e-07	2.25439e-07	2.26371e-07	2.319e-07	2.26429e-07	2.1892e-07	2.29514e-07	2.20783e-07	2.3126e-07	2.19968e-07	2.25439e-07	2.33763e-07	2.26254e-07	3.89527e-07	5.23989e-07	2.51866e-07	2.07628e-07		2.50062e-07	2.80737e-07	5.98437e-07
-26	2.27185e-07	2.27535e-07	2.27127e-07	2.27767e-07	2.3062e-07	2.31144e-07	2.21074e-07	2.22354e-07	2.29514e-07	2.22936e-07	2.30329e-07	2.22471e-07	2.24741e-07	2.35334e-07	2.26429e-07	3.69504e-07	5.72534e-07	2.72239e-07	2.07977e-07		2.50877e-07	2.72181e-07	5.75736e-07
-25	2.2672e-07	2.26836e-07	2.27244e-07	2.28815e-07	2.28641e-07	2.25847e-07	2.20084e-07	2.27302e-07	2.27011e-07	2.26662e-07	2.27826e-07	2.25381e-07	2.23518e-07	2.36149e-07	2.26545e-07	3.53672e-07	6.04898e-07	2.97734e-07	2.12226e-07		2.50411e-07	2.67e-07	5.44595e-07
-24	2.24857e-07	2.25439e-07	2.25905e-07	2.27244e-07	2.26079e-07	2.23518e-07	2.23809e-07	2.29805e-07	2.23751e-07	2.30911e-07	2.24682e-07	2.29164e-07	2.21947e-07	2.36208e-07	2.26778e-07	3.38654e-07	6.15317e-07	3.28526e-07	2.21656e-07		2.50178e-07	2.63042e-07	5.12522e-07
-23	2.25439e-07	2.26254e-07	2.2736e-07	2.27709e-07	2.24915e-07	2.241e-07	2.31027e-07	2.27826e-07	2.2218e-07	2.33239e-07	2.21015e-07	2.32832e-07	2.19502e-07	2.36266e-07	2.26894e-07	3.24626e-07	6.07924e-07	3.66768e-07	2.37663e-07		2.50062e-07	2.59608e-07	4.80508e-07
-22	2.28815e-07	2.28815e-07	2.27942e-07	2.26429e-07	2.24915e-07	2.29921e-07	2.319e-07	2.23577e-07	2.25614e-07	2.3289e-07	2.19502e-07	2.3516e-07	2.17115e-07	2.36673e-07	2.2736e-07	3.11995e-07	5.91102e-07	4.13858e-07	2.60074e-07		2.50469e-07	2.56407e-07	4.53032e-07
-21	2.28233e-07	2.28408e-07	2.27127e-07	2.2672e-07	2.28408e-07	2.32308e-07	2.28117e-07	2.19735e-07	2.31551e-07	2.3027e-07	2.21597e-07	2.35684e-07	2.15136e-07	2.3807e-07	2.27185e-07	3.021e-07	5.68343e-07	4.66711e-07	2.88363e-07		2.51342e-07	2.54369e-07	4.32427e-07
-20	2.26429e-07	2.26953e-07	2.2672e-07	2.28291e-07	2.30154e-07	2.30096e-07	2.23053e-07	2.22005e-07	2.34578e-07	2.25614e-07	2.25206e-07	2.34287e-07	2.14613e-07	2.39585e-07	2.27069e-07	2.95697e-07	5.42732e-07	5.19623e-07	3.22356e-07		2.51342e-07	2.52972e-07	4.16478e-07
-19	2.27302e-07	2.28117e-07	2.29572e-07	2.30969e-07	2.29514e-07	2.26021e-07	2.21365e-07	2.28117e-07	2.3353e-07	2.21074e-07	2.30038e-07	2.31202e-07	2.15369e-07	2.40341e-07	2.26138e-07	2.91273e-07	5.1648e-07	5.68634e-07	3.60773e-07		2.50062e-07	2.51866e-07	4.02159e-07
-18	2.31551e-07	2.31842e-07	2.31609e-07	2.29805e-07	2.2573e-07	2.23518e-07	2.27767e-07	2.31667e-07	2.28117e-07	2.20608e-07	2.33879e-07	2.27651e-07	2.1793e-07	2.40283e-07	2.25497e-07	2.87664e-07	4.918e-07	6.1002e-07	4.07223e-07		2.48374e-07	2.51517e-07	3.90051e-07
-17	2.31202e-07	2.30503e-07	2.28815e-07	2.26662e-07	2.24333e-07	2.27244e-07	2.32715e-07	2.29281e-07	2.21365e-07	2.25439e-07	2.35276e-07	2.23344e-07	2.21423e-07	2.39643e-07	2.24566e-07	2.85452e-07	4.70262e-07	6.39066e-07	4.59726e-07		2.46569e-07	2.52157e-07	3.8004e-07
-16	2.27418e-07	2.27069e-07	2.26021e-07	2.25847e-07	2.28e-07	2.32308e-07	2.31202e-07	2.22645e-07	2.20259e-07	2.32948e-07	2.34403e-07	2.19386e-07	2.25847e-07	2.38537e-07	2.23693e-07	2.83764e-07	4.52101e-07	6.51289e-07	5.14967e-07		2.44183e-07	2.52507e-07	3.71367e-07
-15	2.2672e-07	2.2736e-07	2.28582e-07	2.31202e-07	2.32133e-07	2.31318e-07	2.24915e-07	2.17581e-07	2.28408e-07	2.3743e-07	2.29921e-07	2.17465e-07	2.29747e-07	2.37139e-07	2.23577e-07	2.83007e-07	4.37607e-07	6.50649e-07	5.69333e-07		2.42262e-07	2.53962e-07	3.65197e-07
-14	2.3289e-07	2.33705e-07	2.33646e-07	2.32599e-07	2.29572e-07	2.24857e-07	2.19444e-07	2.21365e-07	2.36266e-07	2.36149e-07	2.22878e-07	2.20433e-07	2.33355e-07	2.34869e-07	2.23402e-07	2.8359e-07	4.25442e-07	6.36854e-07	6.18344e-07		2.39876e-07	2.55475e-07	3.60307e-07
-13	2.319e-07	2.31435e-07	2.29979e-07	2.2672e-07	2.22703e-07	2.20375e-07	2.241e-07	2.29397e-07	2.37546e-07	2.29747e-07	2.17756e-07	2.27011e-07	2.35567e-07	2.31609e-07	2.24391e-07	2.8487e-07	4.1479e-07	6.18285e-07	6.56877e-07		2.37139e-07	2.58386e-07	3.5664e-07
-12	2.24217e-07	2.23984e-07	2.22471e-07	2.21248e-07	2.22238e-07	2.26603e-07	2.33297e-07	2.32308e-07	2.32424e-07	2.21074e-07	2.1956e-07	2.34229e-07	2.358e-07	2.27535e-07	2.26254e-07	2.86849e-07	4.07979e-07	5.97098e-07	6.81441e-07		2.34752e-07	2.61878e-07	3.54952e-07
-11	2.23926e-07	2.24391e-07	2.25788e-07	2.28233e-07	2.30969e-07	2.3452e-07	2.34985e-07	2.28175e-07	2.23169e-07	2.18163e-07	2.27709e-07	2.39235e-07	2.33879e-07	2.23111e-07	2.29339e-07	2.904e-07	4.05709e-07	5.80625e-07	6.92791e-07		2.33239e-07	2.66476e-07	3.57106e-07
-10	2.34752e-07	2.35276e-07	2.35509e-07	2.35567e-07	2.33646e-07	2.33123e-07	2.28e-07	2.20142e-07	2.18804e-07	2.24974e-07	2.35975e-07	2.41214e-07	2.29397e-07	2.20433e-07	2.35218e-07	2.99131e-07	4.09784e-07	5.68343e-07	6.94828e-07		2.34054e-07	2.748e-07	3.65837e-07
-9	2.35509e-07	2.35102e-07	2.33414e-07	2.31085e-07	2.26603e-07	2.22878e-07	2.18105e-07	2.17465e-07	2.26603e-07	2.35102e-07	2.4104e-07	2.39526e-07	2.22529e-07	2.21481e-07	2.46919e-07	3.14963e-07	4.19679e-07	5.62581e-07	6.91161e-07		2.40574e-07	2.91448e-07	3.82543e-07
-8	2.23635e-07	2.23169e-07	2.21306e-07	2.19211e-07	2.17057e-07	2.17814e-07	2.21889e-07	2.26953e-07	2.37779e-07	2.42087e-07	2.41214e-07	2.35218e-07	2.18396e-07	2.30329e-07	2.67117e-07	3.38014e-07	4.37141e-07	5.64269e-07	6.87087e-07		2.56581e-07	3.17001e-07	4.06291e-07
-7	2.2119e-07	2.22005e-07	2.22762e-07	2.24566e-07	2.26894e-07	2.30736e-07	2.35684e-07	2.36033e-07	2.42786e-07	2.41796e-07	2.37197e-07	2.3289e-07	2.22703e-07	2.51808e-07	2.98374e-07	3.68573e-07	4.60017e-07	5.72476e-07	6.8342e-07		2.86151e-07	3.52682e-07	4.38073e-07
-6	2.37779e-07	2.38128e-07	2.3842e-07	2.3941e-07	2.39468e-07	2.40749e-07	2.42087e-07	2.38595e-07	2.42204e-07	2.39468e-07	2.3743e-07	2.41971e-07	2.43019e-07	2.86558e-07	3.38014e-07	4.05767e-07	4.89064e-07	5.86271e-07	6.81615e-07		3.26721e-07	3.9593e-07	4.7614e-07
-5	2.45464e-07	2.45405e-07	2.44823e-07	2.44299e-07	2.42786e-07	2.42553e-07	2.43193e-07	2.42204e-07	2.45289e-07	2.46977e-07	2.53845e-07	2.71599e-07	2.83473e-07	3.36035e-07	3.88422e-07	4.52159e-07	5.24513e-07	6.04257e-07	6.82139e-07		3.81669e-07	4.50122e-07	5.21952e-07
-4	2.50469e-07	2.50411e-07	2.49713e-07	2.49654e-07	2.5111e-07	2.51284e-07	2.55883e-07	2.65487e-07	2.74218e-07	2.84928e-07	3.02507e-07	3.29748e-07	3.45173e-07	4.00936e-07	4.50937e-07	5.04722e-07	5.62697e-07	6.23757e-07	6.8278e-07		4.52275e-07	5.14909e-07	5.73524e-07
-3	2.9593e-07	2.97443e-07	2.97618e-07	3.00877e-07	3.06698e-07	3.09376e-07	3.21133e-07	3.3877e-07	3.57339e-07	3.70377e-07	3.91274e-07	4.20145e-07	4.28119e-07	4.83709e-07	5.23873e-07	5.63861e-07	6.04199e-07	6.43431e-07	6.84351e-07		5.38192e-07	5.88658e-07	6.27948e-07
-2	4.42031e-07	4.43777e-07	4.42729e-07	4.45523e-07	4.51868e-07	4.50704e-07	4.63684e-07	4.79518e-07	4.99251e-07	5.05072e-07	5.17994e-07	5.40171e-07	5.28529e-07	5.76201e-07	6.01231e-07	6.2172e-07	6.4186e-07	6.61534e-07	6.83885e-07		6.29811e-07	6.60253e-07	6.78472e-07
-1	6.61068e-07	6.61767e-07	6.57226e-07	6.54956e-07	6.53909e-07	6.45992e-07	6.53501e-07	6.49077e-07	6.66307e-07	6.60486e-07	6.5938e-07	6.66481e-07	6.31731e-07	6.66772e-07	6.73292e-07	6.7562e-07	6.76668e-07	6.78006e-07	6.82896e-07		7.1654e-07	7.2597e-07	7.23816e-07
0	7.8051e-07	7.82024e-07	7.81325e-07	7.80568e-07	7.78531e-07	7.66424e-07	7.73409e-07	7.67006e-07	7.8377e-07	7.77658e-07	7.659e-07	7.63688e-07	7.13106e-07	7.39707e-07	7.32372e-07	7.20498e-07	7.07518e-07	6.93315e-07	6.80451e-07		7.83246e-07	7.76901e-07	7.62873e-07
1	6.5775e-07	6.5874e-07	6.67704e-07	6.74689e-07	6.88658e-07	7.00882e-07	7.17122e-07	7.42093e-07	7.44945e-07	7.62931e-07	7.7533e-07	7.87088e-07	7.40289e-07	7.75854e-07	7.68927e-07	7.55655e-07	7.33478e-07	7.06295e-07	6.77192e-07		8.20964e-07	8.13339e-07	7.93083e-07
2	4.41623e-07	4.43311e-07	4.53207e-07	4.6543e-07	4.83011e-07	5.03907e-07	5.29286e-07	5.82604e-07	5.88832e-07	6.33652e-07	6.77424e-07	7.23292e-07	6.9931e-07	7.66366e-07	7.77134e-07	7.77192e-07	7.54259e-07	7.17529e-07	6.72942e-07		8.21954e-07	8.31151e-07	8.17297e-07
3	3.11995e-07	3.13508e-07	3.1962e-07	3.26372e-07	3.38072e-07	3.53439e-07	3.73462e-07	4.1834e-07	4.30971e-07	4.78762e-07	5.33128e-07	6.00532e-07	6.06993e-07	7.06004e-07	7.51639e-07	7.81325e-07	7.6916e-07	7.26726e-07	6.65492e-07		7.77774e-07	8.22303e-07	8.27309e-07
4	2.63042e-07	2.63741e-07	2.65603e-07	2.67873e-07	2.72647e-07	2.79108e-07	2.89177e-07	3.16768e-07	3.24742e-07	3.60773e-07	4.09027e-07	4.74452e-07	4.99425e-07	6.14618e-07	6.93432e-07	7.64794e-07	7.79404e-07	7.35865e-07	6.59089e-07		6.96866e-07	7.86738e-07	8.26843e-07
5	2.52216e-07	2.52972e-07	2.52332e-07	2.51925e-07	2.51634e-07	2.52739e-07	2.55883e-07	2.65662e-07	2.6962e-07	2.88246e-07	3.20377e-07	3.74568e-07	4.07339e-07	5.19274e-07	6.17994e-07	7.28531e-07	7.79928e-07	7.43665e-07	6.542e-07		6.02337e-07	7.26843e-07	8.10429e-07
6	2.46511e-07	2.47268e-07	2.48432e-07	2.49247e-07	2.49946e-07	2.50586e-07	2.51342e-07	2.4948e-07	2.5012e-07	2.52507e-07	2.65836e-07	3.01576e-07	3.34521e-07	4.36909e-07	5.41859e-07	6.79811e-07	7.72012e-07	7.48496e-07	6.51347e-07		5.15316e-07	6.56528e-07	7.82082e-07
7	2.28699e-07	2.29572e-07	2.30911e-07	2.33763e-07	2.37663e-07	2.43892e-07	2.49713e-07	2.50819e-07	2.51983e-07	2.46919e-07	2.42437e-07	2.54719e-07	2.7806e-07	3.68573e-07	4.75966e-07	6.27191e-07	7.55481e-07	7.50591e-07	6.52279e-07		4.40983e-07	5.8761e-07	7.44596e-07
8	2.31144e-07	2.31144e-07	2.29281e-07	2.27069e-07	2.25497e-07	2.27884e-07	2.35334e-07	2.44881e-07	2.52565e-07	2.52448e-07	2.44125e-07	2.36266e-07	2.41098e-07	3.12984e-07	4.19388e-07	5.78704e-07	7.34759e-07	7.46459e-07	6.57285e-07		3.79225e-07	5.27423e-07	7.05597e-07
9	2.39235e-07	2.3941e-07	2.37954e-07	2.358e-07	2.31726e-07	2.27709e-07	2.24624e-07	2.29747e-07	2.42146e-07	2.52448e-07	2.51634e-07	2.39294e-07	2.25265e-07	2.71017e-07	3.71308e-07	5.36271e-07	7.13513e-07	7.33886e-07	6.65317e-07		3.29166e-07	4.75675e-07	6.70032e-07
10	2.37546e-07	2.38245e-07	2.39119e-07	2.39643e-07	2.38479e-07	2.36557e-07	2.3126e-07	2.24275e-07	2.2736e-07	2.42495e-07	2.52565e-07	2.47966e-07	2.2509e-07	2.47908e-07	3.34405e-07	5.01404e-07	6.94654e-07	7.12989e-07	6.73117e-07		2.94882e-07	4.34231e-07	6.42383e-07
11	2.24741e-07	2.25439e-07	2.27244e-07	2.30911e-07	2.35218e-07	2.39934e-07	2.39235e-07	2.30969e-07	2.24857e-07	2.28408e-07	2.45871e-07	2.52099e-07	2.30678e-07	2.39585e-07	3.10132e-07	4.72124e-07	6.79927e-07	6.8179e-07	6.78414e-07		2.7643e-07	4.02333e-07	6.21196e-07
12	2.26487e-07	2.26254e-07	2.24042e-07	2.21947e-07	2.22878e-07	2.31435e-07	2.3941e-07	2.37663e-07	2.33705e-07	2.22529e-07	2.33705e-07	2.49771e-07	2.36324e-07	2.37721e-07	2.96512e-07	4.50122e-07	6.6718e-07	6.41918e-07	6.72011e-07		2.68339e-07	3.80971e-07	6.06004e-07
13	2.34287e-07	2.34287e-07	2.31842e-07	2.28466e-07	2.23751e-07	2.21539e-07	2.29048e-07	2.37314e-07	2.41331e-07	2.28699e-07	2.24159e-07	2.42844e-07	2.3877e-07	2.37023e-07	2.90109e-07	4.37432e-07	6.55888e-07	5.95934e-07	6.52046e-07		2.64265e-07	3.70203e-07	5.95584e-07
14	2.33937e-07	2.34811e-07	2.34811e-07	2.34461e-07	2.31202e-07	2.26254e-07	2.20899e-07	2.27302e-07	2.41738e-07	2.3644e-07	2.22412e-07	2.35742e-07	2.37896e-07	2.36557e-07	2.85801e-07	4.33649e-07	6.44188e-07	5.47388e-07	6.1683e-07		2.6083e-07	3.67059e-07	5.90986e-07
15	2.24974e-07	2.25497e-07	2.27476e-07	2.31376e-07	2.34403e-07	2.33588e-07	2.26778e-07	2.20259e-07	2.34054e-07	2.40108e-07	2.2672e-07	2.30445e-07	2.36033e-07	2.35218e-07	2.81028e-07	4.3621e-07	6.30742e-07	4.97912e-07	5.69333e-07		2.57338e-07	3.66012e-07	5.91568e-07
16	2.25788e-07	2.25439e-07	2.23111e-07	2.23053e-07	2.27651e-07	2.35043e-07	2.33937e-07	2.23984e-07	2.25032e-07	2.37372e-07	2.31493e-07	2.26487e-07	2.35684e-07	2.34345e-07	2.75848e-07	4.42729e-07	6.15142e-07	4.48492e-07	5.13104e-07		2.53845e-07	3.64964e-07	5.99717e-07
17	2.31667e-07	2.3126e-07	2.28466e-07	2.25206e-07	2.21947e-07	2.27302e-07	2.35917e-07	2.29805e-07	2.23111e-07	2.32599e-07	2.33472e-07	2.23984e-07	2.35509e-07	2.34752e-07	2.70493e-07	4.49074e-07	6.0059e-07	4.00936e-07	4.55186e-07		2.5076e-07	3.62403e-07	6.13687e-07
18	2.319e-07	2.32832e-07	2.32482e-07	2.30678e-07	2.26254e-07	2.21656e-07	2.29048e-07	2.32773e-07	2.27709e-07	2.26953e-07	2.34927e-07	2.23285e-07	2.34287e-07	2.37197e-07	2.65196e-07	4.56408e-07	5.82953e-07	3.55534e-07	3.99365e-07		2.48898e-07	3.59609e-07	6.27948e-07
19	2.24624e-07	2.25905e-07	2.28175e-07	2.32017e-07	2.3126e-07	2.25672e-07	2.21714e-07	2.29106e-07	2.32541e-07	2.23053e-07	2.3644e-07	2.24799e-07	2.31493e-07	2.39876e-07	2.61412e-07	4.62054e-07	5.59146e-07	3.1508e-07	3.52216e-07		2.48432e-07	3.5664e-07	6.37086e-07
20	2.2282e-07	2.22645e-07	2.22121e-07	2.25032e-07	2.31085e-07	2.30911e-07	2.23518e-07	2.22238e-07	2.33297e-07	2.23344e-07	2.3516e-07	2.28466e-07	2.27476e-07	2.42146e-07	2.60598e-07	4.67991e-07	5.26492e-07	2.82134e-07	3.14498e-07		2.49131e-07	3.55592e-07	6.40754e-07
21	2.26778e-07	2.2672e-07	2.241e-07	2.21889e-07	2.24217e-07	2.32482e-07	2.29164e-07	2.19677e-07	2.31318e-07	2.25847e-07	2.31551e-07	2.32249e-07	2.23751e-07	2.4267e-07	2.61878e-07	4.77306e-07	4.86038e-07	2.57454e-07	2.84637e-07		2.49771e-07	3.58968e-07	6.36795e-07
22	2.28641e-07	2.28873e-07	2.27535e-07	2.24799e-07	2.21306e-07	2.26079e-07	2.32541e-07	2.22354e-07	2.26894e-07	2.28408e-07	2.26312e-07	2.35567e-07	2.21656e-07	2.41913e-07	2.63915e-07	4.9407e-07	4.39994e-07	2.40807e-07	2.60714e-07		2.4948e-07	3.67641e-07	6.24921e-07
23	2.23809e-07	2.25148e-07	2.27069e-07	2.27709e-07	2.23635e-07	2.20026e-07	2.29747e-07	2.25905e-07	2.22587e-07	2.30736e-07	2.22121e-07	2.37314e-07	2.19677e-07	2.42204e-07	2.65662e-07	5.15432e-07	3.93544e-07	2.29514e-07	2.40865e-07		2.48257e-07	3.77711e-07	6.04548e-07
24	2.20433e-07	2.20724e-07	2.21656e-07	2.26662e-07	2.26953e-07	2.20666e-07	2.22471e-07	2.26953e-07	2.22005e-07	2.31435e-07	2.2055e-07	2.37139e-07	2.18512e-07	2.43368e-07	2.67233e-07	5.36853e-07	3.50587e-07	2.21714e-07	2.25265e-07		2.47617e-07	3.87025e-07	5.75968e-07
25	2.23809e-07	2.23111e-07	2.21423e-07	2.22063e-07	2.27767e-07	2.24799e-07	2.18221e-07	2.24566e-07	2.23984e-07	2.30212e-07	2.21597e-07	2.35917e-07	2.17814e-07	2.44416e-07	2.69736e-07	5.55363e-07	3.1409e-07	2.1601e-07	2.14554e-07		2.47443e-07	3.97094e-07	5.37726e-07
26	2.25265e-07	2.2509e-07	2.23344e-07	2.21306e-07	2.22878e-07	2.28582e-07	2.20142e-07	2.1956e-07	2.25556e-07	2.26487e-07	2.241e-07	2.34461e-07	2.17232e-07	2.4459e-07	2.74567e-07	5.64094e-07	2.8487e-07	2.12226e-07	2.09374e-07		2.47326e-07	4.0827e-07	4.89414e-07
27	2.22005e-07	2.22703e-07	2.23169e-07	2.21306e-07	2.19211e-07	2.25032e-07	2.24682e-07	2.16766e-07	2.26254e-07	2.21772e-07	2.26662e-07	2.32657e-07	2.16533e-07	2.44299e-07	2.81319e-07	5.62231e-07	2.6182e-07	2.09548e-07	2.08093e-07		2.46977e-07	4.24743e-07	4.37025e-07
28	2.15602e-07	2.16417e-07	2.19386e-07	2.21481e-07	2.17581e-07	2.18047e-07	2.25497e-07	2.18629e-07	2.26603e-07	2.18221e-07	2.27942e-07	2.3062e-07	2.16184e-07	2.42902e-07	2.8941e-07	5.53442e-07	2.44765e-07	2.06987e-07	2.08792e-07		2.46569e-07	4.56816e-07	3.85628e-07
29	2.19153e-07	2.18338e-07	2.16999e-07	2.20608e-07	2.1892e-07	2.13856e-07	2.21132e-07	2.19036e-07	2.26836e-07	2.16359e-07	2.27593e-07	2.27185e-07	2.15253e-07	2.41622e-07	2.98316e-07	5.31963e-07	2.31784e-07	2.05416e-07	2.0984e-07		2.48665e-07	4.83302e-07	3.46046e-07
30	2.21248e-07	2.20666e-07	2.19095e-07	2.20259e-07	2.23693e-07	2.16301e-07	2.14089e-07	2.17115e-07	2.22878e-07	2.19153e-07	2.26429e-07	2.23285e-07	2.15311e-07	2.39701e-07	3.04952e-07	4.92964e-07	2.22471e-07	2.04484e-07	2.10363e-07		2.48781e-07	5.06527e-07	3.09084e-07
31	2.19269e-07	2.19095e-07	2.17232e-07	2.17174e-07	2.20783e-07	2.22762e-07	2.13739e-07	2.13739e-07	2.1601e-07	2.21656e-07	2.25265e-07	2.19036e-07	2.15369e-07	2.38944e-07	3.1444e-07	4.42729e-07	2.14613e-07	2.0495e-07	2.10305e-07		2.49072e-07	5.3045e-07	2.79282e-07
32	2.11586e-07	2.12517e-07	2.13274e-07	2.11702e-07	2.13157e-07	2.21656e-07	2.18396e-07	2.15835e-07	2.1048e-07	2.21248e-07	2.25672e-07	2.1502e-07	2.14438e-07	2.38187e-07	3.2806e-07	3.88596e-07	2.08966e-07	2.05881e-07	2.08908e-07		2.50411e-07	5.46108e-07	2.58444e-07
33	2.10189e-07	2.10131e-07	2.10596e-07	2.11237e-07	2.0658e-07	2.12983e-07	2.18105e-07	2.17756e-07	2.11935e-07	2.18454e-07	2.22412e-07	2.14496e-07	2.12692e-07	2.36557e-07	3.45697e-07	3.37141e-07	2.05183e-07	2.06172e-07	2.0722e-07		2.52681e-07	5.56993e-07	2.42087e-07
34	2.17989e-07	2.17523e-07	2.16068e-07	2.18687e-07	2.10189e-07	2.04484e-07	2.12168e-07	2.12808e-07	2.17814e-07	2.16999e-07	2.16533e-07	2.14729e-07	2.11062e-07	2.34112e-07	3.62868e-07	2.95871e-07	2.0367e-07	2.0594e-07	2.06231e-07		2.57105e-07	5.50357e-07	2.31376e-07
35	2.18105e-07	2.18338e-07	2.17232e-07	2.20433e-07	2.20783e-07	2.0885e-07	2.06871e-07	2.03902e-07	2.17348e-07	2.20666e-07	2.10189e-07	2.12517e-07	2.1112e-07	2.30969e-07	3.82135e-07	2.64439e-07	2.03437e-07	2.05765e-07	2.05823e-07		2.62518e-07	5.27889e-07	2.24391e-07
36	2.10654e-07	2.11062e-07	2.10189e-07	2.13099e-07	2.202e-07	2.16999e-07	2.11644e-07	1.99304e-07	2.11586e-07	2.20608e-07	2.09025e-07	2.07511e-07	2.10771e-07	2.28e-07	3.99597e-07	2.40807e-07	2.03146e-07	2.05299e-07	2.05823e-07		2.68747e-07	4.77423e-07	2.18454e-07
37	1.98955e-07	2.00643e-07	2.00817e-07	2.00119e-07	2.07744e-07	2.14962e-07	2.16242e-07	2.06987e-07	2.05823e-07	2.12808e-07	2.12575e-07	2.03495e-07	2.08675e-07	2.26079e-07	4.22066e-07	2.23751e-07	2.02738e-07	2.05474e-07	2.05881e-07		2.76896e-07	4.17525e-07	2.14089e-07
38	2.05008e-07	2.04135e-07	2.03087e-07	1.98605e-07	1.936e-07	2.03786e-07	2.1112e-07	2.13448e-07	2.09956e-07	2.01574e-07	2.09781e-07	2.05532e-07	2.0431e-07	2.25148e-07	4.43544e-07	2.13507e-07	2.01516e-07	2.05881e-07	2.05881e-07		2.88479e-07	3.63101e-07	2.10713e-07
39	2.15486e-07	2.15253e-07	2.14205e-07	2.1438e-07	1.99188e-07	1.9325e-07	1.98023e-07	2.09316e-07	2.15951e-07	1.98896e-07	2.01341e-07	2.09257e-07	2.00235e-07	2.22238e-07	4.5309e-07	2.07046e-07	2.00934e-07	2.05998e-07	2.0559e-07		3.04544e-07	3.12053e-07	2.09141e-07
40	2.13856e-07	2.14089e-07	2.14438e-07	2.19327e-07	2.1275e-07	2.01341e-07	1.90747e-07	1.96044e-07	2.11819e-07	2.07278e-07	1.93891e-07	2.05358e-07	2.02273e-07	2.18105e-07	4.5146e-07	2.01341e-07	2.00934e-07	2.05707e-07	2.04834e-07		3.18398e-07	2.69853e-07	2.09141e-07
41	2.01399e-07	2.01923e-07	2.02273e-07	2.09025e-07	2.14089e-07	2.10305e-07	2.03146e-07	1.88768e-07	1.97441e-07	2.0821e-07	1.98547e-07	1.96976e-07	2.04775e-07	2.14554e-07	4.29167e-07	1.96103e-07	2.00468e-07	2.03437e-07	2.03844e-07		3.32193e-07	2.42029e-07	2.09083e-07
42	1.86149e-07	1.87197e-07	1.86207e-07	1.88885e-07	1.99886e-07	2.06231e-07	2.1275e-07	2.00352e-07	1.86149e-07	1.98547e-07	2.05823e-07	1.91446e-07	2.00817e-07	2.15719e-07	3.88887e-07	1.92028e-07	2.00119e-07	2.01167e-07	2.02855e-07		3.46454e-07	2.25963e-07	2.06755e-07
43	1.96394e-07	1.94938e-07	1.92086e-07	1.81958e-07	1.8027e-07	1.90224e-07	2.07511e-07	2.07046e-07	1.96103e-07	1.84519e-07	2.02855e-07	1.98198e-07	1.92668e-07	2.23344e-07	3.3912e-07	1.92086e-07	1.98955e-07	2.00235e-07	2.01865e-07		3.72705e-07	2.1665e-07	2.04252e-07
44	2.13798e-07	2.13332e-07	2.11469e-07	2.03902e-07	1.85625e-07	1.76778e-07	1.88652e-07	1.99479e-07	2.06172e-07	1.87546e-07	1.90806e-07	2.02273e-07	1.87022e-07	2.27011e-07	2.89469e-07	1.92785e-07	1.97616e-07	2.00119e-07	2.00876e-07		3.99423e-07	2.0722e-07	2.0268e-07
45	2.15777e-07	2.1601e-07	2.17581e-07	2.19618e-07	2.05241e-07	1.90107e-07	1.75788e-07	1.8027e-07	2.01341e-07	2.01167e-07	1.81143e-07	1.96568e-07	1.93774e-07	2.27418e-07	2.48374e-07	1.90573e-07	1.9552e-07	2.00235e-07	1.9977e-07		4.15139e-07	1.96976e-07	2.0268e-07
46	2.02156e-07	2.02855e-07	2.05299e-07	2.13972e-07	2.10538e-07	2.06987e-07	1.91446e-07	1.70317e-07	1.84403e-07	2.02273e-07	1.92144e-07	1.82249e-07	1.9878e-07	2.29397e-07	2.23169e-07	1.86382e-07	1.94414e-07	1.9942e-07	1.98023e-07		4.18457e-07	1.91388e-07	2.02855e-07
47	1.8027e-07	1.81143e-07	1.80619e-07	1.89816e-07	1.97732e-07	2.06522e-07	2.0658e-07	1.88244e-07	1.71364e-07	1.88943e-07	2.00352e-07	1.76137e-07	1.93832e-07	2.44881e-07	2.02564e-07	1.82424e-07	1.94414e-07	1.97034e-07	1.95637e-07		4.09667e-07	1.93367e-07	1.98722e-07
48	1.75613e-07	1.75439e-07	1.70957e-07	1.66591e-07	1.74158e-07	1.88652e-07	2.03786e-07	2.02331e-07	1.86498e-07	1.71073e-07	1.94414e-07	1.8807e-07	1.82016e-07	2.62984e-07	1.85218e-07	1.84345e-07	1.91853e-07	1.9325e-07	1.93309e-07		3.90342e-07	1.93658e-07	1.93949e-07
49	1.9942e-07	1.98256e-07	1.95171e-07	1.77476e-07	1.64787e-07	1.63914e-07	1.83821e-07	1.98489e-07	2.02331e-07	1.76021e-07	1.76195e-07	1.9325e-07	1.78466e-07	2.70784e-07	1.74333e-07	1.86091e-07	1.87721e-07	1.90049e-07	1.91388e-07		3.58736e-07	1.86673e-07	1.91737e-07
50	2.16417e-07	2.16592e-07	2.17174e-07	2.05125e-07	1.86149e-07	1.64147e-07	1.60188e-07	1.78524e-07	2.0041e-07	1.95113e-07	1.65136e-07	1.83588e-07	1.92319e-07	2.69969e-07	1.76195e-07	1.82016e-07	1.82249e-07	1.87255e-07	1.88536e-07		3.09492e-07	1.76719e-07	1.92959e-07
51	2.13972e-07	2.15951e-07	2.19851e-07	2.17872e-07	2.05008e-07	1.86848e-07	1.67523e-07	1.56521e-07	1.79397e-07	1.99362e-07	1.81842e-07	1.63332e-07	1.97732e-07	2.76139e-07	1.76137e-07	1.73518e-07	1.80852e-07	1.86498e-07	1.85392e-07		2.58269e-07	1.77185e-07	1.91679e-07
52	1.94822e-07	1.96103e-07	2.01923e-07	2.09432e-07	2.05532e-07	2.01458e-07	1.9325e-07	1.67348e-07	1.55124e-07	1.8417e-07	1.94414e-07	1.59548e-07	1.87371e-07	3.01168e-07	1.69211e-07	1.6857e-07	1.83588e-07	1.86149e-07	1.8353e-07		2.15777e-07	1.84054e-07	1.85683e-07
53	1.66475e-07	1.6694e-07	1.68454e-07	1.80386e-07	1.87721e-07	1.97849e-07	2.0431e-07	1.92086e-07	1.63041e-07	1.57918e-07	1.8807e-07	1.78058e-07	1.68803e-07	3.13916e-07	1.56638e-07	1.73984e-07	1.82948e-07	1.819e-07	1.80969e-07		1.96452e-07	1.82016e-07	1.76254e-07
54	1.58442e-07	1.57918e-07	1.5105e-07	1.50293e-07	1.57045e-07	1.75555e-07	1.95055e-07	2.0041e-07	1.87721e-07	1.53378e-07	1.64787e-07	1.85567e-07	1.68803e-07	3.04137e-07	1.54717e-07	1.75904e-07	1.75846e-07	1.7573e-07	1.77185e-07		1.93018e-07	1.70782e-07	1.73169e-07
55	1.84054e-07	1.82773e-07	1.76836e-07	1.56521e-07	1.44472e-07	1.45811e-07	1.66417e-07	1.88244e-07	1.96335e-07	1.76719e-07	1.45054e-07	1.73751e-07	1.84927e-07	2.77769e-07	1.62866e-07	1.67057e-07	1.65136e-07	1.70258e-07	1.71248e-07		1.80794e-07	1.57103e-07	1.7736e-07
56	2.0821e-07	2.08443e-07	2.07977e-07	1.85276e-07	1.66591e-07	1.44181e-07	1.38244e-07	1.58559e-07	1.8417e-07	1.8935e-07	1.59956e-07	1.4779e-07	1.86324e-07	2.57629e-07	1.61353e-07	1.53029e-07	1.6275e-07	1.68803e-07	1.65485e-07		1.60188e-07	1.61469e-07	1.75439e-07
57	2.15136e-07	2.16941e-07	2.19851e-07	2.04019e-07	1.91621e-07	1.69327e-07	1.45811e-07	1.34053e-07	1.54368e-07	1.82948e-07	1.79281e-07	1.38768e-07	1.7119e-07	2.42087e-07	1.49071e-07	1.50002e-07	1.66242e-07	1.67814e-07	1.63041e-07		1.43948e-07	1.68745e-07	1.65835e-07
58	2.05998e-07	2.08268e-07	2.13914e-07	2.06813e-07	2.00876e-07	1.89292e-07	1.73518e-07	1.48372e-07	1.28873e-07	1.57453e-07	1.80154e-07	1.60538e-07	1.46219e-07	2.15951e-07	1.34752e-07	1.5658e-07	1.62866e-07	1.61585e-07	1.61411e-07		1.52912e-07	1.62284e-07	1.52738e-07
59	1.84054e-07	1.84286e-07	1.90573e-07	1.92086e-07	1.9197e-07	1.91155e-07	1.88536e-07	1.75672e-07	1.42377e-07	1.26952e-07	1.61644e-07	1.73867e-07	1.41969e-07	1.83239e-07	1.38302e-07	1.53786e-07	1.50875e-07	1.53145e-07	1.56463e-07		1.61411e-07	1.42784e-07	1.52214e-07
60	1.56521e-07	1.55823e-07	1.56871e-07	1.63506e-07	1.68105e-07	1.76487e-07	1.85392e-07	1.88477e-07	1.68396e-07	1.31899e-07	1.30444e-07	1.6694e-07	1.58384e-07	1.48896e-07	1.46219e-07	1.39641e-07	1.40281e-07	1.49129e-07	1.48256e-07		1.54018e-07	1.33704e-07	1.56056e-07
61	1.40514e-07	1.40456e-07	1.35159e-07	1.3644e-07	1.39001e-07	1.50293e-07	1.67057e-07	1.83355e-07	1.79746e-07	1.585e-07	1.21422e-07	1.42319e-07	1.63099e-07	1.3382e-07	1.42144e-07	1.25206e-07	1.43948e-07	1.49071e-07	1.42086e-07		1.32423e-07	1.44414e-07	1.5006e-07
62	1.53145e-07	1.52621e-07	1.47208e-07	1.3382e-07	1.2375e-07	1.25788e-07	1.3871e-07	1.61585e-07	1.72994e-07	1.72179e-07	1.43425e-07	1.17172e-07	1.51806e-07	1.40689e-07	1.26253e-07	1.29513e-07	1.45811e-07	1.46219e-07	1.41446e-07		1.18511e-07	1.47965e-07	1.34519e-07
63	1.78524e-07	1.78291e-07	1.75846e-07	1.53902e-07	1.34461e-07	1.21189e-07	1.16183e-07	1.29746e-07	1.49187e-07	1.67348e-07	1.60014e-07	1.24915e-07	1.26253e-07	1.41678e-07	1.09838e-07	1.3609e-07	1.37022e-07	1.34926e-07	1.35683e-07		1.31085e-07	1.35043e-07	1.23459e-07
64	1.96976e-07	1.98023e-07	1.98256e-07	1.75904e-07	1.56812e-07	1.3935e-07	1.2148e-07	1.13214e-07	1.18337e-07	1.45986e-07	1.59606e-07	1.46335e-07	1.10886e-07	1.31143e-07	1.16241e-07	1.29688e-07	1.22237e-07	1.20549e-07	1.24391e-07		1.42202e-07	1.1432e-07	1.32889e-07
65	2.01632e-07	2.03204e-07	2.06172e-07	1.86615e-07	1.72994e-07	1.59257e-07	1.41154e-07	1.26486e-07	1.04541e-07	1.13505e-07	1.42028e-07	1.52563e-07	1.24041e-07	1.08092e-07	1.23983e-07	1.11294e-07	1.10653e-07	1.1432e-07	1.12632e-07		1.33587e-07	1.07976e-07	1.31841e-07
66	1.92377e-07	1.95346e-07	2.01283e-07	1.86673e-07	1.79339e-07	1.71073e-07	1.59199e-07	1.48547e-07	1.18919e-07	9.7149e-08	1.12574e-07	1.42784e-07	1.41504e-07	9.35984e-08	1.20025e-07	1.00409e-07	1.09431e-07	1.17347e-07	1.05647e-07		1.11235e-07	1.20025e-07	1.19152e-07
67	1.71364e-07	1.73518e-07	1.81434e-07	1.73751e-07	1.7311e-07	1.71539e-07	1.67755e-07	1.6275e-07	1.3871e-07	1.09431e-07	9.10954e-08	1.18278e-07	1.45753e-07	1.01922e-07	1.02504e-07	1.01689e-07	1.12574e-07	1.10304e-07	1.05938e-07		9.32491e-08	1.22644e-07	1.02504e-07
68	1.44181e-07	1.43541e-07	1.50584e-07	1.47907e-07	1.52447e-07	1.57511e-07	1.61411e-07	1.64845e-07	1.48372e-07	1.27592e-07	9.77893e-08	9.0688e-08	1.34402e-07	1.10479e-07	8.52165e-08	1.01049e-07	1.04425e-07	9.80804e-08	1.07394e-07		9.74401e-08	1.06986e-07	8.94074e-08
69	1.21771e-07	1.18919e-07	1.20956e-07	1.19618e-07	1.23227e-07	1.32132e-07	1.42551e-07	1.5495e-07	1.46859e-07	1.36207e-07	1.1368e-07	8.61478e-08	1.10013e-07	1.07976e-07	8.57403e-08	9.49371e-08	8.77776e-08	9.10954e-08	9.90699e-08		1.08208e-07	8.83597e-08	9.32491e-08
70	1.13156e-07	1.10129e-07	1.05822e-07	1.00933e-07	9.88371e-08	1.02912e-07	1.13796e-07	1.3318e-07	1.33646e-07	1.33005e-07	1.20724e-07	9.80804e-08	9.26088e-08	9.34238e-08	8.83015e-08	8.11419e-08	7.81733e-08	9.33655e-08	8.60896e-08		1.05647e-07	7.62525e-08	9.60431e-08
71	1.16823e-07	1.15019e-07	1.08674e-07	1.00292e-07	9.19104e-08	8.59732e-08	8.84179e-08	1.05007e-07	1.13098e-07	1.22528e-07	1.19618e-07	1.07568e-07	1.00525e-07	7.39824e-08	8.66135e-08	6.92676e-08	8.15494e-08	9.2085e-08	7.71838e-08		9.34238e-08	7.74166e-08	8.98731e-08
72	1.22062e-07	1.21888e-07	1.18046e-07	1.07452e-07	9.66252e-08	8.4518e-08	7.63107e-08	8.05599e-08	8.63224e-08	1.01922e-07	1.08616e-07	1.06055e-07	1.14961e-07	6.22827e-08	7.82898e-08	6.659e-08	8.19568e-08	7.92793e-08	7.46227e-08		7.38078e-08	8.18404e-08	7.43898e-08
73	1.2311e-07	1.24274e-07	1.24216e-07	1.12632e-07	1.02271e-07	9.03387e-08	7.81151e-08	7.31675e-08	6.66482e-08	7.65435e-08	9.04552e-08	9.65088e-08	1.19618e-07	6.45528e-08	6.45528e-08	6.74631e-08	7.28182e-08	6.5193e-08	7.276e-08		6.20498e-08	7.7242e-08	6.23409e-08
74	1.1921e-07	1.21015e-07	1.23983e-07	1.11526e-07	1.02038e-07	9.31909e-08	8.33538e-08	7.82898e-08	6.26319e-08	5.83243e-08	6.78706e-08	8.02106e-08	1.13214e-07	6.75213e-08	5.16304e-08	6.25155e-08	5.89646e-08	5.7393e-08	6.4611e-08		6.04782e-08	6.36214e-08	5.97797e-08
75	1.1432e-07	1.16416e-07	1.20316e-07	1.07161e-07	9.83132e-08	9.2085e-08	8.64388e-08	8.51583e-08	6.83362e-08	5.48318e-08	5.20961e-08	6.17588e-08	1.00409e-07	6.54841e-08	4.66828e-08	5.38423e-08	4.98842e-08	5.73348e-08	5.48901e-08		6.18752e-08	4.97096e-08	5.94885e-08
76	1.0815e-07	1.10188e-07	1.13738e-07	1.00583e-07	9.16193e-08	8.69045e-08	8.4809e-08	8.74284e-08	7.32839e-08	5.9372e-08	4.73813e-08	4.64499e-08	8.23061e-08	5.79168e-08	4.69156e-08	4.32485e-08	4.58679e-08	5.5996e-08	4.65081e-08		6.08275e-08	4.20844e-08	5.47154e-08
77	1.00525e-07	1.01922e-07	1.05415e-07	9.18521e-08	8.26553e-08	7.81733e-08	7.82898e-08	8.35284e-08	7.32257e-08	6.26319e-08	4.91857e-08	3.93486e-08	6.43199e-08	4.71484e-08	4.52858e-08	3.41099e-08	4.26664e-08	4.8138e-08	4.09202e-08		5.44244e-08	4.01635e-08	4.51112e-08
78	9.35984e-08	9.46461e-08	9.73819e-08	8.46344e-08	7.49137e-08	7.07228e-08	7.05481e-08	7.61943e-08	6.84527e-08	6.20498e-08	5.07573e-08	3.83591e-08	5.33184e-08	3.74278e-08	4.04546e-08	3.00936e-08	3.81262e-08	3.7777e-08	3.74278e-08		4.58679e-08	3.95232e-08	3.54487e-08
79	8.63224e-08	8.69045e-08	8.95238e-08	7.75913e-08	6.84527e-08	6.37378e-08	6.27483e-08	6.70557e-08	6.13513e-08	5.7393e-08	4.91275e-08	3.78934e-08	4.83126e-08	2.96278e-08	3.35278e-08	2.79398e-08	3.1898e-08	2.94532e-08	3.3004e-08		3.56815e-08	3.54487e-08	2.80562e-08
80	7.8348e-08	7.82898e-08	8.09091e-08	7.0781e-08	6.25155e-08	5.78586e-08	5.58796e-08	5.80915e-08	5.33767e-08	5.08155e-08	4.49947e-08	3.6089e-08	4.54604e-08	2.43309e-08	2.631e-08	2.51458e-08	2.55533e-08	2.44473e-08	2.74741e-08		2.70085e-08	3.00354e-08	2.43891e-08
81	6.77542e-08	6.74631e-08	7.03735e-08	6.21662e-08	5.53557e-08	5.11066e-08	4.80798e-08	4.87782e-08	4.45291e-08	4.27247e-08	3.86501e-08	3.20726e-08	4.07456e-08	2.00235e-08	1.97907e-08	2.07802e-08	1.96743e-08	2.12459e-08	2.14787e-08		2.06056e-08	2.36906e-08	2.14787e-08
82	5.55303e-08	5.53557e-08	5.84407e-08	5.20961e-08	4.67992e-08	4.34814e-08	3.98725e-08	3.96979e-08	3.57979e-08	3.42845e-08	3.15488e-08	2.67756e-08	3.43427e-08	1.67639e-08	1.4552e-08	1.58908e-08	1.50759e-08	1.80445e-08	1.62401e-08		1.58326e-08	1.69968e-08	1.77535e-08
83	2.9395e-08	4.28411e-08	4.58679e-08	4.1153e-08	3.74278e-08	3.47502e-08	3.09085e-08	3.11413e-08	2.76488e-08	2.64846e-08	2.46802e-08	2.12459e-08	2.72995e-08	1.38535e-08	1.09431e-08	1.16416e-08	1.15834e-08	1.43773e-08	1.19908e-08		1.27475e-08	1.19326e-08	1.37371e-08
84	1.97907e-09	2.25847e-08	3.38771e-08	3.05592e-08	2.82308e-08	2.82308e-08	2.58443e-08	2.43891e-08	2.05474e-08	1.98489e-08	1.89176e-08	1.67639e-08	2.10131e-08	1.14088e-08	8.55658e-09	8.38196e-09	8.55658e-09	1.0361e-08	8.73121e-09		1.06521e-08	8.673e-09	1.01282e-08
85	5.23873e-10	1.57161e-09	2.34578e-08	2.12459e-08	2.08967e-08	1.37953e-08	1.50177e-08	1.71714e-08	1.75206e-08	1.7346e-08	1.66475e-08	1.40863e-08	1.67057e-08	1.11759e-08	7.04316e-09	5.52976e-09	6.51929e-09	8.03271e-09	6.81032e-09		1.05939e-08	6.11183e-09	6.92674e-09

## Sheet: y-pol
Figure. 3 (d)
columns: phi; rows: theta; in degrees				measured values in Ampere
bias voltage	1V
laser power	0.5mW
aperture	3mm
	0	5	10	15	20	25	30	35	40	45	50	55	60	65	70	75	80	85	90
-85	5.82081e-11	5.82081e-11	8.73119e-11	2.91041e-11	0	0	2.91041e-11	2.91041e-11	3.95815e-09	8.78941e-09	8.78941e-09	1.22819e-08	1.74915e-08	1.44938e-08	1.03901e-08	8.38196e-09	6.49018e-09	4.45291e-09	4.24919e-09
-84	8.73119e-11	5.82081e-11	2.91041e-11	2.91041e-11	1.16416e-10	0	2.91041e-11	0	6.98495e-09	1.07394e-08	1.03028e-08	1.41445e-08	1.9878e-08	1.52796e-08	1.30386e-08	1.37662e-08	9.02224e-09	6.54839e-09	6.19914e-09
-83	1.51341e-09	1.74624e-10	2.91041e-11	0	3.08502e-09	2.91041e-11	5.82081e-11	5.82081e-11	1.01573e-08	1.43773e-08	1.38244e-08	1.85101e-08	2.4622e-08	1.58617e-08	1.17871e-08	1.46393e-08	1.14379e-08	9.37149e-09	8.87673e-09
-82	3.11412e-09	3.05592e-09	3.78352e-10	8.14911e-10	4.65664e-09	0	2.91041e-11	2.91041e-11	1.37953e-08	1.92086e-08	1.81609e-08	2.39235e-08	3.19271e-08	1.90922e-08	1.44938e-08	1.94415e-08	1.33296e-08	1.14379e-08	1.21655e-08
-81	3.98725e-09	4.19098e-09	4.65664e-09	5.26782e-09	6.22825e-09	2.91041e-11	0	2.91041e-11	1.92086e-08	2.53787e-08	2.33996e-08	2.84928e-08	3.73695e-08	2.13332e-08	1.91795e-08	2.53787e-08	1.69676e-08	1.46393e-08	1.50468e-08
-80	5.23872e-09	5.55886e-09	5.35513e-09	5.8499e-09	7.97451e-09	1.22237e-09	5.82081e-11	1.16416e-10	2.50294e-08	3.12286e-08	2.79398e-08	3.23637e-08	4.01053e-08	2.28466e-08	2.37197e-08	2.75614e-08	1.94124e-08	1.63274e-08	1.71132e-08
-79	6.75212e-09	7.15957e-09	6.98495e-09	7.50885e-09	1.05647e-08	1.54251e-08	2.61936e-09	5.73348e-09	3.14615e-08	3.51286e-08	3.28293e-08	3.50121e-08	4.12695e-08	2.65719e-08	3.02973e-08	3.00645e-08	2.50876e-08	2.02273e-08	1.97907e-08
-78	8.64389e-09	9.25507e-09	9.08045e-09	9.95357e-09	1.39117e-08	2.06638e-08	2.3225e-08	2.76196e-08	3.5536e-08	3.99889e-08	3.75442e-08	3.70203e-08	4.46746e-08	3.22473e-08	3.7777e-08	3.14906e-08	3.26256e-08	2.60771e-08	2.49421e-08
-77	1.06812e-08	1.13797e-08	1.13797e-08	1.22528e-08	1.61818e-08	2.47384e-08	2.78525e-08	3.09085e-08	3.99307e-08	4.34231e-08	4.02799e-08	3.74569e-08	5.24453e-08	4.0309e-08	4.2259e-08	3.46629e-08	3.833e-08	3.25965e-08	3.19271e-08
-76	1.26311e-08	1.3446e-08	1.33878e-08	1.46975e-08	1.88303e-08	2.85801e-08	3.20144e-08	3.53032e-08	4.29284e-08	4.48492e-08	3.8912e-08	3.93195e-08	6.46692e-08	4.79633e-08	4.31903e-08	4.18224e-08	3.99598e-08	3.63218e-08	3.75442e-08
-75	1.51923e-08	1.58908e-08	1.60072e-08	1.76952e-08	2.20608e-08	3.27129e-08	3.6089e-08	3.93777e-08	4.55186e-08	4.54022e-08	3.93777e-08	4.76432e-08	7.95121e-08	5.48901e-08	4.44709e-08	5.30565e-08	4.20553e-08	3.90576e-08	4.12113e-08
-74	1.7637e-08	1.84228e-08	1.8481e-08	2.06929e-08	2.5204e-08	3.58853e-08	3.92904e-08	4.19097e-08	4.66537e-08	4.68865e-08	4.38015e-08	5.98379e-08	9.01932e-08	5.75676e-08	4.89529e-08	6.26319e-08	4.88074e-08	4.21135e-08	4.32776e-08
-73	1.99944e-08	2.08967e-08	2.10422e-08	2.34869e-08	2.83181e-08	3.81553e-08	4.15023e-08	4.35105e-08	4.80215e-08	5.24744e-08	5.19215e-08	6.60953e-08	9.34529e-08	5.52102e-08	5.75094e-08	6.57169e-08	5.93429e-08	4.96223e-08	4.88365e-08
-72	2.20317e-08	2.32541e-08	2.34869e-08	2.61354e-08	3.09958e-08	3.96979e-08	4.3394e-08	4.54022e-08	5.22125e-08	6.13513e-08	6.01581e-08	7.22653e-08	8.75448e-08	5.28528e-08	6.54259e-08	6.17879e-08	6.66191e-08	5.7684e-08	5.72475e-08
-71	2.436e-08	2.58443e-08	2.61062e-08	2.88711e-08	3.37316e-08	4.19388e-08	4.66246e-08	4.95641e-08	5.96924e-08	7.11302e-08	6.74631e-08	7.41861e-08	7.61943e-08	5.97215e-08	7.17705e-08	6.40289e-08	6.7987e-08	6.25155e-08	6.37961e-08
-70	2.68338e-08	2.8551e-08	2.8842e-08	3.17234e-08	3.67584e-08	4.48783e-08	5.15722e-08	5.5996e-08	6.78706e-08	7.88718e-08	7.17123e-08	7.08392e-08	7.13922e-08	7.19742e-08	7.27309e-08	7.471e-08	6.659e-08	6.28647e-08	6.59497e-08
-69	2.93368e-08	3.11413e-08	3.16943e-08	3.48375e-08	4.02217e-08	4.85454e-08	5.76258e-08	6.26028e-08	7.44772e-08	8.23061e-08	7.17705e-08	6.58333e-08	8.09382e-08	8.14621e-08	6.81616e-08	8.4518e-08	7.20906e-08	6.5193e-08	6.7434e-08
-68	3.19562e-08	3.40808e-08	3.48957e-08	3.83591e-08	4.44127e-08	5.23871e-08	6.32431e-08	6.78415e-08	7.78823e-08	8.06181e-08	6.83945e-08	6.79288e-08	9.45297e-08	8.55948e-08	6.79288e-08	8.74575e-08	8.15785e-08	7.23526e-08	7.34003e-08
-67	3.4692e-08	3.71949e-08	3.82136e-08	4.21135e-08	4.84872e-08	5.53557e-08	6.70266e-08	7.05772e-08	7.72711e-08	7.45354e-08	6.7696e-08	8.0036e-08	1.01806e-07	8.32374e-08	7.92211e-08	8.33829e-08	8.88836e-08	8.02979e-08	8.14912e-08
-66	3.74569e-08	4.02799e-08	4.16187e-08	4.57806e-08	5.20088e-08	5.73348e-08	6.88019e-08	7.04317e-08	7.34585e-08	7.09556e-08	7.5554e-08	9.17939e-08	1.00467e-07	8.18113e-08	8.99604e-08	8.02397e-08	9.02805e-08	8.44889e-08	8.70209e-08
-65	4.04546e-08	4.33358e-08	4.49947e-08	4.89238e-08	5.48027e-08	5.85862e-08	6.82198e-08	6.85691e-08	7.11884e-08	7.75622e-08	8.70209e-08	9.79931e-08	9.16193e-08	9.25215e-08	9.27253e-08	8.85052e-08	8.89418e-08	8.70791e-08	9.10954e-08
-64	4.32485e-08	4.62753e-08	4.79342e-08	5.14849e-08	5.65781e-08	5.91101e-08	6.41453e-08	6.83071e-08	7.60197e-08	8.83015e-08	9.4617e-08	9.58685e-08	8.52747e-08	1.06753e-07	8.74575e-08	9.79057e-08	9.19395e-08	8.83306e-08	9.29581e-08
-63	4.61589e-08	4.90111e-08	5.067e-08	5.3464e-08	5.79751e-08	6.02454e-08	6.59788e-08	7.32839e-08	8.46344e-08	9.57521e-08	9.67125e-08	8.73119e-08	9.36566e-08	1.17842e-07	8.5362e-08	1.00758e-07	9.95356e-08	9.3773e-08	9.68289e-08
-62	4.89529e-08	5.16886e-08	5.33475e-08	5.55594e-08	6.0129e-08	6.30394e-08	7.14213e-08	7.98032e-08	9.0688e-08	9.75274e-08	9.17939e-08	8.49254e-08	1.04105e-07	1.23314e-07	9.34529e-08	9.71199e-08	1.02912e-07	9.90117e-08	1.02242e-07
-61	5.19797e-08	5.46281e-08	5.6549e-08	5.879e-08	6.40871e-08	6.67064e-08	7.74749e-08	8.49254e-08	9.30454e-08	9.40058e-08	8.63224e-08	9.52864e-08	1.09053e-07	1.27767e-07	1.01835e-07	9.84587e-08	1.03406e-07	1.01718e-07	1.06812e-07
-60	5.47736e-08	5.76549e-08	5.98961e-08	6.24282e-08	6.80161e-08	6.98788e-08	8.18695e-08	8.70791e-08	9.12701e-08	8.71955e-08	9.04552e-08	1.04105e-07	1.05618e-07	1.40136e-07	1.03552e-07	1.05502e-07	1.05618e-07	1.03377e-07	1.0882e-07
-59	5.73639e-08	6.05655e-08	6.31558e-08	6.57751e-08	7.14795e-08	7.23526e-08	8.38195e-08	8.62351e-08	8.6497e-08	8.65844e-08	9.98266e-08	1.06928e-07	9.81095e-08	1.55997e-07	1.00409e-07	1.10275e-07	1.11497e-07	1.07423e-07	1.12196e-07
-58	6.0129e-08	6.32431e-08	6.61535e-08	6.85109e-08	7.38078e-08	7.40406e-08	8.3121e-08	8.3412e-08	8.52456e-08	9.41513e-08	1.05589e-07	1.02591e-07	1.00147e-07	1.63885e-07	1.00991e-07	1.10915e-07	1.15688e-07	1.1173e-07	1.16765e-07
-57	6.2952e-08	6.59497e-08	6.88892e-08	7.07228e-08	7.51756e-08	7.52048e-08	8.10546e-08	8.33538e-08	9.07753e-08	1.00118e-07	1.05764e-07	9.61595e-08	1.0815e-07	1.60392e-07	1.07539e-07	1.10362e-07	1.17376e-07	1.15223e-07	1.20869e-07
-56	6.55714e-08	6.83071e-08	7.09556e-08	7.2178e-08	7.57868e-08	7.64562e-08	8.18986e-08	8.80977e-08	9.59849e-08	1.01951e-07	1.00409e-07	1.00147e-07	1.11992e-07	1.48139e-07	1.12516e-07	1.13826e-07	1.18308e-07	1.17405e-07	1.2343e-07
-55	6.80452e-08	7.04026e-08	7.27309e-08	7.35749e-08	7.71838e-08	7.89009e-08	8.64097e-08	9.24342e-08	9.83132e-08	9.94773e-08	9.76438e-08	1.07685e-07	1.10508e-07	1.41562e-07	1.12923e-07	1.179e-07	1.20549e-07	1.19501e-07	1.24827e-07
-54	7.06063e-08	7.28182e-08	7.52921e-08	7.61943e-08	8.0327e-08	8.16076e-08	9.05425e-08	9.47334e-08	9.74692e-08	9.55192e-08	1.03668e-07	1.11701e-07	1.06404e-07	1.39758e-07	1.12516e-07	1.20316e-07	1.24158e-07	1.22994e-07	1.27679e-07
-53	7.31093e-08	7.54085e-08	7.80278e-08	7.9192e-08	8.34411e-08	8.38777e-08	9.27835e-08	9.48498e-08	9.48207e-08	9.75565e-08	1.09344e-07	1.10362e-07	1.07801e-07	1.35246e-07	1.1595e-07	1.20171e-07	1.25933e-07	1.2538e-07	1.30153e-07
-52	7.54958e-08	7.78241e-08	8.06763e-08	8.17531e-08	8.60605e-08	8.58568e-08	9.29872e-08	9.3482e-08	9.5723e-08	1.02621e-07	1.11119e-07	1.06433e-07	1.12399e-07	1.27883e-07	1.21189e-07	1.20724e-07	1.26894e-07	1.26952e-07	1.3187e-07
-51	7.7795e-08	8.00942e-08	8.30337e-08	8.37322e-08	8.74866e-08	8.74284e-08	9.16775e-08	9.44715e-08	1.00263e-07	1.06491e-07	1.08936e-07	1.08208e-07	1.14844e-07	1.22674e-07	1.25002e-07	1.23867e-07	1.28523e-07	1.28436e-07	1.33384e-07
-50	7.98905e-08	8.21315e-08	8.49254e-08	8.51583e-08	8.83888e-08	8.92619e-08	9.22887e-08	9.82841e-08	1.03261e-07	1.06608e-07	1.0652e-07	1.13214e-07	1.14757e-07	1.22383e-07	1.27097e-07	1.25788e-07	1.30386e-07	1.30037e-07	1.34693e-07
-49	8.18404e-08	8.35867e-08	8.65261e-08	8.64388e-08	8.97858e-08	9.15902e-08	9.51118e-08	1.01136e-07	1.046e-07	1.05007e-07	1.09751e-07	1.15135e-07	1.13855e-07	1.23256e-07	1.32685e-07	1.26777e-07	1.31899e-07	1.31958e-07	1.36265e-07
-48	8.4256e-08	8.58277e-08	8.83015e-08	8.88836e-08	9.21723e-08	9.39185e-08	9.74401e-08	1.03348e-07	1.0492e-07	1.05793e-07	1.12632e-07	1.14699e-07	1.1627e-07	1.22761e-07	1.4421e-07	1.27185e-07	1.32773e-07	1.33384e-07	1.37749e-07
-47	8.65844e-08	8.80395e-08	9.0397e-08	9.09208e-08	9.43551e-08	9.75274e-08	9.88371e-08	1.02941e-07	1.04483e-07	1.09402e-07	1.13942e-07	1.13534e-07	1.20025e-07	1.2052e-07	1.54571e-07	1.28232e-07	1.33093e-07	1.34053e-07	1.38215e-07
-46	8.83306e-08	9.00768e-08	9.24051e-08	9.27253e-08	9.61886e-08	9.94482e-08	9.94191e-08	1.02795e-07	1.07306e-07	1.12138e-07	1.13796e-07	1.15223e-07	1.21975e-07	1.20636e-07	1.63768e-07	1.3059e-07	1.34402e-07	1.34955e-07	1.39117e-07
-45	9.04261e-08	9.19977e-08	9.42969e-08	9.45006e-08	9.77602e-08	1.00583e-07	1.00525e-07	1.0492e-07	1.101e-07	1.13011e-07	1.13243e-07	1.17755e-07	1.21859e-07	1.2247e-07	1.69589e-07	1.31899e-07	1.35654e-07	1.36032e-07	1.3967e-07
-44	9.26379e-08	9.41513e-08	9.61595e-08	9.58685e-08	9.90117e-08	1.02359e-07	1.02591e-07	1.07277e-07	1.11439e-07	1.12429e-07	1.15135e-07	1.19472e-07	1.21742e-07	1.23954e-07	1.70317e-07	1.32656e-07	1.36643e-07	1.37225e-07	1.40456e-07
-43	9.49371e-08	9.62759e-08	9.8255e-08	9.76729e-08	1.00991e-07	1.04774e-07	1.04949e-07	1.08878e-07	1.11526e-07	1.13534e-07	1.17522e-07	1.19821e-07	1.23518e-07	1.24594e-07	1.6697e-07	1.33587e-07	1.36934e-07	1.37633e-07	1.41125e-07
-42	9.72946e-08	9.86042e-08	1.00263e-07	9.97975e-08	1.0297e-07	1.06841e-07	1.0687e-07	1.09693e-07	1.12021e-07	1.15543e-07	1.18599e-07	1.20025e-07	1.25264e-07	1.24565e-07	1.61265e-07	1.35741e-07	1.37109e-07	1.37837e-07	1.41242e-07
-41	9.90408e-08	1.0035e-07	1.02097e-07	1.01486e-07	1.04832e-07	1.08383e-07	1.085e-07	1.10653e-07	1.14204e-07	1.17551e-07	1.19239e-07	1.218e-07	1.26457e-07	1.26137e-07	1.55939e-07	1.38011e-07	1.37837e-07	1.38768e-07	1.41591e-07
-40	1.00903e-07	1.02242e-07	1.04134e-07	1.03523e-07	1.06608e-07	1.09518e-07	1.10333e-07	1.1269e-07	1.16358e-07	1.18366e-07	1.20083e-07	1.2378e-07	1.26777e-07	1.27301e-07	1.50322e-07	1.39728e-07	1.38739e-07	1.39466e-07	1.41998e-07
-39	1.02941e-07	1.04192e-07	1.06055e-07	1.0556e-07	1.0847e-07	1.11206e-07	1.1272e-07	1.15019e-07	1.17958e-07	1.1886e-07	1.21917e-07	1.25147e-07	1.27476e-07	1.28553e-07	1.45636e-07	1.41533e-07	1.38826e-07	1.39816e-07	1.4194e-07
-38	1.05123e-07	1.06404e-07	1.08063e-07	1.07539e-07	1.10508e-07	1.13185e-07	1.14873e-07	1.16649e-07	1.18773e-07	1.20433e-07	1.23605e-07	1.25642e-07	1.28785e-07	1.29338e-07	1.42115e-07	1.43366e-07	1.39292e-07	1.40572e-07	1.42755e-07
-37	1.07423e-07	1.08616e-07	1.10188e-07	1.09518e-07	1.12458e-07	1.15019e-07	1.16358e-07	1.17696e-07	1.20142e-07	1.22324e-07	1.24478e-07	1.2669e-07	1.2992e-07	1.2995e-07	1.39787e-07	1.45986e-07	1.39758e-07	1.41125e-07	1.4325e-07
-36	1.09344e-07	1.10566e-07	1.11934e-07	1.11323e-07	1.14379e-07	1.16532e-07	1.17551e-07	1.18919e-07	1.21888e-07	1.23488e-07	1.24944e-07	1.28058e-07	1.30386e-07	1.30619e-07	1.37895e-07	1.47324e-07	1.40107e-07	1.41184e-07	1.43425e-07
-35	1.11294e-07	1.12283e-07	1.13709e-07	1.13185e-07	1.15921e-07	1.17871e-07	1.1921e-07	1.20491e-07	1.23256e-07	1.24332e-07	1.26108e-07	1.28931e-07	1.30939e-07	1.31172e-07	1.36469e-07	1.47383e-07	1.41038e-07	1.41038e-07	1.43366e-07
-34	1.1304e-07	1.14087e-07	1.15426e-07	1.14844e-07	1.17551e-07	1.19734e-07	1.20927e-07	1.22004e-07	1.24071e-07	1.25351e-07	1.27301e-07	1.29484e-07	1.31725e-07	1.31638e-07	1.3577e-07	1.46772e-07	1.41533e-07	1.41591e-07	1.43425e-07
-33	1.15193e-07	1.16096e-07	1.1726e-07	1.16736e-07	1.19239e-07	1.21247e-07	1.22499e-07	1.22994e-07	1.24973e-07	1.26573e-07	1.28203e-07	1.30008e-07	1.32423e-07	1.31987e-07	1.35305e-07	1.46102e-07	1.41737e-07	1.42144e-07	1.43541e-07
-32	1.17289e-07	1.18046e-07	1.18919e-07	1.18249e-07	1.20811e-07	1.22586e-07	1.23634e-07	1.24245e-07	1.26341e-07	1.27621e-07	1.29018e-07	1.30997e-07	1.33064e-07	1.32511e-07	1.35159e-07	1.452e-07	1.4194e-07	1.42493e-07	1.43512e-07
-31	1.1886e-07	1.19618e-07	1.20462e-07	1.19618e-07	1.2215e-07	1.23809e-07	1.24885e-07	1.25584e-07	1.27417e-07	1.28523e-07	1.29891e-07	1.31841e-07	1.33587e-07	1.33209e-07	1.3513e-07	1.44356e-07	1.42115e-07	1.4261e-07	1.43774e-07
-30	1.20549e-07	1.2116e-07	1.22121e-07	1.21393e-07	1.23605e-07	1.25089e-07	1.26195e-07	1.26894e-07	1.28436e-07	1.29251e-07	1.30939e-07	1.32452e-07	1.3417e-07	1.33617e-07	1.35334e-07	1.43483e-07	1.4261e-07	1.42464e-07	1.44007e-07
-29	1.22091e-07	1.22674e-07	1.23576e-07	1.22906e-07	1.25002e-07	1.26224e-07	1.27388e-07	1.2765e-07	1.29367e-07	1.30066e-07	1.31725e-07	1.32976e-07	1.34752e-07	1.33908e-07	1.35479e-07	1.43075e-07	1.4552e-07	1.4226e-07	1.43948e-07
-28	1.23634e-07	1.24245e-07	1.24769e-07	1.24012e-07	1.26166e-07	1.27185e-07	1.28465e-07	1.28436e-07	1.30415e-07	1.30794e-07	1.32569e-07	1.33675e-07	1.35305e-07	1.34373e-07	1.35887e-07	1.43483e-07	1.47703e-07	1.42639e-07	1.43687e-07
-27	1.24536e-07	1.25147e-07	1.25759e-07	1.24944e-07	1.27156e-07	1.28174e-07	1.29542e-07	1.29513e-07	1.31201e-07	1.31317e-07	1.33064e-07	1.34286e-07	1.35537e-07	1.3481e-07	1.35974e-07	1.44909e-07	1.50118e-07	1.42872e-07	1.43483e-07
-26	1.25642e-07	1.26282e-07	1.26777e-07	1.26108e-07	1.28e-07	1.29251e-07	1.3059e-07	1.30211e-07	1.31754e-07	1.3187e-07	1.33617e-07	1.34839e-07	1.35887e-07	1.35188e-07	1.36149e-07	1.44298e-07	1.52767e-07	1.43832e-07	1.43366e-07
-25	1.26835e-07	1.2733e-07	1.27854e-07	1.27447e-07	1.29251e-07	1.30357e-07	1.31405e-07	1.30764e-07	1.32191e-07	1.32336e-07	1.33849e-07	1.34955e-07	1.36265e-07	1.35276e-07	1.36003e-07	1.43774e-07	1.54339e-07	1.452e-07	1.4357e-07
-24	1.28203e-07	1.28785e-07	1.29076e-07	1.28902e-07	1.30357e-07	1.3123e-07	1.32191e-07	1.31521e-07	1.33035e-07	1.33005e-07	1.3417e-07	1.35334e-07	1.36672e-07	1.35334e-07	1.36323e-07	1.43104e-07	1.55153e-07	1.46626e-07	1.4389e-07
-23	1.29542e-07	1.30066e-07	1.30182e-07	1.29891e-07	1.31521e-07	1.32278e-07	1.32889e-07	1.32569e-07	1.33995e-07	1.33791e-07	1.34868e-07	1.3612e-07	1.36993e-07	1.36003e-07	1.36964e-07	1.42988e-07	1.55066e-07	1.4843e-07	1.44298e-07
-22	1.30706e-07	1.31172e-07	1.31376e-07	1.31055e-07	1.32685e-07	1.33471e-07	1.33733e-07	1.335e-07	1.34606e-07	1.34402e-07	1.35363e-07	1.36498e-07	1.37255e-07	1.36323e-07	1.37342e-07	1.42348e-07	1.5428e-07	1.5006e-07	1.45171e-07
-21	1.32191e-07	1.32452e-07	1.32714e-07	1.32452e-07	1.34024e-07	1.34664e-07	1.34635e-07	1.34373e-07	1.35276e-07	1.35072e-07	1.36032e-07	1.36934e-07	1.37604e-07	1.36876e-07	1.37487e-07	1.41998e-07	1.53e-07	1.51545e-07	1.46073e-07
-20	1.33704e-07	1.33908e-07	1.33937e-07	1.33849e-07	1.34984e-07	1.3545e-07	1.35276e-07	1.34839e-07	1.35828e-07	1.35654e-07	1.36527e-07	1.37138e-07	1.37895e-07	1.37022e-07	1.374e-07	1.41824e-07	1.51224e-07	1.52651e-07	1.47324e-07
-19	1.34926e-07	1.34926e-07	1.35043e-07	1.34693e-07	1.35916e-07	1.36265e-07	1.35916e-07	1.35799e-07	1.36643e-07	1.36236e-07	1.36964e-07	1.37575e-07	1.38477e-07	1.374e-07	1.37691e-07	1.42028e-07	1.49507e-07	1.53698e-07	1.48256e-07
-18	1.35974e-07	1.35828e-07	1.35974e-07	1.35392e-07	1.36672e-07	1.37022e-07	1.36672e-07	1.36469e-07	1.37284e-07	1.36585e-07	1.37371e-07	1.38069e-07	1.38739e-07	1.37575e-07	1.37924e-07	1.42028e-07	1.48081e-07	1.53931e-07	1.49536e-07
-17	1.36847e-07	1.36643e-07	1.36731e-07	1.36207e-07	1.37429e-07	1.37778e-07	1.374e-07	1.36847e-07	1.37517e-07	1.36789e-07	1.37778e-07	1.38448e-07	1.3903e-07	1.3772e-07	1.38215e-07	1.41853e-07	1.47092e-07	1.53815e-07	1.51021e-07
-16	1.37575e-07	1.37487e-07	1.374e-07	1.36934e-07	1.37953e-07	1.38273e-07	1.37953e-07	1.37022e-07	1.37749e-07	1.36964e-07	1.38099e-07	1.38652e-07	1.39175e-07	1.3804e-07	1.38652e-07	1.41533e-07	1.46189e-07	1.53378e-07	1.51865e-07
-15	1.38011e-07	1.37866e-07	1.37837e-07	1.37225e-07	1.38302e-07	1.38419e-07	1.38419e-07	1.37138e-07	1.38128e-07	1.37225e-07	1.38273e-07	1.38739e-07	1.3935e-07	1.3804e-07	1.38826e-07	1.41446e-07	1.45607e-07	1.52476e-07	1.53203e-07
-14	1.38331e-07	1.38477e-07	1.38069e-07	1.37371e-07	1.38593e-07	1.38622e-07	1.38943e-07	1.37429e-07	1.3839e-07	1.37342e-07	1.3839e-07	1.39001e-07	1.3967e-07	1.38448e-07	1.39088e-07	1.41271e-07	1.45549e-07	1.51865e-07	1.54222e-07
-13	1.38506e-07	1.3903e-07	1.38302e-07	1.37575e-07	1.38768e-07	1.38972e-07	1.39437e-07	1.37662e-07	1.38419e-07	1.37225e-07	1.38448e-07	1.39234e-07	1.39816e-07	1.38448e-07	1.39263e-07	1.42377e-07	1.45404e-07	1.51079e-07	1.546e-07
-12	1.38826e-07	1.39437e-07	1.38564e-07	1.37866e-07	1.38884e-07	1.3903e-07	1.39816e-07	1.37633e-07	1.38302e-07	1.37225e-07	1.39001e-07	1.39408e-07	1.39903e-07	1.38535e-07	1.39525e-07	1.4261e-07	1.46102e-07	1.5169e-07	1.54688e-07
-11	1.38972e-07	1.39699e-07	1.38622e-07	1.37953e-07	1.38884e-07	1.39059e-07	1.3999e-07	1.37691e-07	1.38448e-07	1.37255e-07	1.39117e-07	1.39437e-07	1.39932e-07	1.3871e-07	1.39728e-07	1.42959e-07	1.45869e-07	1.50584e-07	1.56172e-07
-10	1.38884e-07	1.40107e-07	1.3871e-07	1.38186e-07	1.39525e-07	1.39699e-07	1.40165e-07	1.38215e-07	1.39292e-07	1.38069e-07	1.39234e-07	1.39612e-07	1.39932e-07	1.39146e-07	1.4034e-07	1.43308e-07	1.4648e-07	1.51079e-07	1.5559e-07
-9	1.40252e-07	1.40456e-07	1.39845e-07	1.38826e-07	1.40398e-07	1.40281e-07	1.40369e-07	1.38797e-07	1.39525e-07	1.38157e-07	1.3935e-07	1.39525e-07	1.40049e-07	1.3967e-07	1.40805e-07	1.43832e-07	1.46277e-07	1.50148e-07	1.55619e-07
-8	1.40398e-07	1.40398e-07	1.39874e-07	1.39321e-07	1.40281e-07	1.4034e-07	1.40572e-07	1.38884e-07	1.39583e-07	1.38186e-07	1.39292e-07	1.39641e-07	1.40602e-07	1.40572e-07	1.41504e-07	1.44589e-07	1.46859e-07	1.50584e-07	1.55066e-07
-7	1.40369e-07	1.40427e-07	1.39961e-07	1.3967e-07	1.40369e-07	1.40281e-07	1.40689e-07	1.38622e-07	1.39234e-07	1.37866e-07	1.39292e-07	1.39612e-07	1.41329e-07	1.41184e-07	1.41533e-07	1.44967e-07	1.47237e-07	1.49449e-07	1.52971e-07
-6	1.40776e-07	1.4066e-07	1.40456e-07	1.39874e-07	1.40631e-07	1.40485e-07	1.40893e-07	1.38797e-07	1.39583e-07	1.38186e-07	1.39961e-07	1.4066e-07	1.42406e-07	1.42697e-07	1.42348e-07	1.45898e-07	1.46539e-07	1.48751e-07	1.50671e-07
-5	1.40776e-07	1.40951e-07	1.40572e-07	1.39932e-07	1.40572e-07	1.40398e-07	1.41096e-07	1.38972e-07	1.39874e-07	1.38943e-07	1.40834e-07	1.41533e-07	1.43483e-07	1.43832e-07	1.4261e-07	1.46219e-07	1.45986e-07	1.48052e-07	1.49071e-07
-4	1.41213e-07	1.41125e-07	1.41009e-07	1.40252e-07	1.40951e-07	1.41271e-07	1.42406e-07	1.40019e-07	1.41154e-07	1.39874e-07	1.41998e-07	1.42959e-07	1.43948e-07	1.44763e-07	1.42872e-07	1.46189e-07	1.452e-07	1.47848e-07	1.4651e-07
-3	1.44065e-07	1.44036e-07	1.44152e-07	1.43366e-07	1.44181e-07	1.43978e-07	1.45666e-07	1.42348e-07	1.4325e-07	1.41853e-07	1.44356e-07	1.44676e-07	1.45869e-07	1.48052e-07	1.45578e-07	1.47877e-07	1.49216e-07	1.48256e-07	1.47354e-07
-2	1.43512e-07	1.4357e-07	1.44007e-07	1.42202e-07	1.43163e-07	1.43221e-07	1.4552e-07	1.41504e-07	1.42551e-07	1.40863e-07	1.43687e-07	1.43948e-07	1.44676e-07	1.4651e-07	1.43104e-07	1.47616e-07	1.46219e-07	1.46248e-07	1.43919e-07
-1	1.46015e-07	1.44938e-07	1.45578e-07	1.43366e-07	1.4389e-07	1.43919e-07	1.4683e-07	1.41998e-07	1.43017e-07	1.40602e-07	1.43832e-07	1.43075e-07	1.44472e-07	1.46248e-07	1.42464e-07	1.45054e-07	1.45316e-07	1.44385e-07	1.4261e-07
0	1.44007e-07	1.43948e-07	1.44851e-07	1.43308e-07	1.44443e-07	1.45258e-07	1.48314e-07	1.43308e-07	1.43978e-07	1.42144e-07	1.44472e-07	1.44385e-07	1.43745e-07	1.46015e-07	1.42726e-07	1.43628e-07	1.44472e-07	1.44065e-07	1.43046e-07
1	1.4389e-07	1.43861e-07	1.43832e-07	1.43774e-07	1.43803e-07	1.43628e-07	1.46568e-07	1.42726e-07	1.43046e-07	1.41329e-07	1.43541e-07	1.43425e-07	1.44705e-07	1.45811e-07	1.44938e-07	1.45375e-07	1.46131e-07	1.45084e-07	1.43337e-07
2	1.43657e-07	1.4357e-07	1.43075e-07	1.43803e-07	1.44152e-07	1.43599e-07	1.44007e-07	1.4162e-07	1.41998e-07	1.40689e-07	1.42639e-07	1.42843e-07	1.43803e-07	1.44705e-07	1.44967e-07	1.44792e-07	1.4715e-07	1.46248e-07	1.44298e-07
3	1.43483e-07	1.43541e-07	1.43075e-07	1.44123e-07	1.44531e-07	1.44094e-07	1.44123e-07	1.42522e-07	1.42551e-07	1.41213e-07	1.42435e-07	1.43104e-07	1.43425e-07	1.42319e-07	1.44269e-07	1.43628e-07	1.44036e-07	1.43337e-07	1.41591e-07
4	1.41998e-07	1.4194e-07	1.41446e-07	1.4389e-07	1.43425e-07	1.43192e-07	1.42988e-07	1.41998e-07	1.42231e-07	1.40805e-07	1.42464e-07	1.42959e-07	1.43599e-07	1.4229e-07	1.46073e-07	1.44763e-07	1.45869e-07	1.44676e-07	1.42173e-07
5	1.41271e-07	1.41125e-07	1.40514e-07	1.4229e-07	1.42202e-07	1.41998e-07	1.41562e-07	1.41038e-07	1.41824e-07	1.40776e-07	1.42319e-07	1.43366e-07	1.44269e-07	1.42115e-07	1.47441e-07	1.47266e-07	1.47761e-07	1.47033e-07	1.42435e-07
6	1.40689e-07	1.40223e-07	1.39758e-07	1.41213e-07	1.41562e-07	1.41446e-07	1.40543e-07	1.39874e-07	1.40485e-07	1.39758e-07	1.41824e-07	1.43192e-07	1.44327e-07	1.41707e-07	1.47092e-07	1.47121e-07	1.48489e-07	1.49711e-07	1.43104e-07
7	1.40281e-07	1.40136e-07	1.39641e-07	1.40456e-07	1.41242e-07	1.41038e-07	1.40049e-07	1.39466e-07	1.39758e-07	1.3871e-07	1.40834e-07	1.42086e-07	1.43425e-07	1.41737e-07	1.46219e-07	1.46422e-07	1.50148e-07	1.49245e-07	1.44152e-07
8	1.39728e-07	1.39525e-07	1.39466e-07	1.40078e-07	1.40893e-07	1.40572e-07	1.39758e-07	1.39088e-07	1.39554e-07	1.37953e-07	1.40049e-07	1.41242e-07	1.43134e-07	1.41649e-07	1.45433e-07	1.4683e-07	1.52156e-07	1.51021e-07	1.45404e-07
9	1.39554e-07	1.39234e-07	1.39001e-07	1.39496e-07	1.40485e-07	1.40136e-07	1.39612e-07	1.38797e-07	1.39117e-07	1.3772e-07	1.3967e-07	1.40543e-07	1.42784e-07	1.41853e-07	1.45229e-07	1.47645e-07	1.54135e-07	1.53349e-07	1.4651e-07
10	1.39496e-07	1.39175e-07	1.38826e-07	1.38913e-07	1.40107e-07	1.3967e-07	1.39321e-07	1.3839e-07	1.38855e-07	1.37575e-07	1.39641e-07	1.40165e-07	1.42057e-07	1.41853e-07	1.44996e-07	1.48547e-07	1.54513e-07	1.54368e-07	1.49187e-07
11	1.39263e-07	1.39059e-07	1.38564e-07	1.38361e-07	1.39903e-07	1.39612e-07	1.39205e-07	1.37924e-07	1.38302e-07	1.36993e-07	1.39379e-07	1.3999e-07	1.41533e-07	1.41766e-07	1.44472e-07	1.48576e-07	1.55124e-07	1.55968e-07	1.51806e-07
12	1.39175e-07	1.38913e-07	1.38302e-07	1.37895e-07	1.39437e-07	1.39263e-07	1.39088e-07	1.37546e-07	1.38099e-07	1.36527e-07	1.39117e-07	1.39874e-07	1.41329e-07	1.41533e-07	1.43919e-07	1.47965e-07	1.54571e-07	1.56376e-07	1.54339e-07
13	1.39001e-07	1.38622e-07	1.38099e-07	1.38535e-07	1.38972e-07	1.38739e-07	1.38972e-07	1.37255e-07	1.37924e-07	1.36265e-07	1.38739e-07	1.3967e-07	1.41184e-07	1.41329e-07	1.43395e-07	1.47237e-07	1.5364e-07	1.55706e-07	1.56783e-07
14	1.38681e-07	1.38244e-07	1.37837e-07	1.38069e-07	1.38419e-07	1.38273e-07	1.38622e-07	1.36934e-07	1.3772e-07	1.36032e-07	1.38448e-07	1.3935e-07	1.41038e-07	1.41184e-07	1.43221e-07	1.46335e-07	1.51952e-07	1.5428e-07	1.57977e-07
15	1.38069e-07	1.37808e-07	1.37167e-07	1.37575e-07	1.37924e-07	1.37866e-07	1.38302e-07	1.36265e-07	1.37313e-07	1.36003e-07	1.38331e-07	1.39117e-07	1.40747e-07	1.41096e-07	1.43134e-07	1.4552e-07	1.49973e-07	1.52447e-07	1.58006e-07
16	1.37342e-07	1.37138e-07	1.36498e-07	1.36876e-07	1.37255e-07	1.37255e-07	1.3804e-07	1.35508e-07	1.36498e-07	1.35421e-07	1.38157e-07	1.3871e-07	1.40543e-07	1.40718e-07	1.42872e-07	1.44938e-07	1.48314e-07	1.50497e-07	1.56754e-07
17	1.36556e-07	1.36352e-07	1.35858e-07	1.35916e-07	1.36381e-07	1.36527e-07	1.37604e-07	1.35043e-07	1.35858e-07	1.34635e-07	1.37808e-07	1.38419e-07	1.40136e-07	1.40165e-07	1.42755e-07	1.44123e-07	1.4648e-07	1.48605e-07	1.546e-07
18	1.35712e-07	1.35479e-07	1.35072e-07	1.35101e-07	1.35596e-07	1.35799e-07	1.36934e-07	1.34577e-07	1.35334e-07	1.3417e-07	1.37342e-07	1.38099e-07	1.39932e-07	1.39699e-07	1.42551e-07	1.43599e-07	1.45229e-07	1.47121e-07	1.51923e-07
19	1.34868e-07	1.34635e-07	1.3417e-07	1.34402e-07	1.34752e-07	1.35101e-07	1.36236e-07	1.33879e-07	1.35188e-07	1.33791e-07	1.36993e-07	1.37749e-07	1.39699e-07	1.39466e-07	1.42522e-07	1.43483e-07	1.44851e-07	1.46015e-07	1.49391e-07
20	1.33762e-07	1.33558e-07	1.33267e-07	1.33587e-07	1.34053e-07	1.34257e-07	1.35596e-07	1.33122e-07	1.34432e-07	1.33326e-07	1.3644e-07	1.37313e-07	1.39379e-07	1.39088e-07	1.42348e-07	1.43599e-07	1.45084e-07	1.45142e-07	1.47557e-07
21	1.32656e-07	1.32452e-07	1.32045e-07	1.32656e-07	1.33122e-07	1.335e-07	1.34955e-07	1.32278e-07	1.33704e-07	1.32627e-07	1.3609e-07	1.36818e-07	1.38943e-07	1.38913e-07	1.42348e-07	1.43919e-07	1.4552e-07	1.44792e-07	1.46073e-07
22	1.31405e-07	1.31288e-07	1.31026e-07	1.31783e-07	1.32103e-07	1.32452e-07	1.3417e-07	1.3187e-07	1.32976e-07	1.31929e-07	1.3545e-07	1.3644e-07	1.38564e-07	1.38506e-07	1.42493e-07	1.44792e-07	1.46277e-07	1.44501e-07	1.44763e-07
23	1.30473e-07	1.30182e-07	1.29979e-07	1.3091e-07	1.31055e-07	1.31521e-07	1.33238e-07	1.31201e-07	1.32365e-07	1.31288e-07	1.34955e-07	1.36265e-07	1.38215e-07	1.38273e-07	1.42639e-07	1.46451e-07	1.47266e-07	1.44385e-07	1.43716e-07
24	1.29193e-07	1.29076e-07	1.2896e-07	1.29979e-07	1.30299e-07	1.30619e-07	1.32249e-07	1.30153e-07	1.31725e-07	1.30852e-07	1.34432e-07	1.3577e-07	1.37982e-07	1.38069e-07	1.42843e-07	1.48634e-07	1.4779e-07	1.44152e-07	1.43104e-07
25	1.27738e-07	1.27767e-07	1.27592e-07	1.28669e-07	1.2928e-07	1.29833e-07	1.31346e-07	1.29251e-07	1.30794e-07	1.29979e-07	1.33849e-07	1.35072e-07	1.3772e-07	1.37662e-07	1.43017e-07	1.51108e-07	1.48081e-07	1.44123e-07	1.42784e-07
26	1.26515e-07	1.2637e-07	1.2637e-07	1.27534e-07	1.28029e-07	1.2864e-07	1.30357e-07	1.28407e-07	1.29833e-07	1.29076e-07	1.33326e-07	1.34461e-07	1.37284e-07	1.37429e-07	1.43104e-07	1.54164e-07	1.48023e-07	1.44065e-07	1.42697e-07
27	1.25438e-07	1.25293e-07	1.25176e-07	1.26399e-07	1.26719e-07	1.27359e-07	1.29251e-07	1.27621e-07	1.29018e-07	1.28261e-07	1.32598e-07	1.3382e-07	1.36818e-07	1.37167e-07	1.43221e-07	1.56318e-07	1.47877e-07	1.44181e-07	1.42784e-07
28	1.24187e-07	1.24129e-07	1.24216e-07	1.25351e-07	1.257e-07	1.26341e-07	1.28203e-07	1.2669e-07	1.28291e-07	1.27767e-07	1.32161e-07	1.335e-07	1.36527e-07	1.3708e-07	1.43832e-07	1.58151e-07	1.47645e-07	1.44501e-07	1.42319e-07
29	1.24624e-07	1.24158e-07	1.241e-07	1.25147e-07	1.25788e-07	1.26341e-07	1.27156e-07	1.26137e-07	1.27796e-07	1.27243e-07	1.31638e-07	1.32918e-07	1.36236e-07	1.36818e-07	1.4194e-07	1.48052e-07	1.46422e-07	1.45549e-07	1.4357e-07
30	1.23197e-07	1.22674e-07	1.22703e-07	1.23692e-07	1.24303e-07	1.25031e-07	1.26573e-07	1.25031e-07	1.26835e-07	1.26137e-07	1.3091e-07	1.3222e-07	1.35683e-07	1.36323e-07	1.41533e-07	1.47033e-07	1.45986e-07	1.4552e-07	1.43657e-07
31	1.21655e-07	1.21306e-07	1.21277e-07	1.22091e-07	1.22906e-07	1.23692e-07	1.25147e-07	1.24071e-07	1.257e-07	1.25322e-07	1.30124e-07	1.31463e-07	1.3513e-07	1.35654e-07	1.413e-07	1.46539e-07	1.45375e-07	1.45258e-07	1.44152e-07
32	1.20403e-07	1.20025e-07	1.20054e-07	1.20898e-07	1.2148e-07	1.2215e-07	1.241e-07	1.22819e-07	1.2474e-07	1.24158e-07	1.29309e-07	1.30939e-07	1.34606e-07	1.3545e-07	1.41504e-07	1.47557e-07	1.452e-07	1.45287e-07	1.44152e-07
33	1.18424e-07	1.18249e-07	1.18337e-07	1.19385e-07	1.20258e-07	1.20956e-07	1.22412e-07	1.22033e-07	1.23925e-07	1.23692e-07	1.28931e-07	1.30153e-07	1.34257e-07	1.35305e-07	1.41795e-07	1.46742e-07	1.45375e-07	1.45113e-07	1.43657e-07
34	1.16649e-07	1.16416e-07	1.1659e-07	1.17638e-07	1.18482e-07	1.19559e-07	1.21306e-07	1.20898e-07	1.22644e-07	1.22703e-07	1.27738e-07	1.296e-07	1.335e-07	1.35188e-07	1.42348e-07	1.4651e-07	1.45287e-07	1.44851e-07	1.43541e-07
35	1.15397e-07	1.1499e-07	1.14931e-07	1.1595e-07	1.17056e-07	1.18075e-07	1.1985e-07	1.19356e-07	1.21655e-07	1.2116e-07	1.26719e-07	1.28669e-07	1.32482e-07	1.34781e-07	1.42435e-07	1.45869e-07	1.45316e-07	1.45054e-07	1.43803e-07
36	1.13651e-07	1.13331e-07	1.13389e-07	1.1432e-07	1.15339e-07	1.16532e-07	1.18104e-07	1.18424e-07	1.20171e-07	1.2052e-07	1.25671e-07	1.27912e-07	1.32307e-07	1.34693e-07	1.44239e-07	1.45375e-07	1.45316e-07	1.452e-07	1.42959e-07
37	1.11759e-07	1.11643e-07	1.11905e-07	1.12516e-07	1.13826e-07	1.15193e-07	1.17143e-07	1.17202e-07	1.19152e-07	1.19734e-07	1.25176e-07	1.26952e-07	1.31667e-07	1.34577e-07	1.46102e-07	1.44705e-07	1.45229e-07	1.45229e-07	1.42755e-07
38	1.09605e-07	1.09518e-07	1.09897e-07	1.10566e-07	1.12283e-07	1.13534e-07	1.15484e-07	1.16241e-07	1.17958e-07	1.18016e-07	1.24565e-07	1.2637e-07	1.30968e-07	1.34432e-07	1.48983e-07	1.4357e-07	1.45025e-07	1.45171e-07	1.42115e-07
39	1.07597e-07	1.07568e-07	1.08121e-07	1.08674e-07	1.10217e-07	1.11817e-07	1.14291e-07	1.15048e-07	1.17638e-07	1.16911e-07	1.22848e-07	1.2605e-07	1.30037e-07	1.34402e-07	1.52214e-07	1.4261e-07	1.44909e-07	1.45171e-07	1.42231e-07
40	1.05997e-07	1.05531e-07	1.062e-07	1.07044e-07	1.08703e-07	1.10246e-07	1.12778e-07	1.13127e-07	1.16823e-07	1.16474e-07	1.21073e-07	1.24391e-07	1.28844e-07	1.33849e-07	1.5201e-07	1.41591e-07	1.44239e-07	1.44501e-07	1.42464e-07
41	1.04076e-07	1.03959e-07	1.04454e-07	1.05123e-07	1.06753e-07	1.08208e-07	1.10682e-07	1.10682e-07	1.14553e-07	1.14931e-07	1.20549e-07	1.23139e-07	1.28756e-07	1.32976e-07	1.54193e-07	1.41067e-07	1.43657e-07	1.44298e-07	1.41824e-07
42	1.01602e-07	1.01922e-07	1.02446e-07	1.0297e-07	1.05153e-07	1.06841e-07	1.09518e-07	1.10013e-07	1.12923e-07	1.13796e-07	1.20607e-07	1.21713e-07	1.28029e-07	1.32336e-07	1.54921e-07	1.40805e-07	1.43366e-07	1.43832e-07	1.40893e-07
43	9.94191e-08	9.97684e-08	1.00205e-07	1.00816e-07	1.0297e-07	1.04687e-07	1.0751e-07	1.0882e-07	1.11585e-07	1.11672e-07	1.19122e-07	1.21335e-07	1.26515e-07	1.32569e-07	1.53902e-07	1.40223e-07	1.43425e-07	1.43774e-07	1.4066e-07
44	9.72946e-08	9.7702e-08	9.82841e-08	9.8808e-08	1.01078e-07	1.0265e-07	1.05269e-07	1.0719e-07	1.10799e-07	1.1042e-07	1.1662e-07	1.2052e-07	1.24507e-07	1.32074e-07	1.49769e-07	1.40223e-07	1.43221e-07	1.43483e-07	1.4066e-07
45	9.49954e-08	9.5723e-08	9.63923e-08	9.71199e-08	9.90699e-08	1.00962e-07	1.03028e-07	1.04832e-07	1.08354e-07	1.09373e-07	1.14466e-07	1.1886e-07	1.24507e-07	1.31026e-07	1.46568e-07	1.3967e-07	1.42639e-07	1.42988e-07	1.39903e-07
46	9.25506e-08	9.36566e-08	9.41222e-08	9.45006e-08	9.71781e-08	9.91281e-08	1.01573e-07	1.02562e-07	1.06171e-07	1.08674e-07	1.14553e-07	1.16794e-07	1.23663e-07	1.30415e-07	1.45287e-07	1.39059e-07	1.41649e-07	1.42202e-07	1.38535e-07
47	9.01059e-08	9.14738e-08	9.20559e-08	9.21432e-08	9.49663e-08	9.75565e-08	1.00118e-07	1.01893e-07	1.04279e-07	1.06055e-07	1.14087e-07	1.14902e-07	1.22557e-07	1.31172e-07	1.42755e-07	1.37517e-07	1.4034e-07	1.41737e-07	1.37284e-07
48	8.87089e-08	8.90582e-08	8.96985e-08	8.9844e-08	9.26671e-08	9.45297e-08	9.79931e-08	1.01602e-07	1.0329e-07	1.03435e-07	1.11963e-07	1.15543e-07	1.19472e-07	1.33675e-07	1.39088e-07	1.35916e-07	1.39932e-07	1.41504e-07	1.36905e-07
49	8.68754e-08	8.69045e-08	8.75448e-08	8.76612e-08	9.05134e-08	9.26088e-08	9.60431e-08	9.88953e-08	1.0329e-07	1.01806e-07	1.08616e-07	1.14553e-07	1.17755e-07	1.34082e-07	1.34082e-07	1.34984e-07	1.39292e-07	1.40747e-07	1.36876e-07
50	8.49254e-08	8.47508e-08	8.4809e-08	8.51292e-08	8.77194e-08	8.94656e-08	9.24342e-08	9.54901e-08	9.9943e-08	1.01165e-07	1.0687e-07	1.1269e-07	1.19122e-07	1.37953e-07	1.31725e-07	1.35072e-07	1.37895e-07	1.39321e-07	1.3481e-07
51	8.25389e-08	8.24225e-08	8.22188e-08	8.20733e-08	8.5362e-08	8.80686e-08	9.02805e-08	9.25797e-08	9.72072e-08	1.00234e-07	1.06259e-07	1.09169e-07	1.17493e-07	1.41242e-07	1.31172e-07	1.33209e-07	1.36294e-07	1.37604e-07	1.32161e-07
52	8.00069e-08	7.9745e-08	8.02106e-08	8.00651e-08	8.34702e-08	8.67008e-08	8.95529e-08	9.16775e-08	9.4908e-08	9.78184e-08	1.0652e-07	1.06404e-07	1.14757e-07	1.4811e-07	1.29338e-07	1.31055e-07	1.35712e-07	1.36643e-07	1.31638e-07
53	7.74749e-08	7.76495e-08	7.82024e-08	7.80569e-08	8.14912e-08	8.34411e-08	8.83888e-08	9.16775e-08	9.44424e-08	9.4326e-08	1.046e-07	1.0847e-07	1.10682e-07	1.53756e-07	1.26137e-07	1.30735e-07	1.35043e-07	1.36178e-07	1.31608e-07
54	7.47682e-08	7.50301e-08	7.56122e-08	7.5845e-08	7.91629e-08	8.14621e-08	8.66717e-08	9.04843e-08	9.54901e-08	9.25506e-08	1.00059e-07	1.08354e-07	1.10246e-07	1.56085e-07	1.24449e-07	1.30502e-07	1.33529e-07	1.35014e-07	1.31055e-07
55	7.24108e-08	7.24399e-08	7.30802e-08	7.3022e-08	7.66017e-08	7.89009e-08	8.31792e-08	8.8738e-08	9.40931e-08	9.49954e-08	9.69453e-08	1.04745e-07	1.13273e-07	1.5623e-07	1.26108e-07	1.28873e-07	1.30502e-07	1.32394e-07	1.27126e-07
56	7.03153e-08	7.02571e-08	7.05481e-08	7.0519e-08	7.47682e-08	7.65144e-08	8.04725e-08	8.49254e-08	9.16484e-08	9.6014e-08	9.92445e-08	9.9099e-08	1.13069e-07	1.53291e-07	1.25962e-07	1.24944e-07	1.27796e-07	1.30095e-07	1.23256e-07
57	6.80743e-08	6.77542e-08	6.84527e-08	6.85982e-08	7.34294e-08	7.56122e-08	7.96285e-08	8.20442e-08	8.74284e-08	9.22596e-08	1.02213e-07	9.77893e-08	1.09082e-07	1.50439e-07	1.218e-07	1.22208e-07	1.27767e-07	1.28873e-07	1.21509e-07
58	6.55423e-08	6.53386e-08	6.62117e-08	6.66191e-08	7.17123e-08	7.37787e-08	7.86681e-08	8.24225e-08	8.24807e-08	8.74575e-08	1.00059e-07	1.02126e-07	1.02271e-07	1.45345e-07	1.15019e-07	1.23954e-07	1.26719e-07	1.27709e-07	1.21655e-07
59	6.26028e-08	6.26028e-08	6.3214e-08	6.40871e-08	6.78997e-08	7.17414e-08	7.79114e-08	8.26262e-08	8.35867e-08	8.21024e-08	9.46752e-08	1.04571e-07	1.02708e-07	1.3676e-07	1.15135e-07	1.23488e-07	1.22586e-07	1.2442e-07	1.19122e-07
60	5.94594e-08	5.97215e-08	6.04491e-08	6.03909e-08	6.52803e-08	6.92094e-08	7.52048e-08	8.23352e-08	8.55948e-08	8.38195e-08	8.73702e-08	1.007e-07	1.08412e-07	1.24012e-07	1.17987e-07	1.18599e-07	1.17056e-07	1.19385e-07	1.13185e-07
61	5.63161e-08	5.69273e-08	5.75676e-08	5.75967e-08	6.25446e-08	6.55714e-08	7.21197e-08	7.95703e-08	8.60605e-08	8.75739e-08	8.65261e-08	9.30454e-08	1.09809e-07	1.16881e-07	1.1659e-07	1.11788e-07	1.1595e-07	1.1659e-07	1.08441e-07
62	5.4046e-08	5.43371e-08	5.50938e-08	5.5152e-08	5.9372e-08	6.22535e-08	6.79288e-08	7.6107e-08	8.26844e-08	8.92328e-08	9.36275e-08	8.61769e-08	1.05356e-07	1.17929e-07	1.09402e-07	1.11672e-07	1.16067e-07	1.14582e-07	1.08383e-07
63	5.18924e-08	5.18633e-08	5.25617e-08	5.28819e-08	5.72475e-08	5.98379e-08	6.42617e-08	7.00534e-08	7.76204e-08	8.55075e-08	9.51118e-08	9.01641e-08	9.42387e-08	1.16736e-07	1.01544e-07	1.15339e-07	1.11759e-07	1.13826e-07	1.09926e-07
64	4.97096e-08	4.93894e-08	5.02043e-08	5.08446e-08	5.58214e-08	5.91101e-08	6.30394e-08	6.62699e-08	7.1625e-08	7.96285e-08	9.34529e-08	9.77893e-08	8.99604e-08	1.0914e-07	1.05938e-07	1.11934e-07	1.07394e-07	1.12108e-07	1.08208e-07
65	4.69156e-08	4.67119e-08	4.74395e-08	4.8138e-08	5.36677e-08	5.78004e-08	6.32431e-08	6.64736e-08	6.81325e-08	7.23526e-08	8.65552e-08	9.89535e-08	9.90408e-08	9.64214e-08	1.11643e-07	1.02242e-07	1.05502e-07	1.06229e-07	9.96229e-08
66	4.42089e-08	4.39761e-08	4.4791e-08	4.55186e-08	5.13976e-08	5.66072e-08	6.33886e-08	6.84236e-08	7.04026e-08	6.88019e-08	7.66599e-08	9.35693e-08	1.07976e-07	8.93783e-08	1.08034e-07	9.87789e-08	1.0492e-07	1.01689e-07	9.28126e-08
67	4.14732e-08	4.12986e-08	4.22881e-08	4.30739e-08	4.89238e-08	5.46863e-08	6.25737e-08	6.96168e-08	7.44772e-08	7.26436e-08	7.1072e-08	8.28882e-08	1.09227e-07	9.68289e-08	9.61304e-08	1.03697e-07	1.03785e-07	9.84878e-08	9.22596e-08
68	3.82427e-08	3.84755e-08	3.92904e-08	4.00471e-08	4.56641e-08	5.12521e-08	5.97215e-08	6.85109e-08	7.61361e-08	7.85808e-08	7.5554e-08	7.28473e-08	1.01631e-07	1.04105e-07	8.56821e-08	1.05385e-07	9.56065e-08	9.17357e-08	9.06007e-08
69	3.51868e-08	3.57106e-08	3.65255e-08	3.71076e-08	4.2259e-08	4.71193e-08	5.55885e-08	6.50766e-08	7.49719e-08	8.1433e-08	8.33829e-08	7.47391e-08	8.96403e-08	1.02242e-07	9.03387e-08	9.9943e-08	8.34993e-08	8.5362e-08	8.3674e-08
70	3.20435e-08	3.25674e-08	3.34696e-08	3.38771e-08	3.87956e-08	4.26373e-08	5.00297e-08	5.91683e-08	7.05772e-08	8.03852e-08	8.64679e-08	8.4256e-08	8.58277e-08	9.10081e-08	9.76438e-08	8.67008e-08	7.82607e-08	8.08218e-08	7.29347e-08
71	2.97733e-08	3.01809e-08	3.11122e-08	3.17816e-08	3.64091e-08	3.98143e-08	4.54022e-08	5.262e-08	6.35341e-08	7.53212e-08	8.58277e-08	9.06298e-08	9.80513e-08	7.63107e-08	9.81968e-08	7.54376e-08	8.35284e-08	7.98323e-08	6.87437e-08
72	2.73286e-08	2.76779e-08	2.86383e-08	2.94532e-08	3.42554e-08	3.7777e-08	4.23463e-08	4.67119e-08	5.47154e-08	6.62117e-08	7.98905e-08	9.02223e-08	1.11526e-07	7.08974e-08	9.00768e-08	7.75913e-08	8.38486e-08	7.44772e-08	6.78706e-08
73	2.47093e-08	2.49712e-08	2.59898e-08	2.69794e-08	3.1898e-08	3.60599e-08	4.0862e-08	4.43545e-08	4.80215e-08	5.46863e-08	6.8831e-08	8.38777e-08	1.15077e-07	7.83771e-08	7.5263e-08	8.58277e-08	7.33712e-08	6.63281e-08	6.47565e-08
74	2.20317e-08	2.24101e-08	2.33414e-08	2.42727e-08	2.9395e-08	3.36152e-08	3.96979e-08	4.43254e-08	4.66246e-08	4.73522e-08	5.55012e-08	7.25563e-08	1.09256e-07	8.5071e-08	6.23991e-08	8.41687e-08	5.98961e-08	5.91974e-08	5.70728e-08
75	1.97034e-08	2.01982e-08	2.0984e-08	2.20899e-08	2.69212e-08	3.13451e-08	3.83591e-08	4.44709e-08	4.81962e-08	4.76141e-08	4.71775e-08	5.8528e-08	9.84005e-08	8.41396e-08	6.20207e-08	7.29347e-08	5.48609e-08	5.65199e-08	4.99424e-08
76	1.75206e-08	1.78408e-08	1.88303e-08	2.00235e-08	2.45637e-08	2.89293e-08	3.638e-08	4.33358e-08	4.93603e-08	5.11066e-08	4.63626e-08	4.8138e-08	8.46053e-08	7.71256e-08	6.92967e-08	5.91392e-08	5.77131e-08	5.48609e-08	4.56059e-08
77	1.51632e-08	1.55707e-08	1.64438e-08	1.77535e-08	2.21481e-08	2.63973e-08	3.37316e-08	4.07456e-08	4.83708e-08	5.31147e-08	4.89529e-08	4.52276e-08	7.20033e-08	6.69684e-08	7.21197e-08	5.08446e-08	5.83243e-08	4.88074e-08	4.24627e-08
78	1.30386e-08	1.35042e-08	1.44647e-08	1.58908e-08	2.01109e-08	2.42145e-08	3.13159e-08	3.80098e-08	4.60134e-08	5.26782e-08	5.09901e-08	4.78469e-08	6.51057e-08	5.63452e-08	6.7434e-08	5.13394e-08	5.29692e-08	4.09784e-08	3.92031e-08
79	1.09722e-08	1.14961e-08	1.25147e-08	1.39117e-08	1.79863e-08	2.19444e-08	2.86383e-08	3.46047e-08	4.24627e-08	4.95349e-08	4.97678e-08	5.00879e-08	6.16715e-08	4.67119e-08	5.70146e-08	5.36968e-08	4.31903e-08	3.3848e-08	3.36443e-08
80	9.31328e-09	9.74984e-09	1.08558e-08	1.22528e-08	1.60654e-08	2.00818e-08	2.62809e-08	3.15779e-08	3.84173e-08	4.5053e-08	4.68865e-08	4.99424e-08	5.91392e-08	3.99016e-08	4.58388e-08	5.27364e-08	3.43719e-08	2.9395e-08	2.79107e-08
81	7.56705e-09	8.06182e-09	9.10956e-09	1.05647e-08	1.40281e-08	1.78117e-08	2.33705e-08	2.79107e-08	3.37898e-08	3.95814e-08	4.19097e-08	4.66246e-08	5.44244e-08	3.53614e-08	3.56233e-08	4.62753e-08	2.76488e-08	2.59607e-08	2.27302e-08
82	5.82079e-09	6.40287e-09	7.3924e-09	8.673e-09	1.16707e-08	1.5105e-08	2.01109e-08	2.39235e-08	2.86965e-08	3.36443e-08	3.56815e-08	4.10075e-08	4.73231e-08	3.22764e-08	2.76488e-08	3.69621e-08	2.34869e-08	2.19444e-08	1.79281e-08
83	3.75442e-09	4.97678e-09	5.82079e-09	6.78122e-09	9.34239e-09	1.19617e-08	1.61818e-08	1.97034e-08	2.35742e-08	2.75905e-08	2.89875e-08	3.40808e-08	3.88247e-08	2.89875e-08	2.29048e-08	2.80853e-08	2.04601e-08	1.77826e-08	1.42027e-08
84	3.78352e-10	3.40516e-09	4.45291e-09	5.15141e-09	7.27599e-09	9.98267e-09	1.37662e-08	1.61236e-08	1.85975e-08	2.17407e-08	2.35742e-08	2.82599e-08	3.1898e-08	2.5757e-08	1.93542e-08	2.02273e-08	1.64729e-08	1.3446e-08	1.14961e-08
85	5.82081e-11	3.20144e-10	3.20144e-09	3.63799e-09	5.52976e-09	8.17823e-09	1.18744e-08	1.30386e-08	1.6793e-08	1.9878e-08	2.25556e-08	2.39235e-08	2.66883e-08	2.42145e-08	1.66184e-08	1.5105e-08	1.45229e-08	1.1205e-08	9.66253e-09
