# Supplementary material for: Plasmonic ommatidia for lensless compound-eye vision
Source: Nat Commun. 2020 Apr 2;11:1637. doi: 10.1038/s41467-020-15460-0 (PMC7118074; doi:10.1038/s41467-020-15460-0)
Supplement: Supplementary file 6 — Source Data [file 41467_2020_15460_MOESM6_ESM.zip › Fig3e.xlsx]

## Sheet: x-pol
Figure 3.(e)
columns: phi; rows: theta; in degrees				measured values in Ampere
bias voltage	2V
laser power	0.5mW
aperture	3mm
	0	5	10	15	20	25	30	35	40	45	50	55	60	65	70	75	80	85	90
-85	0	0	5.82081e-11	0	5.82081e-11	1.16416e-10	5.82081e-11	1.16416e-10	5.64617e-09	3.84173e-09	1.3446e-08	6.22825e-09	6.86853e-09	3.95815e-09	2.61936e-09	3.55068e-09	3.60889e-09	2.38653e-09	4.53e-09
-84	1.16416e-10	5.82081e-11	1.74624e-10	1.16416e-10	5.35513e-09	1.16416e-10	5.82081e-11	1.16416e-10	7.79988e-09	5.82079e-09	1.69385e-08	9.19687e-09	1.00118e-08	6.57749e-09	4.01636e-09	4.71485e-09	4.01636e-09	3.37606e-09	7.08e-09
-83	3.14323e-09	1.16416e-10	1.16416e-10	1.74624e-10	7.33419e-09	1.16416e-10	2.9104e-10	5.82081e-11	1.1758e-08	8.55658e-09	2.43309e-08	1.41445e-08	1.5658e-08	9.37149e-09	5.82079e-09	6.98495e-09	5.06409e-09	4.48202e-09	1.42e-08
-82	1.10595e-08	1.01864e-08	5.8208e-10	1.14088e-08	9.89536e-09	1.16416e-10	0	5.82081e-11	1.69968e-08	1.23983e-08	3.28293e-08	2.05474e-08	2.25265e-08	1.25147e-08	8.09092e-09	9.31328e-09	7.21778e-09	5.70438e-09	2.06e-08
-81	1.11177e-08	1.50759e-08	1.49595e-08	1.7346e-08	1.36206e-08	2.9104e-10	2.9104e-10	5.82081e-11	2.39817e-08	1.81609e-08	4.44127e-08	2.9919e-08	3.17816e-08	1.72878e-08	1.09431e-08	1.33878e-08	9.72074e-09	8.09092e-09	2.09e-08
-80	1.3446e-08	1.79281e-08	1.29222e-08	2.14205e-08	1.72878e-08	1.74624e-10	5.82081e-11	1.97907e-09	3.25383e-08	2.40399e-08	5.44826e-08	3.7777e-08	4.06292e-08	2.33414e-08	1.43191e-08	1.58908e-08	1.15252e-08	9.08045e-09	1.97e-08
-79	1.69385e-08	2.25847e-08	1.7055e-08	2.75905e-08	2.25265e-08	1.04192e-08	3.49247e-09	3.06175e-08	4.12113e-08	3.21309e-08	6.77542e-08	4.86618e-08	5.10483e-08	2.91622e-08	1.85101e-08	1.95579e-08	1.44938e-08	1.13506e-08	2.49e-08
-78	2.2119e-08	2.92786e-08	2.22936e-08	3.59144e-08	3.03846e-08	2.99772e-08	3.31204e-08	3.76606e-08	5.40751e-08	4.28411e-08	8.38195e-08	6.12349e-08	6.5193e-08	3.75442e-08	2.40981e-08	2.31086e-08	1.77535e-08	1.4552e-08	3.13e-08
-77	2.8289e-08	3.74278e-08	3.00354e-08	4.65081e-08	3.94068e-08	3.60308e-08	3.71367e-08	4.8429e-08	6.86273e-08	5.46572e-08	1.01456e-07	7.26436e-08	7.84062e-08	4.66246e-08	2.91622e-08	2.70085e-08	2.08967e-08	1.84519e-08	3.28e-08
-76	3.39935e-08	4.5053e-08	3.66711e-08	5.62288e-08	4.87782e-08	4.40634e-08	4.55768e-08	5.69855e-08	7.9745e-08	6.38543e-08	1.13622e-07	8.30628e-08	8.7894e-08	5.32602e-08	3.27129e-08	3.09667e-08	2.39235e-08	2.17698e-08	3.57e-08
-75	4.19097e-08	5.47154e-08	4.56932e-08	6.89183e-08	6.04782e-08	5.50065e-08	5.65199e-08	6.89183e-08	9.41222e-08	7.57868e-08	1.2701e-07	9.09208e-08	9.89535e-08	5.95467e-08	3.68457e-08	3.42263e-08	2.78816e-08	2.60189e-08	4.47e-08
-74	5.06409e-08	6.59497e-08	5.6287e-08	8.28882e-08	7.34585e-08	6.66482e-08	6.78706e-08	7.96867e-08	1.06055e-07	8.43434e-08	1.30619e-07	1.00642e-07	1.08267e-07	6.47856e-08	3.99307e-08	3.7777e-08	3.19562e-08	2.94532e-08	5.66e-08
-73	6.0129e-08	7.76495e-08	6.73467e-08	9.7149e-08	8.6497e-08	7.8348e-08	7.82898e-08	8.79522e-08	1.12283e-07	8.91746e-08	1.32365e-07	1.10944e-07	1.1822e-07	6.78124e-08	4.34814e-08	4.13277e-08	3.73695e-08	3.21309e-08	6.53e-08
-72	6.81616e-08	8.70791e-08	7.74166e-08	1.09489e-07	9.63341e-08	8.6206e-08	8.39941e-08	9.05716e-08	1.13622e-07	9.04552e-08	1.28582e-07	1.202e-07	1.22644e-07	6.87437e-08	4.5053e-08	4.46455e-08	3.96979e-08	3.39353e-08	6.38e-08
-71	7.51465e-08	9.58103e-08	8.53911e-08	1.18104e-07	1.03435e-07	9.16193e-08	8.77194e-08	9.28999e-08	1.15019e-07	9.23178e-08	1.29455e-07	1.30328e-07	1.26544e-07	7.14213e-08	4.65081e-08	4.91275e-08	4.30739e-08	3.76606e-08	6.86e-08
-70	8.07927e-08	1.00758e-07	9.09208e-08	1.24565e-07	1.08907e-07	9.52864e-08	8.9582e-08	9.36566e-08	1.15426e-07	9.41805e-08	1.29804e-07	1.40281e-07	1.31259e-07	7.4157e-08	4.93603e-08	5.262e-08	4.55768e-08	4.13859e-08	7.96e-08
-69	8.56821e-08	1.06986e-07	9.65088e-08	1.31492e-07	1.14029e-07	9.95938e-08	9.17357e-08	9.53446e-08	1.18278e-07	9.69162e-08	1.33355e-07	1.52214e-07	1.3481e-07	8.12001e-08	5.44244e-08	5.48901e-08	4.86618e-08	4.47619e-08	9.21e-08
-68	8.96985e-08	1.10711e-07	1.00991e-07	1.35392e-07	1.1694e-07	1.01282e-07	9.26671e-08	9.67416e-08	1.19327e-07	9.98266e-08	1.36964e-07	1.66126e-07	1.40165e-07	9.13865e-08	5.86735e-08	5.89064e-08	5.23871e-08	4.73813e-08	9.69e-08
-67	9.2376e-08	1.13156e-07	1.02853e-07	1.37662e-07	1.1886e-07	1.02446e-07	9.26088e-08	9.69744e-08	1.19327e-07	1.02213e-07	1.38419e-07	1.80852e-07	1.45113e-07	1.00467e-07	6.25737e-08	6.29811e-08	5.76258e-08	5.25035e-08	9.28e-08
-66	9.30745e-08	1.13738e-07	1.03727e-07	1.38244e-07	1.19327e-07	1.02504e-07	9.2376e-08	9.8255e-08	1.20491e-07	1.05997e-07	1.40631e-07	1.96568e-07	1.49653e-07	1.08674e-07	6.54841e-08	6.67064e-08	6.08857e-08	5.94885e-08	1.03e-07
-65	9.42969e-08	1.14379e-07	1.04367e-07	1.38593e-07	1.20083e-07	1.03435e-07	9.47625e-08	1.02213e-07	1.241e-07	1.11061e-07	1.42551e-07	2.13972e-07	1.54659e-07	1.17638e-07	7.01407e-08	7.18287e-08	6.48438e-08	6.66482e-08	1.21e-07
-64	9.30163e-08	1.13156e-07	1.04425e-07	1.38652e-07	1.22644e-07	1.06579e-07	9.88371e-08	1.07394e-07	1.28116e-07	1.15775e-07	1.44065e-07	2.34345e-07	1.58151e-07	1.2637e-07	7.59032e-08	7.71256e-08	7.12466e-08	7.16541e-08	1.37e-07
-63	9.30163e-08	1.12982e-07	1.05473e-07	1.39874e-07	1.25089e-07	1.10537e-07	1.03727e-07	1.12749e-07	1.31725e-07	1.20258e-07	1.42086e-07	2.55941e-07	1.62109e-07	1.36381e-07	8.49254e-08	8.13748e-08	7.93957e-08	7.59615e-08	1.37e-07
-62	9.33073e-08	1.13622e-07	1.07277e-07	1.41795e-07	1.29106e-07	1.15834e-07	1.09838e-07	1.18162e-07	1.36381e-07	1.23518e-07	1.40805e-07	2.77187e-07	1.65485e-07	1.44181e-07	9.45297e-08	8.63806e-08	8.73702e-08	8.21897e-08	1.42e-07
-61	9.67416e-08	1.17813e-07	1.13273e-07	1.46859e-07	1.36672e-07	1.23518e-07	1.1822e-07	1.25904e-07	1.40863e-07	1.27883e-07	1.46102e-07	3.04952e-07	1.70666e-07	1.53611e-07	1.05822e-07	9.66834e-08	9.52282e-08	9.2376e-08	1.59e-07
-60	1.00525e-07	1.22121e-07	1.19093e-07	1.52912e-07	1.44239e-07	1.31841e-07	1.26428e-07	1.30619e-07	1.43541e-07	1.3318e-07	1.52621e-07	3.26838e-07	1.78058e-07	1.58442e-07	1.1531e-07	1.08791e-07	1.01398e-07	1.00583e-07	1.67e-07
-59	1.04774e-07	1.26952e-07	1.26137e-07	1.59024e-07	1.51515e-07	1.38593e-07	1.31143e-07	1.34286e-07	1.46742e-07	1.40165e-07	1.61876e-07	3.53381e-07	1.8708e-07	1.57336e-07	1.22586e-07	1.19618e-07	1.09023e-07	1.07452e-07	1.65e-07
-58	1.08616e-07	1.31201e-07	1.31783e-07	1.62167e-07	1.5495e-07	1.42028e-07	1.33937e-07	1.38302e-07	1.50642e-07	1.4651e-07	1.6892e-07	3.78875e-07	1.93309e-07	1.52854e-07	1.25671e-07	1.26603e-07	1.18453e-07	1.14146e-07	1.69e-07
-57	1.10828e-07	1.33122e-07	1.35683e-07	1.63332e-07	1.57394e-07	1.44938e-07	1.37953e-07	1.41271e-07	1.54833e-07	1.51748e-07	1.78175e-07	4.01868e-07	2.00293e-07	1.52796e-07	1.29455e-07	1.33238e-07	1.27941e-07	1.22353e-07	1.74e-07
-56	1.12574e-07	1.3481e-07	1.37604e-07	1.64321e-07	1.59141e-07	1.47965e-07	1.41387e-07	1.46393e-07	1.57977e-07	1.57511e-07	1.86556e-07	4.23113e-07	2.09607e-07	1.57977e-07	1.3382e-07	1.4034e-07	1.36556e-07	1.28931e-07	1.8e-07
-55	1.12632e-07	1.35101e-07	1.38419e-07	1.64321e-07	1.60014e-07	1.49595e-07	1.43075e-07	1.47557e-07	1.59024e-07	1.61469e-07	1.90864e-07	4.39702e-07	2.18105e-07	1.64903e-07	1.37255e-07	1.43948e-07	1.41562e-07	1.3254e-07	1.84e-07
-54	1.14262e-07	1.36323e-07	1.39525e-07	1.65252e-07	1.6112e-07	1.51399e-07	1.45345e-07	1.49478e-07	1.60887e-07	1.65602e-07	1.96568e-07	4.56175e-07	2.26079e-07	1.75904e-07	1.43832e-07	1.48314e-07	1.4715e-07	1.3871e-07	1.88e-07
-53	1.14146e-07	1.35974e-07	1.3935e-07	1.64438e-07	1.60305e-07	1.51865e-07	1.46102e-07	1.50642e-07	1.62458e-07	1.65893e-07	2.03786e-07	4.70494e-07	2.3417e-07	1.85101e-07	1.47383e-07	1.51515e-07	1.49886e-07	1.42726e-07	1.91e-07
-52	1.13389e-07	1.34926e-07	1.39641e-07	1.62982e-07	1.60014e-07	1.52447e-07	1.47324e-07	1.52505e-07	1.62342e-07	1.66184e-07	2.13507e-07	4.84e-07	2.4395e-07	1.92319e-07	1.49187e-07	1.54891e-07	1.53378e-07	1.47674e-07	1.95e-07
-51	1.1368e-07	1.35276e-07	1.41271e-07	1.6275e-07	1.61353e-07	1.54484e-07	1.50118e-07	1.54018e-07	1.61236e-07	1.68396e-07	2.25381e-07	4.98436e-07	2.53031e-07	1.99188e-07	1.54717e-07	1.57918e-07	1.58908e-07	1.54717e-07	1.91e-07
-50	1.1368e-07	1.35858e-07	1.41678e-07	1.62924e-07	1.62924e-07	1.56347e-07	1.50526e-07	1.53262e-07	1.58791e-07	1.71539e-07	2.33588e-07	5.08448e-07	2.60132e-07	2.04659e-07	1.62575e-07	1.6275e-07	1.65194e-07	1.57627e-07	1.93e-07
-49	1.15543e-07	1.37313e-07	1.4488e-07	1.63448e-07	1.6339e-07	1.55183e-07	1.51283e-07	1.52738e-07	1.59897e-07	1.71888e-07	2.44765e-07	5.21661e-07	2.6735e-07	2.0821e-07	1.71714e-07	1.70084e-07	1.70491e-07	1.61993e-07	1.98e-07
-48	1.15484e-07	1.3708e-07	1.44472e-07	1.62982e-07	1.61411e-07	1.5559e-07	1.51224e-07	1.54193e-07	1.59373e-07	1.72878e-07	2.55708e-07	5.31323e-07	2.74451e-07	2.12342e-07	1.79397e-07	1.77301e-07	1.75555e-07	1.66009e-07	2.02e-07
-47	1.15368e-07	1.37022e-07	1.45404e-07	1.62051e-07	1.61294e-07	1.55066e-07	1.5268e-07	1.52621e-07	1.59141e-07	1.75322e-07	2.63624e-07	5.39938e-07	2.81028e-07	2.18105e-07	1.85916e-07	1.85276e-07	1.83471e-07	1.73402e-07	2.04e-07
-46	1.16416e-07	1.37371e-07	1.46568e-07	1.624e-07	1.62458e-07	1.55939e-07	1.52796e-07	1.52272e-07	1.58326e-07	1.78058e-07	2.70027e-07	5.50357e-07	2.88595e-07	2.23809e-07	1.91621e-07	1.9034e-07	1.8935e-07	1.77301e-07	2.04e-07
-45	1.17347e-07	1.38419e-07	1.47499e-07	1.62808e-07	1.62808e-07	1.56114e-07	1.53145e-07	1.53436e-07	1.59781e-07	1.77825e-07	2.79282e-07	5.60893e-07	2.97036e-07	2.29572e-07	1.9552e-07	1.93367e-07	1.93134e-07	1.81318e-07	2.07e-07
-44	1.17638e-07	1.38826e-07	1.48663e-07	1.62342e-07	1.62924e-07	1.56405e-07	1.55124e-07	1.55648e-07	1.6013e-07	1.77709e-07	2.88537e-07	5.72883e-07	3.04835e-07	2.34811e-07	1.9878e-07	1.94822e-07	1.96219e-07	1.85451e-07	2.11e-07
-43	1.17638e-07	1.38535e-07	1.48198e-07	1.61702e-07	1.63623e-07	1.57918e-07	1.57977e-07	1.56638e-07	1.60072e-07	1.77243e-07	2.98491e-07	5.8534e-07	3.12519e-07	2.4104e-07	2.0268e-07	1.98256e-07	2.00177e-07	1.9034e-07	2.15e-07
-42	1.18395e-07	1.39408e-07	1.50177e-07	1.62808e-07	1.65951e-07	1.59606e-07	1.59257e-07	1.56871e-07	1.61876e-07	1.77476e-07	3.11064e-07	5.94304e-07	3.21133e-07	2.45987e-07	2.08443e-07	2.01807e-07	2.05241e-07	1.95346e-07	2.18e-07
-41	1.19909e-07	1.41096e-07	1.52098e-07	1.63506e-07	1.66417e-07	1.60654e-07	1.61527e-07	1.60538e-07	1.63506e-07	1.79222e-07	3.26663e-07	6.03093e-07	3.28933e-07	2.53554e-07	2.16941e-07	2.11237e-07	2.13739e-07	2.03844e-07	2.2e-07
-40	1.20491e-07	1.41271e-07	1.52854e-07	1.63448e-07	1.66649e-07	1.624e-07	1.63797e-07	1.62982e-07	1.65485e-07	1.81842e-07	3.40517e-07	6.11184e-07	3.36791e-07	2.5955e-07	2.24624e-07	2.19095e-07	2.20608e-07	2.0885e-07	2.22e-07
-39	1.20433e-07	1.41795e-07	1.54193e-07	1.63797e-07	1.67988e-07	1.64554e-07	1.65835e-07	1.65369e-07	1.68512e-07	1.85218e-07	3.55825e-07	6.14793e-07	3.44766e-07	2.66069e-07	2.32773e-07	2.27244e-07	2.26545e-07	2.1211e-07	2.24e-07
-38	1.22004e-07	1.43716e-07	1.56463e-07	1.65136e-07	1.69502e-07	1.66126e-07	1.68279e-07	1.69618e-07	1.74158e-07	1.90165e-07	3.72531e-07	6.17529e-07	3.52216e-07	2.73752e-07	2.38886e-07	2.32832e-07	2.29805e-07	2.15544e-07	2.3e-07
-37	1.22994e-07	1.44822e-07	1.57103e-07	1.65718e-07	1.71073e-07	1.68279e-07	1.72237e-07	1.75381e-07	1.78291e-07	1.94997e-07	3.88829e-07	6.18053e-07	3.58328e-07	2.79515e-07	2.47384e-07	2.37314e-07	2.33064e-07	2.20899e-07	2.36e-07
-36	1.24158e-07	1.45869e-07	1.58675e-07	1.67232e-07	1.73984e-07	1.71772e-07	1.76952e-07	1.79339e-07	1.83821e-07	2.01458e-07	4.06699e-07	6.16888e-07	3.6444e-07	2.85685e-07	2.53729e-07	2.38944e-07	2.35276e-07	2.25497e-07	2.42e-07
-35	1.25904e-07	1.47557e-07	1.6112e-07	1.70317e-07	1.77534e-07	1.75322e-07	1.80503e-07	1.84403e-07	1.89525e-07	2.07977e-07	4.255e-07	6.13338e-07	3.71367e-07	2.91739e-07	2.57978e-07	2.40167e-07	2.36033e-07	2.3126e-07	2.45e-07
-34	1.28174e-07	1.50293e-07	1.64147e-07	1.73169e-07	1.79979e-07	1.79281e-07	1.85218e-07	1.89234e-07	1.93309e-07	2.15136e-07	4.47269e-07	6.10136e-07	3.75907e-07	2.97501e-07	2.61587e-07	2.44183e-07	2.40516e-07	2.3807e-07	2.49e-07
-33	1.29979e-07	1.52447e-07	1.67057e-07	1.75555e-07	1.82948e-07	1.83355e-07	1.8935e-07	1.92843e-07	1.98722e-07	2.24566e-07	4.71833e-07	6.05771e-07	3.80447e-07	3.01634e-07	2.64847e-07	2.44649e-07	2.45231e-07	2.43717e-07	2.54e-07
-32	1.33005e-07	1.55474e-07	1.70375e-07	1.78757e-07	1.86265e-07	1.86324e-07	1.9197e-07	1.96801e-07	2.02447e-07	2.40341e-07	4.98843e-07	5.97098e-07	3.82892e-07	3.05185e-07	2.68339e-07	2.48316e-07	2.51517e-07	2.50469e-07	2.6e-07
-31	1.35392e-07	1.58035e-07	1.72819e-07	1.80736e-07	1.8807e-07	1.87313e-07	1.9488e-07	2.00817e-07	2.06987e-07	2.62227e-07	5.26492e-07	5.88541e-07	3.84405e-07	3.10423e-07	2.71715e-07	2.52332e-07	2.5792e-07	2.56639e-07	2.68e-07
-30	1.3708e-07	1.59024e-07	1.74158e-07	1.82889e-07	1.90515e-07	1.9034e-07	1.98198e-07	2.02564e-07	2.13099e-07	2.88072e-07	5.54723e-07	5.80916e-07	3.82775e-07	3.12752e-07	2.74626e-07	2.60598e-07	2.65603e-07	2.62635e-07	2.77e-07
-29	1.38826e-07	1.60887e-07	1.76137e-07	1.84868e-07	1.92785e-07	1.9197e-07	2.0041e-07	2.0594e-07	2.1892e-07	3.13275e-07	5.78937e-07	5.7073e-07	3.83707e-07	3.16011e-07	2.78351e-07	2.67233e-07	2.70435e-07	2.67699e-07	2.81e-07
-28	1.4034e-07	1.62691e-07	1.78058e-07	1.86324e-07	1.94123e-07	1.94007e-07	2.03437e-07	2.09083e-07	2.24857e-07	3.41797e-07	5.9605e-07	5.59961e-07	3.83125e-07	3.19096e-07	2.81843e-07	2.71657e-07	2.75382e-07	2.73287e-07	2.84e-07
-27	1.41562e-07	1.64321e-07	1.79746e-07	1.88012e-07	1.96044e-07	1.97034e-07	2.06289e-07	2.14904e-07	2.36091e-07	3.74976e-07	6.08681e-07	5.49193e-07	3.81262e-07	3.22123e-07	2.85452e-07	2.76488e-07	2.78467e-07	2.76663e-07	2.83e-07
-26	1.43425e-07	1.65776e-07	1.82133e-07	1.897e-07	1.98489e-07	2.0041e-07	2.07686e-07	2.19153e-07	2.58211e-07	4.14557e-07	6.16365e-07	5.35223e-07	3.79283e-07	3.23753e-07	2.8877e-07	2.81378e-07	2.8161e-07	2.79981e-07	2.83e-07
-25	1.45229e-07	1.67639e-07	1.84112e-07	1.9197e-07	2.01923e-07	2.01632e-07	2.10887e-07	2.25497e-07	2.83066e-07	4.63044e-07	6.20788e-07	5.19623e-07	3.77362e-07	3.26198e-07	2.91913e-07	2.84754e-07	2.8324e-07	2.80505e-07	2.81e-07
-24	1.46917e-07	1.69443e-07	1.85742e-07	1.94473e-07	2.03495e-07	2.03553e-07	2.1601e-07	2.33006e-07	3.09783e-07	5.11707e-07	6.1782e-07	5.04024e-07	3.74102e-07	3.27362e-07	2.93834e-07	2.87198e-07	2.826e-07	2.80912e-07	2.81e-07
-23	1.49245e-07	1.72179e-07	1.88419e-07	1.96219e-07	2.04717e-07	2.07104e-07	2.20142e-07	2.54544e-07	3.46628e-07	5.52103e-07	6.07808e-07	4.84932e-07	3.67525e-07	3.27944e-07	2.9721e-07	2.89527e-07	2.81203e-07	2.80796e-07	2.8e-07
-22	1.50759e-07	1.73343e-07	1.89874e-07	1.96044e-07	2.06522e-07	2.11819e-07	2.27942e-07	2.80097e-07	3.95639e-07	5.82604e-07	5.98378e-07	4.66012e-07	3.63858e-07	3.26954e-07	2.99247e-07	2.8941e-07	2.79806e-07	2.78817e-07	2.77e-07
-21	1.50933e-07	1.73169e-07	1.90049e-07	1.98605e-07	2.11469e-07	2.16766e-07	2.50877e-07	3.14672e-07	4.5926e-07	6.02569e-07	5.81033e-07	4.46164e-07	3.59376e-07	3.25499e-07	2.99597e-07	2.88304e-07	2.79049e-07	2.76896e-07	2.74e-07
-20	1.53436e-07	1.76778e-07	1.94473e-07	2.03553e-07	2.16999e-07	2.32948e-07	2.78118e-07	3.64615e-07	5.14501e-07	6.10835e-07	5.58332e-07	4.30797e-07	3.55942e-07	3.25383e-07	2.99073e-07	2.86616e-07	2.76372e-07	2.73345e-07	2.71e-07
-19	1.5722e-07	1.80736e-07	1.98256e-07	2.09607e-07	2.3452e-07	2.60015e-07	3.17932e-07	4.34056e-07	5.51288e-07	6.04898e-07	5.28704e-07	4.11181e-07	3.49364e-07	3.21599e-07	2.98316e-07	2.85627e-07	2.74567e-07	2.72938e-07	2.68e-07
-18	1.63623e-07	1.89933e-07	2.13448e-07	2.33297e-07	2.6345e-07	2.98316e-07	3.82543e-07	4.99018e-07	5.74746e-07	5.91393e-07	4.95584e-07	3.94126e-07	3.43311e-07	3.18514e-07	2.96162e-07	2.8423e-07	2.71948e-07	2.70667e-07	2.67e-07
-17	1.85683e-07	2.1502e-07	2.41738e-07	2.65254e-07	3.09201e-07	3.61821e-07	4.59144e-07	5.41801e-07	5.79694e-07	5.63279e-07	4.6252e-07	3.80098e-07	3.36267e-07	3.13508e-07	2.93601e-07	2.80505e-07	2.70493e-07	2.68514e-07	2.67e-07
-16	2.14613e-07	2.51401e-07	2.85976e-07	3.23695e-07	3.87898e-07	4.44243e-07	5.15374e-07	5.64967e-07	5.69158e-07	5.20438e-07	4.32368e-07	3.65255e-07	3.28992e-07	3.08793e-07	2.91098e-07	2.78002e-07	2.68805e-07	2.66302e-07	2.67e-07
-15	2.67233e-07	3.18048e-07	3.63683e-07	4.1054e-07	4.67526e-07	5.02219e-07	5.47039e-07	5.63454e-07	5.37435e-07	4.7882e-07	4.06699e-07	3.53904e-07	3.21716e-07	3.03904e-07	2.88013e-07	2.75208e-07	2.68223e-07	2.64614e-07	2.64e-07
-14	3.36617e-07	3.94941e-07	4.39586e-07	4.801e-07	5.21719e-07	5.33244e-07	5.50415e-07	5.40171e-07	4.90578e-07	4.37723e-07	3.82892e-07	3.39702e-07	3.11355e-07	2.9721e-07	2.84463e-07	2.73636e-07	2.65778e-07	2.63683e-07	2.66e-07
-13	3.83416e-07	4.43952e-07	4.86154e-07	5.15665e-07	5.40345e-07	5.34001e-07	5.26667e-07	4.9017e-07	4.41565e-07	4.01868e-07	3.6217e-07	3.27595e-07	3.03613e-07	2.91971e-07	2.81843e-07	2.71599e-07	2.6345e-07	2.63275e-07	2.66e-07
-12	4.00762e-07	4.58213e-07	4.95234e-07	5.15665e-07	5.22534e-07	4.99193e-07	4.72532e-07	4.34522e-07	3.97793e-07	3.72938e-07	3.44999e-07	3.15662e-07	2.95115e-07	2.86209e-07	2.79981e-07	2.69445e-07	2.62053e-07	2.62402e-07	2.66e-07
-11	3.84405e-07	4.3231e-07	4.61356e-07	4.68166e-07	4.64499e-07	4.39237e-07	4.14557e-07	3.84871e-07	3.61471e-07	3.48724e-07	3.2905e-07	3.0501e-07	2.86442e-07	2.81087e-07	2.76663e-07	2.68106e-07	2.61762e-07	2.62751e-07	2.65e-07
-10	3.3487e-07	3.73171e-07	3.97735e-07	4.01984e-07	4.00471e-07	3.81728e-07	3.66768e-07	3.47502e-07	3.33997e-07	3.28642e-07	3.13974e-07	2.91448e-07	2.76546e-07	2.76546e-07	2.75091e-07	2.65894e-07	2.61063e-07	2.63391e-07	2.65e-07
-9	2.84754e-07	3.16943e-07	3.40051e-07	3.45697e-07	3.48491e-07	3.37432e-07	3.30214e-07	3.18805e-07	3.11878e-07	3.10249e-07	2.98258e-07	2.79806e-07	2.69445e-07	2.71017e-07	2.72996e-07	2.64556e-07	2.59608e-07	2.63915e-07	2.64e-07
-8	2.4785e-07	2.77187e-07	2.98898e-07	3.04952e-07	3.11529e-07	3.05126e-07	3.02623e-07	2.95988e-07	2.92146e-07	2.93194e-07	2.85336e-07	2.70784e-07	2.62809e-07	2.68281e-07	2.6962e-07	2.62751e-07	2.59375e-07	2.63624e-07	2.64e-07
-7	2.22587e-07	2.49538e-07	2.69154e-07	2.76255e-07	2.84113e-07	2.8097e-07	2.80563e-07	2.75324e-07	2.74043e-07	2.787e-07	2.73869e-07	2.64032e-07	2.59666e-07	2.65603e-07	2.66884e-07	2.61354e-07	2.59084e-07	2.6473e-07	2.63e-07
-6	2.04426e-07	2.2835e-07	2.46453e-07	2.53787e-07	2.61645e-07	2.60248e-07	2.61412e-07	2.58444e-07	2.59608e-07	2.66185e-07	2.6473e-07	2.56523e-07	2.54369e-07	2.61936e-07	2.6473e-07	2.5955e-07	2.57105e-07	2.6409e-07	2.64e-07
-5	1.87779e-07	2.10305e-07	2.27651e-07	2.34869e-07	2.4331e-07	2.43135e-07	2.46046e-07	2.45813e-07	2.48607e-07	2.58269e-07	2.59492e-07	2.52739e-07	2.52099e-07	2.58793e-07	2.62169e-07	2.59201e-07	2.56523e-07	2.64032e-07	2.64e-07
-4	1.76836e-07	1.98605e-07	2.15136e-07	2.23111e-07	2.31435e-07	2.31784e-07	2.36149e-07	2.37954e-07	2.43077e-07	2.53554e-07	2.55475e-07	2.49654e-07	2.47035e-07	2.55475e-07	2.60481e-07	2.57687e-07	2.55999e-07	2.64206e-07	2.65e-07
-3	1.71946e-07	1.93134e-07	2.09548e-07	2.1729e-07	2.26079e-07	2.26836e-07	2.30911e-07	2.32948e-07	2.38303e-07	2.48199e-07	2.5012e-07	2.44241e-07	2.44183e-07	2.52216e-07	2.57745e-07	2.5629e-07	2.5501e-07	2.64323e-07	2.65e-07
-2	1.65951e-07	1.85916e-07	2.02505e-07	2.09607e-07	2.18687e-07	2.19909e-07	2.24682e-07	2.26894e-07	2.32715e-07	2.42553e-07	2.44532e-07	2.39643e-07	2.40865e-07	2.49305e-07	2.55359e-07	2.55475e-07	2.53904e-07	2.63974e-07	2.65e-07
-1	1.61003e-07	1.80736e-07	1.96219e-07	2.03961e-07	2.12866e-07	2.13332e-07	2.18454e-07	2.20783e-07	2.27535e-07	2.37081e-07	2.40574e-07	2.36382e-07	2.36964e-07	2.47035e-07	2.54078e-07	2.54195e-07	2.53845e-07	2.64497e-07	2.65e-07
0	1.61818e-07	1.81609e-07	1.98314e-07	2.06289e-07	2.15486e-07	2.12983e-07	2.19036e-07	2.20724e-07	2.27709e-07	2.36906e-07	2.40749e-07	2.36324e-07	2.36499e-07	2.46628e-07	2.53613e-07	2.53787e-07	2.53496e-07	2.64556e-07	2.65e-07
1	1.59897e-07	1.79164e-07	1.95055e-07	2.02971e-07	2.11877e-07	2.13274e-07	2.19269e-07	2.21481e-07	2.28524e-07	2.38537e-07	2.41622e-07	2.37546e-07	2.38303e-07	2.48549e-07	2.54951e-07	2.54951e-07	2.54311e-07	2.64439e-07	2.65e-07
2	1.56871e-07	1.75672e-07	1.91504e-07	1.98489e-07	2.0722e-07	2.08908e-07	2.14962e-07	2.17639e-07	2.25556e-07	2.3644e-07	2.41156e-07	2.37081e-07	2.40283e-07	2.50004e-07	2.55766e-07	2.55766e-07	2.5565e-07	2.64672e-07	2.64e-07
3	1.58151e-07	1.77767e-07	1.93367e-07	2.00002e-07	2.08734e-07	2.08152e-07	2.12401e-07	2.14904e-07	2.21132e-07	2.31842e-07	2.36208e-07	2.34578e-07	2.38479e-07	2.48607e-07	2.54951e-07	2.56465e-07	2.54777e-07	2.65138e-07	2.64e-07
4	1.57394e-07	1.75788e-07	1.92144e-07	1.99071e-07	2.08559e-07	2.10305e-07	2.1502e-07	2.16242e-07	2.21423e-07	2.31202e-07	2.32832e-07	2.3027e-07	2.34811e-07	2.46686e-07	2.54136e-07	2.56639e-07	2.55184e-07	2.65138e-07	2.63e-07
5	1.54309e-07	1.72587e-07	1.88012e-07	1.94706e-07	2.04135e-07	2.0658e-07	2.13157e-07	2.16533e-07	2.23577e-07	2.33006e-07	2.36033e-07	2.29339e-07	2.31842e-07	2.43368e-07	2.51808e-07	2.54369e-07	2.54602e-07	2.65196e-07	2.64e-07
6	1.53145e-07	1.71248e-07	1.87022e-07	1.93018e-07	2.01807e-07	2.03437e-07	2.09199e-07	2.11819e-07	2.19851e-07	2.32133e-07	2.36673e-07	2.30678e-07	2.31609e-07	2.41389e-07	2.49538e-07	2.52914e-07	2.54369e-07	2.65545e-07	2.64e-07
7	1.5169e-07	1.70084e-07	1.84461e-07	1.91388e-07	2.00643e-07	2.02447e-07	2.07278e-07	2.09607e-07	2.16941e-07	2.28408e-07	2.34811e-07	2.30736e-07	2.33064e-07	2.41447e-07	2.47326e-07	2.50469e-07	2.52216e-07	2.65254e-07	2.64e-07
8	1.4942e-07	1.67115e-07	1.81725e-07	1.88303e-07	1.97616e-07	2.0041e-07	2.06638e-07	2.08384e-07	2.15369e-07	2.2573e-07	2.31958e-07	2.29164e-07	2.3417e-07	2.43543e-07	2.47035e-07	2.48723e-07	2.51925e-07	2.64148e-07	2.63e-07
9	1.46917e-07	1.63681e-07	1.78524e-07	1.85043e-07	1.94589e-07	1.97383e-07	2.0367e-07	2.06638e-07	2.14962e-07	2.25497e-07	2.29397e-07	2.26603e-07	2.32541e-07	2.43484e-07	2.47501e-07	2.47559e-07	2.5012e-07	2.62693e-07	2.63e-07
10	1.44123e-07	1.60421e-07	1.74275e-07	1.81201e-07	1.90806e-07	1.9424e-07	2.00759e-07	2.0332e-07	2.12517e-07	2.24682e-07	2.29164e-07	2.24741e-07	2.30969e-07	2.41505e-07	2.48025e-07	2.47443e-07	2.48549e-07	2.61703e-07	2.64e-07
11	1.41329e-07	1.5658e-07	1.70957e-07	1.77767e-07	1.87371e-07	1.90456e-07	1.97616e-07	1.9977e-07	2.09432e-07	2.22296e-07	2.29339e-07	2.24741e-07	2.28873e-07	2.40574e-07	2.46395e-07	2.47617e-07	2.47675e-07	2.6019e-07	2.63e-07
12	1.39117e-07	1.54135e-07	1.67523e-07	1.74275e-07	1.83239e-07	1.87139e-07	1.93949e-07	1.96335e-07	2.05823e-07	2.18804e-07	2.28117e-07	2.24217e-07	2.28641e-07	2.39002e-07	2.44008e-07	2.46104e-07	2.47675e-07	2.58327e-07	2.63e-07
13	1.38419e-07	1.53436e-07	1.65543e-07	1.72237e-07	1.80154e-07	1.83879e-07	1.90224e-07	1.936e-07	2.03087e-07	2.15835e-07	2.24333e-07	2.23926e-07	2.28466e-07	2.38828e-07	2.4267e-07	2.44765e-07	2.48199e-07	2.56698e-07	2.62e-07
14	1.39699e-07	1.54891e-07	1.66475e-07	1.72819e-07	1.79572e-07	1.80212e-07	1.87139e-07	1.9034e-07	2.00876e-07	2.1502e-07	2.2218e-07	2.23402e-07	2.27185e-07	2.38537e-07	2.4069e-07	2.41971e-07	2.48257e-07	2.55824e-07	2.62e-07
15	1.43425e-07	1.5885e-07	1.70142e-07	1.75555e-07	1.8126e-07	1.80037e-07	1.84054e-07	1.87313e-07	1.97791e-07	2.13739e-07	2.19968e-07	2.21015e-07	2.25963e-07	2.37314e-07	2.41156e-07	2.40167e-07	2.46686e-07	2.55242e-07	2.62e-07
16	1.44705e-07	1.59956e-07	1.72703e-07	1.79455e-07	1.84985e-07	1.81143e-07	1.83355e-07	1.84112e-07	1.9424e-07	2.10072e-07	2.19735e-07	2.19851e-07	2.24974e-07	2.35276e-07	2.40225e-07	2.3842e-07	2.44241e-07	2.55533e-07	2.62e-07
17	1.44938e-07	1.60188e-07	1.72354e-07	1.78931e-07	1.86906e-07	1.83937e-07	1.83937e-07	1.82773e-07	1.91155e-07	2.07104e-07	2.17989e-07	2.20084e-07	2.25497e-07	2.3417e-07	2.3941e-07	2.38187e-07	2.4232e-07	2.56407e-07	2.62e-07
18	1.44472e-07	1.59839e-07	1.73576e-07	1.8027e-07	1.86265e-07	1.87139e-07	1.85742e-07	1.82948e-07	1.88652e-07	2.04543e-07	2.15602e-07	2.1828e-07	2.26371e-07	2.32366e-07	2.37546e-07	2.37837e-07	2.40108e-07	2.56407e-07	2.62e-07
19	1.39583e-07	1.546e-07	1.68046e-07	1.78058e-07	1.87546e-07	1.87371e-07	1.89991e-07	1.83879e-07	1.87546e-07	2.02447e-07	2.13507e-07	2.17115e-07	2.2573e-07	2.32715e-07	2.35218e-07	2.36964e-07	2.39294e-07	2.55941e-07	2.64e-07
20	1.37371e-07	1.52272e-07	1.6502e-07	1.73285e-07	1.83471e-07	1.8871e-07	1.90515e-07	1.87662e-07	1.87837e-07	1.99071e-07	2.10887e-07	2.17115e-07	2.23518e-07	2.33181e-07	2.33937e-07	2.34054e-07	2.39468e-07	2.55184e-07	2.66e-07
21	1.35741e-07	1.50642e-07	1.62517e-07	1.70608e-07	1.79339e-07	1.87488e-07	1.9098e-07	1.90049e-07	1.89118e-07	1.96859e-07	2.10131e-07	2.17348e-07	2.22412e-07	2.31958e-07	2.33705e-07	2.31435e-07	2.4005e-07	2.5501e-07	2.69e-07
22	1.35508e-07	1.50642e-07	1.62691e-07	1.68279e-07	1.76778e-07	1.81376e-07	1.92377e-07	1.90573e-07	1.92028e-07	1.96801e-07	2.08966e-07	2.15719e-07	2.22005e-07	2.30329e-07	2.31551e-07	2.29106e-07	2.39352e-07	2.55592e-07	2.71e-07
23	1.3609e-07	1.50701e-07	1.62691e-07	1.68279e-07	1.7474e-07	1.78233e-07	1.87953e-07	1.90456e-07	1.96044e-07	1.97907e-07	2.06172e-07	2.14729e-07	2.22121e-07	2.28873e-07	2.2963e-07	2.27709e-07	2.3807e-07	2.57978e-07	2.73e-07
24	1.36905e-07	1.51981e-07	1.63448e-07	1.68978e-07	1.75148e-07	1.75846e-07	1.82831e-07	1.91562e-07	1.98023e-07	1.98605e-07	2.04368e-07	2.13099e-07	2.21772e-07	2.28175e-07	2.26953e-07	2.26953e-07	2.37663e-07	2.61703e-07	2.75e-07
25	1.38884e-07	1.53611e-07	1.65369e-07	1.702e-07	1.75788e-07	1.75148e-07	1.79863e-07	1.88419e-07	1.97732e-07	1.99944e-07	2.0268e-07	2.11819e-07	2.20724e-07	2.28117e-07	2.22412e-07	2.25381e-07	2.37314e-07	2.63508e-07	2.75e-07
26	1.39699e-07	1.55124e-07	1.66649e-07	1.71888e-07	1.76545e-07	1.76428e-07	1.78873e-07	1.82773e-07	1.97732e-07	2.03844e-07	2.00585e-07	2.10538e-07	2.1956e-07	2.27942e-07	2.21015e-07	2.21365e-07	2.38595e-07	2.64497e-07	2.75e-07
27	1.40281e-07	1.55648e-07	1.68046e-07	1.73343e-07	1.78058e-07	1.76719e-07	1.78757e-07	1.80969e-07	1.98605e-07	2.09432e-07	2.01167e-07	2.10014e-07	2.18571e-07	2.2445e-07	2.18396e-07	2.17581e-07	2.39468e-07	2.63624e-07	2.74e-07
28	1.41446e-07	1.56929e-07	1.68745e-07	1.74915e-07	1.80212e-07	1.77534e-07	1.79106e-07	1.79921e-07	1.98082e-07	2.12983e-07	2.01108e-07	2.08617e-07	2.18978e-07	2.22121e-07	2.17407e-07	2.14554e-07	2.39235e-07	2.62402e-07	2.72e-07
29	1.41795e-07	1.57336e-07	1.69793e-07	1.75439e-07	1.81958e-07	1.79339e-07	1.79222e-07	1.77534e-07	1.92726e-07	2.14962e-07	2.02913e-07	2.07744e-07	2.18454e-07	2.19502e-07	2.13856e-07	2.13565e-07	2.37954e-07	2.59783e-07	2.67e-07
30	1.4098e-07	1.56638e-07	1.70025e-07	1.76428e-07	1.81609e-07	1.81492e-07	1.7864e-07	1.75439e-07	1.8481e-07	2.12983e-07	2.01225e-07	2.03204e-07	2.17698e-07	2.16417e-07	2.08443e-07	2.10189e-07	2.34811e-07	2.58269e-07	2.59e-07
31	1.41213e-07	1.56347e-07	1.68221e-07	1.76836e-07	1.82366e-07	1.79572e-07	1.7864e-07	1.7637e-07	1.80037e-07	2.11411e-07	2.02796e-07	2.00701e-07	2.13332e-07	2.14671e-07	2.02156e-07	2.07977e-07	2.33646e-07	2.5501e-07	2.52e-07
32	1.40223e-07	1.55997e-07	1.68105e-07	1.75788e-07	1.83355e-07	1.80095e-07	1.80154e-07	1.75031e-07	1.79688e-07	2.08443e-07	2.05998e-07	2.00061e-07	2.11411e-07	2.1048e-07	2.00817e-07	2.05881e-07	2.32599e-07	2.49713e-07	2.46e-07
33	1.39641e-07	1.55299e-07	1.67348e-07	1.74216e-07	1.81725e-07	1.80095e-07	1.80677e-07	1.75497e-07	1.78349e-07	2.07278e-07	2.10422e-07	1.97791e-07	2.10247e-07	2.07162e-07	2.00177e-07	2.03786e-07	2.319e-07	2.44416e-07	2.44e-07
34	1.39408e-07	1.55124e-07	1.67581e-07	1.74449e-07	1.80037e-07	1.79222e-07	1.81201e-07	1.74566e-07	1.7573e-07	2.0169e-07	2.14554e-07	1.9552e-07	2.10014e-07	2.03553e-07	1.97325e-07	2.02156e-07	2.29339e-07	2.38012e-07	2.4e-07
35	1.40223e-07	1.55532e-07	1.67115e-07	1.7509e-07	1.79572e-07	1.79572e-07	1.8091e-07	1.75439e-07	1.75672e-07	1.936e-07	2.20142e-07	1.91504e-07	2.06871e-07	2.01283e-07	1.9261e-07	2.02098e-07	2.25381e-07	2.32075e-07	2.37e-07
36	1.39583e-07	1.54775e-07	1.66533e-07	1.72587e-07	1.79688e-07	1.78e-07	1.79339e-07	1.75555e-07	1.75497e-07	1.86149e-07	2.21889e-07	1.89176e-07	2.04077e-07	1.99188e-07	1.9098e-07	2.02156e-07	2.20841e-07	2.29048e-07	2.32e-07
37	1.39175e-07	1.55357e-07	1.66999e-07	1.71946e-07	1.77069e-07	1.7637e-07	1.79688e-07	1.76428e-07	1.74333e-07	1.84403e-07	2.22063e-07	1.90165e-07	1.99886e-07	1.9715e-07	1.90224e-07	2.00235e-07	2.16708e-07	2.25497e-07	2.28e-07
38	1.40223e-07	1.56172e-07	1.67406e-07	1.73343e-07	1.76428e-07	1.73343e-07	1.76952e-07	1.75381e-07	1.74973e-07	1.82598e-07	2.22936e-07	1.87488e-07	1.99013e-07	1.91853e-07	1.91097e-07	1.97267e-07	2.14147e-07	2.21248e-07	2.25e-07
39	1.39466e-07	1.55183e-07	1.6694e-07	1.72936e-07	1.76778e-07	1.72179e-07	1.73925e-07	1.72528e-07	1.72819e-07	1.80677e-07	2.20841e-07	1.82715e-07	1.975e-07	1.87546e-07	1.89583e-07	1.94764e-07	2.12401e-07	2.15427e-07	2.23e-07
40	1.39292e-07	1.55648e-07	1.65951e-07	1.70608e-07	1.74915e-07	1.72936e-07	1.71481e-07	1.6892e-07	1.69967e-07	1.7864e-07	2.15835e-07	1.80212e-07	1.9261e-07	1.86673e-07	1.86906e-07	1.92843e-07	2.08675e-07	2.08966e-07	2.21e-07
41	1.40281e-07	1.56056e-07	1.66708e-07	1.70782e-07	1.73634e-07	1.69036e-07	1.72005e-07	1.67872e-07	1.69734e-07	1.80037e-07	2.12051e-07	1.80619e-07	1.85509e-07	1.86615e-07	1.82831e-07	1.92668e-07	2.02156e-07	2.05299e-07	2.2e-07
42	1.4098e-07	1.56987e-07	1.67697e-07	1.72005e-07	1.72121e-07	1.65485e-07	1.6694e-07	1.68978e-07	1.69269e-07	1.78e-07	2.05125e-07	1.78058e-07	1.84403e-07	1.82831e-07	1.82889e-07	1.90165e-07	1.99188e-07	2.05066e-07	2.16e-07
43	1.39932e-07	1.55474e-07	1.65602e-07	1.70782e-07	1.72179e-07	1.64263e-07	1.63739e-07	1.63739e-07	1.67988e-07	1.79455e-07	1.99246e-07	1.7573e-07	1.82016e-07	1.76254e-07	1.84403e-07	1.86149e-07	1.97208e-07	2.0268e-07	2.12e-07
44	1.40049e-07	1.55706e-07	1.65718e-07	1.69094e-07	1.69734e-07	1.63914e-07	1.62633e-07	1.58675e-07	1.63448e-07	1.79979e-07	1.94123e-07	1.7311e-07	1.79921e-07	1.72761e-07	1.84752e-07	1.80852e-07	1.98198e-07	1.99188e-07	2.09e-07
45	1.41795e-07	1.57278e-07	1.67115e-07	1.69734e-07	1.69385e-07	1.61702e-07	1.62342e-07	1.59257e-07	1.5885e-07	1.76545e-07	1.9197e-07	1.69851e-07	1.75788e-07	1.77185e-07	1.78582e-07	1.80095e-07	1.95171e-07	1.94007e-07	2.09e-07
46	1.42784e-07	1.58442e-07	1.69036e-07	1.71946e-07	1.6956e-07	1.60072e-07	1.59373e-07	1.59141e-07	1.58209e-07	1.69094e-07	1.85625e-07	1.68105e-07	1.69734e-07	1.76079e-07	1.73052e-07	1.83064e-07	1.92144e-07	1.91504e-07	2.07e-07
47	1.41678e-07	1.57802e-07	1.68396e-07	1.71539e-07	1.70491e-07	1.59373e-07	1.57394e-07	1.56288e-07	1.60188e-07	1.69909e-07	1.75322e-07	1.71073e-07	1.66184e-07	1.74158e-07	1.75963e-07	1.82191e-07	1.88536e-07	1.91679e-07	2.06e-07
48	1.40863e-07	1.56987e-07	1.67232e-07	1.70608e-07	1.68745e-07	1.58559e-07	1.56696e-07	1.54309e-07	1.58326e-07	1.70549e-07	1.69967e-07	1.67232e-07	1.67173e-07	1.70084e-07	1.76312e-07	1.73634e-07	1.86324e-07	1.90864e-07	2.02e-07
49	1.42028e-07	1.57744e-07	1.67755e-07	1.70957e-07	1.68337e-07	1.55881e-07	1.54309e-07	1.51515e-07	1.53669e-07	1.70491e-07	1.69967e-07	1.60421e-07	1.6956e-07	1.68396e-07	1.72237e-07	1.70375e-07	1.88652e-07	1.86906e-07	1.98e-07
50	1.43192e-07	1.59082e-07	1.69211e-07	1.73576e-07	1.69851e-07	1.59315e-07	1.56463e-07	1.54018e-07	1.55823e-07	1.63564e-07	1.67173e-07	1.56754e-07	1.62051e-07	1.70549e-07	1.66184e-07	1.7736e-07	1.86731e-07	1.80852e-07	1.98e-07
51	1.42901e-07	1.59024e-07	1.69152e-07	1.73576e-07	1.7119e-07	1.60538e-07	1.56288e-07	1.55183e-07	1.55183e-07	1.58617e-07	1.64554e-07	1.60072e-07	1.59024e-07	1.76137e-07	1.66126e-07	1.78e-07	1.78349e-07	1.80095e-07	1.98e-07
52	1.42144e-07	1.57802e-07	1.68512e-07	1.72412e-07	1.70375e-07	1.60305e-07	1.56929e-07	1.55008e-07	1.54717e-07	1.624e-07	1.60421e-07	1.67115e-07	1.60014e-07	1.6694e-07	1.67697e-07	1.68803e-07	1.7864e-07	1.82715e-07	1.98e-07
53	1.42551e-07	1.57045e-07	1.68978e-07	1.72005e-07	1.69385e-07	1.59141e-07	1.54891e-07	1.54193e-07	1.55299e-07	1.60887e-07	1.62167e-07	1.63623e-07	1.66649e-07	1.58151e-07	1.6857e-07	1.63564e-07	1.79455e-07	1.84868e-07	1.94e-07
54	1.4389e-07	1.58326e-07	1.6857e-07	1.7247e-07	1.70608e-07	1.57627e-07	1.5169e-07	1.51457e-07	1.53087e-07	1.6077e-07	1.66766e-07	1.57918e-07	1.64496e-07	1.59956e-07	1.6112e-07	1.64787e-07	1.76952e-07	1.82889e-07	1.9e-07
55	1.43832e-07	1.58617e-07	1.69618e-07	1.74391e-07	1.72936e-07	1.59141e-07	1.50584e-07	1.49536e-07	1.51515e-07	1.58733e-07	1.6956e-07	1.58442e-07	1.57685e-07	1.67639e-07	1.65485e-07	1.66649e-07	1.78815e-07	1.81434e-07	1.86e-07
56	1.43774e-07	1.58908e-07	1.69734e-07	1.73285e-07	1.73518e-07	1.62109e-07	1.52738e-07	1.47848e-07	1.49304e-07	1.52971e-07	1.68221e-07	1.62982e-07	1.55823e-07	1.57569e-07	1.73052e-07	1.65427e-07	1.7963e-07	1.78407e-07	1.82e-07
57	1.43425e-07	1.57511e-07	1.69385e-07	1.72179e-07	1.7346e-07	1.6275e-07	1.55357e-07	1.49129e-07	1.46859e-07	1.45928e-07	1.61702e-07	1.63157e-07	1.59548e-07	1.44531e-07	1.73751e-07	1.59606e-07	1.76137e-07	1.69269e-07	1.77e-07
58	1.43716e-07	1.57511e-07	1.69269e-07	1.72179e-07	1.73402e-07	1.62226e-07	1.5559e-07	1.51399e-07	1.47907e-07	1.42493e-07	1.61469e-07	1.62109e-07	1.62167e-07	1.52738e-07	1.63855e-07	1.54891e-07	1.65136e-07	1.59665e-07	1.74e-07
59	1.4488e-07	1.58559e-07	1.68803e-07	1.71888e-07	1.7247e-07	1.6112e-07	1.56288e-07	1.4942e-07	1.52505e-07	1.4715e-07	1.63681e-07	1.55881e-07	1.59024e-07	1.66882e-07	1.55183e-07	1.50584e-07	1.55357e-07	1.64554e-07	1.73e-07
60	1.46335e-07	1.60247e-07	1.69793e-07	1.72878e-07	1.73169e-07	1.59548e-07	1.54717e-07	1.49071e-07	1.5105e-07	1.49071e-07	1.70317e-07	1.52447e-07	1.53786e-07	1.75206e-07	1.48489e-07	1.40922e-07	1.59082e-07	1.64205e-07	1.62e-07
61	1.45345e-07	1.59665e-07	1.69385e-07	1.72296e-07	1.72354e-07	1.61876e-07	1.5169e-07	1.44007e-07	1.46451e-07	1.44822e-07	1.70666e-07	1.53611e-07	1.45171e-07	1.76661e-07	1.39175e-07	1.38011e-07	1.54717e-07	1.49653e-07	1.5e-07
62	1.43948e-07	1.58151e-07	1.6793e-07	1.70084e-07	1.70084e-07	1.61178e-07	1.52389e-07	1.38652e-07	1.38535e-07	1.35334e-07	1.67115e-07	1.62982e-07	1.45636e-07	1.741e-07	1.26603e-07	1.43948e-07	1.36207e-07	1.42319e-07	1.46e-07
63	1.42202e-07	1.56871e-07	1.67232e-07	1.68512e-07	1.69443e-07	1.61411e-07	1.53436e-07	1.40456e-07	1.34635e-07	1.2765e-07	1.61411e-07	1.65893e-07	1.52098e-07	1.6403e-07	1.18977e-07	1.24682e-07	1.31899e-07	1.48081e-07	1.42e-07
64	1.40398e-07	1.546e-07	1.66009e-07	1.6729e-07	1.68629e-07	1.60945e-07	1.53786e-07	1.41387e-07	1.35625e-07	1.26486e-07	1.56638e-07	1.57569e-07	1.49711e-07	1.48605e-07	1.25206e-07	1.07219e-07	1.45986e-07	1.44065e-07	1.28e-07
65	1.37604e-07	1.52389e-07	1.62284e-07	1.65485e-07	1.66999e-07	1.59606e-07	1.55241e-07	1.4261e-07	1.37313e-07	1.31317e-07	1.62051e-07	1.44414e-07	1.45753e-07	1.34519e-07	1.20607e-07	1.21015e-07	1.40572e-07	1.26195e-07	1.1e-07
66	1.37138e-07	1.5105e-07	1.59141e-07	1.62458e-07	1.63273e-07	1.5623e-07	1.53436e-07	1.41154e-07	1.36672e-07	1.36032e-07	1.69851e-07	1.34868e-07	1.39059e-07	1.17638e-07	1.01224e-07	1.30444e-07	1.13214e-07	1.0751e-07	1.04e-07
67	1.34344e-07	1.48721e-07	1.55939e-07	1.59956e-07	1.59606e-07	1.50177e-07	1.45811e-07	1.34693e-07	1.30852e-07	1.33587e-07	1.69036e-07	1.44356e-07	1.33646e-07	1.046e-07	9.77893e-08	1.11585e-07	1.02621e-07	1.0978e-07	1.04e-07
68	1.31434e-07	1.45462e-07	1.51457e-07	1.56288e-07	1.55765e-07	1.46568e-07	1.39758e-07	1.26428e-07	1.2183e-07	1.26253e-07	1.61236e-07	1.57569e-07	1.29397e-07	1.01689e-07	1.16416e-07	8.79522e-08	1.16241e-07	1.16183e-07	9.78e-08
69	1.26137e-07	1.4162e-07	1.46684e-07	1.51515e-07	1.50642e-07	1.4162e-07	1.35043e-07	1.2148e-07	1.12108e-07	1.1269e-07	1.48023e-07	1.57045e-07	1.24391e-07	9.28417e-08	1.22295e-07	8.76612e-08	1.18453e-07	1.02504e-07	8.68e-08
70	1.18977e-07	1.35276e-07	1.40456e-07	1.45811e-07	1.44647e-07	1.36323e-07	1.30444e-07	1.17638e-07	1.08267e-07	1.04425e-07	1.3708e-07	1.44356e-07	1.18977e-07	7.5845e-08	9.90117e-08	1.02795e-07	9.83714e-08	8.41105e-08	7.65e-08
71	1.1368e-07	1.2864e-07	1.35043e-07	1.39583e-07	1.39175e-07	1.32423e-07	1.26835e-07	1.13796e-07	1.046e-07	1.01049e-07	1.41911e-07	1.31026e-07	1.10304e-07	7.32257e-08	7.26436e-08	1.0361e-07	8.05599e-08	7.99778e-08	7.26e-08
72	1.07161e-07	1.21422e-07	1.28174e-07	1.32773e-07	1.33704e-07	1.27417e-07	1.22586e-07	1.11701e-07	1.0425e-07	1.03144e-07	1.45113e-07	1.2602e-07	1.007e-07	8.9582e-08	7.14213e-08	8.43434e-08	8.12583e-08	8.78358e-08	6.92e-08
73	9.80804e-08	1.12283e-07	1.17522e-07	1.23809e-07	1.25846e-07	1.22295e-07	1.19909e-07	1.10595e-07	1.04541e-07	1.04658e-07	1.47965e-07	1.16823e-07	9.44133e-08	9.80222e-08	8.91164e-08	6.43781e-08	8.76612e-08	8.38777e-08	6.12e-08
74	9.03387e-08	1.03261e-07	1.06055e-07	1.13214e-07	1.15077e-07	1.12923e-07	1.12167e-07	1.07277e-07	1.04309e-07	1.07801e-07	1.4488e-07	1.06404e-07	8.52165e-08	8.58568e-08	9.94191e-08	6.11767e-08	8.41105e-08	6.78124e-08	5.06e-08
75	8.26553e-08	9.53446e-08	9.66252e-08	1.04716e-07	1.06171e-07	1.0361e-07	1.01747e-07	9.8255e-08	9.80804e-08	1.03203e-07	1.33238e-07	9.83132e-08	7.25854e-08	6.16424e-08	8.48672e-08	6.93258e-08	7.02571e-08	5.47736e-08	4.28e-08
76	7.51465e-08	8.72537e-08	8.74866e-08	9.60431e-08	9.73237e-08	9.36566e-08	9.33073e-08	8.9e-08	8.57403e-08	9.18521e-08	1.0687e-07	8.81269e-08	5.82661e-08	4.45873e-08	5.91392e-08	7.39824e-08	5.51811e-08	4.86618e-08	3.96e-08
77	6.72885e-08	7.89883e-08	7.79405e-08	8.70209e-08	8.76612e-08	8.49836e-08	8.32956e-08	7.98032e-08	7.62525e-08	7.75913e-08	8.88253e-08	7.30511e-08	4.62753e-08	4.45873e-08	3.94068e-08	6.66482e-08	4.5635e-08	4.62171e-08	3.63e-08
78	5.88482e-08	7.00243e-08	6.88601e-08	7.78241e-08	7.75913e-08	7.5263e-08	7.33421e-08	7.0781e-08	6.68228e-08	6.56587e-08	7.89883e-08	6.00126e-08	4.17933e-08	5.32602e-08	3.45174e-08	5.04663e-08	4.31903e-08	4.20844e-08	3.16e-08
79	5.06409e-08	6.13513e-08	5.95467e-08	6.82198e-08	6.79288e-08	6.47274e-08	6.37961e-08	6.14095e-08	5.7684e-08	5.65199e-08	7.75331e-08	4.72066e-08	4.31903e-08	5.83825e-08	3.76606e-08	3.54487e-08	4.23754e-08	3.49248e-08	2.56e-08
80	4.37142e-08	5.30274e-08	5.16886e-08	5.96633e-08	5.89064e-08	5.71602e-08	5.52393e-08	5.30856e-08	5.0117e-08	4.80215e-08	7.43316e-08	3.7777e-08	4.32485e-08	5.53557e-08	4.15023e-08	2.68921e-08	3.83591e-08	2.64846e-08	2.1e-08
81	3.7486e-08	4.44127e-08	4.33067e-08	5.05827e-08	5.01752e-08	4.92439e-08	4.72648e-08	4.48201e-08	4.27247e-08	4.06292e-08	7.31093e-08	2.91622e-08	3.88247e-08	4.46455e-08	3.87083e-08	2.42145e-08	2.95114e-08	1.89176e-08	1.89e-08
82	1.86848e-08	3.56233e-08	3.51577e-08	4.13859e-08	4.0862e-08	3.99307e-08	3.88247e-08	3.73113e-08	3.58561e-08	3.6089e-08	6.54259e-08	2.17116e-08	2.97442e-08	3.11413e-08	3.15488e-08	2.38653e-08	1.94415e-08	1.53087e-08	2.27e-08
83	9.89537e-10	1.94997e-08	2.70667e-08	3.24219e-08	3.19562e-08	3.19562e-08	3.09085e-08	2.9919e-08	2.94532e-08	2.92204e-08	5.64617e-08	1.60654e-08	2.05474e-08	2.00235e-08	2.16534e-08	2.10713e-08	1.19908e-08	1.32714e-08	2.15e-08
84	2.32832e-10	8.14911e-10	2.16534e-08	2.4913e-08	2.43309e-08	2.46802e-08	2.40981e-08	2.36906e-08	2.3807e-08	2.37488e-08	4.58679e-08	1.18162e-08	1.33878e-08	1.16998e-08	1.39699e-08	1.69385e-08	8.26554e-09	8.49838e-09	1.36e-08
85	0	1.16416e-10	8.14913e-09	1.80445e-08	1.7346e-08	1.82191e-08	1.79863e-08	1.74624e-08	1.83937e-08	1.76952e-08	3.45174e-08	8.09092e-09	8.03271e-09	7.45064e-09	8.26554e-09	1.21655e-08	6.22825e-09	6.34466e-09	7.4e-09

## Sheet: y-pol
Figure 3.(e)
columns: phi; rows: theta; in degrees				measured values in Ampere
bias voltage	2V
laser power	0.5mW
aperture	3mm
	0	5	10	15	20	25	30	35	40	45	50	55	60	65	70	75	80	85	90
-85	1.70986e-10	8.0036e-11	3.41972e-10	1.03683e-10	1.56434e-10	2.80126e-10	2.11004e-10	1.98271e-10	3.53249e-09	3.36696e-09	2.88129e-09	3.40516e-09	3.6962e-09	4.56933e-09	4.65664e-09	4.24919e-09	8.03271e-09	5.90811e-09	6.72301e-09
-84	1.4552e-10	1.75533e-10	1.18235e-10	2.85583e-10	5.09321e-10	2.32832e-10	1.85538e-10	1.65529e-10	3.21053e-09	4.09094e-09	3.87084e-09	5.0932e-09	4.94768e-09	5.23872e-09	4.19098e-09	4.42381e-09	9.54611e-09	5.23144e-09	1.02446e-08
-83	1.38244e-10	2.34651e-10	1.70986e-10	4.72939e-11	5.56614e-10	1.41882e-10	2.45565e-10	2.23737e-10	4.66756e-09	5.85172e-09	5.58796e-09	7.21778e-09	6.6357e-09	6.46108e-09	5.50065e-09	4.77306e-09	1.21946e-08	5.42971e-09	1.12596e-08
-82	2.58298e-10	9.45879e-11	1.89176e-10	1.08049e-09	3.69257e-10	1.43701e-10	1.87357e-10	2.12823e-10	6.8558e-09	8.35649e-09	7.27599e-09	1.02155e-08	8.58569e-09	8.76031e-09	5.58796e-09	5.8499e-09	1.47848e-08	6.7121e-09	8.73484e-09
-81	2.3647e-10	2.69212e-10	5.38424e-10	1.03865e-09	4.94769e-10	8.0036e-11	2.74669e-10	2.85583e-10	8.55476e-09	1.13269e-08	1.05065e-08	1.44356e-08	1.15543e-08	1.09431e-08	7.62526e-09	7.62526e-09	1.59199e-08	8.74758e-09	8.06909e-09
-80	1.67348e-10	2.51022e-10	5.92994e-10	1.05866e-09	9.04041e-10	4.51111e-10	8.91309e-11	2.96497e-10	1.08849e-08	1.45229e-08	1.30677e-08	1.80736e-08	1.32423e-08	1.25147e-08	7.50885e-09	8.12003e-09	1.61527e-08	8.95494e-09	6.73938e-09
-79	6.25736e-10	5.43881e-10	5.32967e-10	1.25329e-09	1.04775e-09	3.09048e-09	7.91264e-10	5.74076e-09	1.3828e-08	1.92596e-08	1.65311e-08	2.25265e-08	1.58326e-08	1.39699e-08	8.17823e-09	9.74984e-09	1.66475e-08	1.01537e-08	8.0509e-09
-78	6.5484e-10	5.23873e-10	6.74849e-10	1.57161e-09	1.21327e-09	3.42335e-09	4.12186e-09	3.96361e-09	1.70295e-08	2.50585e-08	2.11004e-08	2.69503e-08	1.89176e-08	1.54251e-08	8.99314e-09	1.20781e-08	1.69094e-08	1.02391e-08	8.60206e-09
-77	5.96632e-10	2.65574e-10	1.08231e-09	2.11732e-09	1.46975e-09	4.44382e-09	3.21599e-09	5.38424e-09	2.11095e-08	3.1798e-08	2.53496e-08	3.0501e-08	2.04892e-08	1.6793e-08	1.08558e-08	1.37953e-08	1.60654e-08	1.27257e-08	8.70028e-09
-76	6.7303e-10	6.80306e-10	1.45156e-09	2.49021e-09	2.10458e-09	5.24963e-09	4.36924e-09	7.20141e-09	2.38489e-08	3.70385e-08	2.79398e-08	3.26838e-08	2.3807e-08	1.69968e-08	1.19035e-08	1.39117e-08	1.61236e-08	1.41645e-08	7.17958e-09
-75	8.65843e-10	5.12959e-10	1.39153e-09	2.94314e-09	2.39017e-09	6.3865e-09	5.72075e-09	9.52065e-09	2.76287e-08	4.34923e-08	3.07048e-08	3.47211e-08	2.40108e-08	1.7637e-08	1.46102e-08	1.51923e-08	1.47848e-08	1.33205e-08	9.52792e-09
-74	8.47653e-10	1.04047e-09	1.91723e-09	3.7053e-09	3.02863e-09	8.08001e-09	7.41241e-09	1.15543e-08	3.07157e-08	4.88637e-08	3.09085e-08	3.6089e-08	2.34287e-08	1.8481e-08	1.69094e-08	1.52505e-08	1.62983e-08	1.27366e-08	1.0381e-08
-73	9.64071e-10	1.08231e-09	2.33923e-09	4.2692e-09	3.62344e-09	1.00354e-08	9.36421e-09	1.33969e-08	3.77242e-08	4.5213e-08	2.97733e-08	3.50121e-08	2.36033e-08	1.93542e-08	1.88885e-08	1.37662e-08	1.7346e-08	1.25675e-08	1.07921e-08
-72	1.08049e-09	1.23692e-09	2.70485e-09	4.88038e-09	4.24555e-09	1.04483e-08	9.68799e-09	1.39408e-08	3.87247e-08	4.23954e-08	2.66883e-08	3.45465e-08	2.28466e-08	2.0722e-08	1.85393e-08	1.27766e-08	1.79572e-08	1.19563e-08	8.22371e-09
-71	1.13142e-09	1.82445e-09	2.89766e-09	5.20416e-09	5.1314e-09	1.17071e-08	1.04065e-08	1.3939e-08	3.82972e-08	4.11967e-08	2.36615e-08	3.50121e-08	2.49421e-08	2.24392e-08	1.78408e-08	1.25147e-08	1.85101e-08	1.13269e-08	1.06029e-08
-70	1.31696e-09	1.98089e-09	3.6198e-09	5.59342e-09	5.65709e-09	1.22437e-08	1.0632e-08	1.40063e-08	3.61563e-08	4.0209e-08	2.07511e-08	3.50412e-08	2.59607e-08	2.36324e-08	1.61818e-08	1.16125e-08	1.89467e-08	1.28549e-08	8.3856e-09
-69	1.35697e-09	2.34833e-09	3.65618e-09	5.66254e-09	6.20824e-09	1.28767e-08	1.12523e-08	1.40063e-08	3.41372e-08	3.60435e-08	1.93251e-08	3.68457e-08	2.97151e-08	2.48257e-08	1.43191e-08	1.26311e-08	1.77243e-08	1.28912e-08	9.38968e-09
-68	1.42246e-09	2.70667e-09	3.89448e-09	5.70802e-09	6.34648e-09	1.32659e-08	1.11377e-08	1.29385e-08	3.11923e-08	3.48884e-08	1.89176e-08	3.833e-08	3.01809e-08	2.38653e-08	1.31259e-08	1.38535e-08	1.71132e-08	1.4361e-08	1.22982e-08
-67	1.66984e-09	2.81763e-09	4.53113e-09	5.68983e-09	6.66117e-09	1.23655e-08	1.06484e-08	1.20654e-08	3.02591e-08	3.41299e-08	1.89467e-08	4.0571e-08	3.11122e-08	2.1828e-08	1.44065e-08	1.43773e-08	1.57453e-08	1.33151e-08	1.12923e-08
-66	1.65165e-09	2.97406e-09	4.72394e-09	5.42607e-09	6.63934e-09	1.18144e-08	9.84988e-09	1.10431e-08	2.76942e-08	3.35951e-08	1.99944e-08	4.255e-08	2.92204e-08	1.98489e-08	1.55125e-08	1.38535e-08	1.59781e-08	1.29131e-08	1.07194e-08
-65	1.75715e-09	3.05046e-09	5.00953e-09	5.10593e-09	6.78668e-09	1.15033e-08	9.64434e-09	1.04683e-08	2.61354e-08	3.42809e-08	2.15078e-08	4.39761e-08	2.66883e-08	1.92377e-08	1.76952e-08	1.47266e-08	1.76661e-08	1.17726e-08	9.19141e-09
-64	1.84082e-09	3.01772e-09	5.0259e-09	5.3133e-09	6.55749e-09	1.10031e-08	9.44971e-09	1.06157e-08	2.59262e-08	3.53195e-08	2.23228e-08	4.29284e-08	2.39817e-08	1.9587e-08	1.93251e-08	1.43482e-08	1.79863e-08	1.24401e-08	8.74576e-09
-63	2.1064e-09	3.04864e-09	4.8731e-09	5.34786e-09	6.23552e-09	1.0743e-08	9.57522e-09	1.15033e-08	2.49512e-08	3.62309e-08	2.22936e-08	4.05128e-08	2.13623e-08	2.12459e-08	1.90922e-08	1.30677e-08	1.86266e-08	1.18962e-08	8.7112e-09
-62	2.13915e-09	3.11776e-09	5.38969e-09	4.75487e-09	6.492e-09	1.09176e-08	9.93538e-09	1.22564e-08	2.45292e-08	3.67493e-08	2.83181e-08	3.74278e-08	1.98489e-08	2.22936e-08	1.7346e-08	1.36498e-08	1.64147e-08	1.23565e-08	8.3092e-09
-61	2.27739e-09	3.25055e-09	5.15868e-09	5.09138e-09	6.75576e-09	1.11432e-08	1.08958e-08	1.31768e-08	2.45637e-08	3.57288e-08	2.7154e-08	3.55942e-08	2.07511e-08	2.28757e-08	1.55125e-08	1.41154e-08	1.62401e-08	1.33278e-08	1.03883e-08
-60	2.3938e-09	3.67437e-09	5.60615e-09	5.06773e-09	7.27053e-09	1.2471e-08	1.23674e-08	1.415e-08	2.38471e-08	3.43991e-08	2.61936e-08	3.50121e-08	2.11877e-08	2.20608e-08	1.43191e-08	1.52214e-08	1.57744e-08	1.43755e-08	8.78396e-09
-59	2.76852e-09	3.7999e-09	5.50793e-09	5.32603e-09	7.58888e-09	1.27912e-08	1.31041e-08	1.3768e-08	2.29467e-08	3.23037e-08	2.47384e-08	3.43136e-08	2.13041e-08	1.98489e-08	1.39117e-08	1.48139e-08	1.52505e-08	1.50523e-08	9.49336e-09
-58	2.71031e-09	3.99271e-09	6.32284e-09	5.64435e-09	8.29647e-09	1.2753e-08	1.3286e-08	1.38462e-08	2.06493e-08	3.16652e-08	2.2672e-08	3.53614e-08	2.09258e-08	1.82191e-08	1.44065e-08	1.32714e-08	1.39117e-08	1.34315e-08	9.60432e-09
-57	3.25964e-09	4.24191e-09	6.36467e-09	7.31782e-09	8.83307e-09	1.27002e-08	1.23237e-08	1.32659e-08	1.94651e-08	3.01281e-08	2.15369e-08	3.46338e-08	1.89758e-08	1.71423e-08	1.53087e-08	1.27184e-08	1.44938e-08	1.29313e-08	9.63888e-09
-56	3.51794e-09	4.442e-09	6.63206e-09	7.91812e-09	8.76395e-09	1.23892e-08	1.2693e-08	1.24037e-08	1.811e-08	2.94441e-08	2.06638e-08	3.33823e-08	1.77243e-08	1.77826e-08	1.50759e-08	1.19908e-08	1.50759e-08	1.30913e-08	1.09795e-08
-55	3.54704e-09	4.94768e-09	6.99222e-09	7.77624e-09	8.65481e-09	1.20672e-08	1.17053e-08	1.17944e-08	1.69113e-08	2.91913e-08	1.9587e-08	3.09958e-08	1.87139e-08	1.79572e-08	1.47266e-08	1.17871e-08	1.3708e-08	1.32514e-08	1.07194e-08
-54	4.08184e-09	4.94404e-09	7.03406e-09	7.87264e-09	8.58932e-09	1.16143e-08	1.13433e-08	1.23292e-08	1.69495e-08	2.78088e-08	1.80736e-08	2.92786e-08	1.8743e-08	1.85393e-08	1.38535e-08	1.2311e-08	1.36789e-08	1.36607e-08	9.80805e-09
-53	4.26738e-09	4.9113e-09	6.98495e-09	7.53249e-09	8.83671e-09	1.10886e-08	1.12341e-08	1.28312e-08	1.69003e-08	2.7083e-08	1.62109e-08	2.84928e-08	2.03437e-08	1.87721e-08	1.28639e-08	1.23983e-08	1.20781e-08	1.30895e-08	1.09195e-08
-52	4.3365e-09	5.28055e-09	6.89036e-09	7.44697e-09	8.83307e-09	1.08485e-08	1.13669e-08	1.33951e-08	1.614e-08	2.56115e-08	1.50759e-08	3.05884e-08	2.08094e-08	1.79572e-08	1.27475e-08	1.26893e-08	1.24274e-08	1.30349e-08	7.80534e-09
-51	4.56933e-09	5.36059e-09	7.08499e-09	8.40197e-09	8.82034e-09	1.11759e-08	1.18944e-08	1.42209e-08	1.54488e-08	2.26647e-08	1.49013e-08	2.97442e-08	2.13332e-08	1.74624e-08	1.23983e-08	1.22819e-08	1.22819e-08	1.208e-08	9.2096e-09
-50	4.79125e-09	5.46427e-09	6.7794e-09	8.29829e-09	9.22233e-09	1.12687e-08	1.19872e-08	1.39408e-08	1.46175e-08	2.16243e-08	1.49013e-08	2.86383e-08	2.08676e-08	1.65602e-08	1.429e-08	1.22819e-08	1.35333e-08	1.1678e-08	8.61297e-09
-49	5.00953e-09	5.8881e-09	7.57069e-09	8.42925e-09	9.86626e-09	1.16834e-08	1.19472e-08	1.36297e-08	1.40481e-08	2.01818e-08	1.51341e-08	2.82308e-08	1.97034e-08	1.66766e-08	1.44065e-08	1.27766e-08	1.40863e-08	1.25129e-08	9.20232e-09
-48	4.96587e-09	6.02816e-09	7.63436e-09	8.55476e-09	9.78804e-09	1.15343e-08	1.15015e-08	1.25311e-08	1.34569e-08	2.02309e-08	1.58908e-08	2.86092e-08	1.85393e-08	1.65893e-08	1.43191e-08	1.32132e-08	1.47266e-08	1.22946e-08	7.95995e-09
-47	5.25327e-09	6.1282e-09	7.658e-09	8.90947e-09	9.94265e-09	1.10977e-08	1.17562e-08	1.28094e-08	1.28494e-08	1.96889e-08	1.67639e-08	2.79398e-08	1.80154e-08	1.64147e-08	1.46975e-08	1.3999e-08	1.40863e-08	1.23437e-08	8.51657e-09
-46	5.22417e-09	6.27918e-09	7.89811e-09	8.84762e-09	9.94083e-09	1.0421e-08	1.14724e-08	1.25311e-08	1.29185e-08	1.83555e-08	1.74624e-08	2.72995e-08	1.77535e-08	1.61236e-08	1.429e-08	1.32423e-08	1.39117e-08	1.25402e-08	8.88218e-09
-45	5.75895e-09	6.54475e-09	7.8399e-09	8.99132e-09	9.78804e-09	1.0592e-08	1.15961e-08	1.2673e-08	1.36206e-08	1.70731e-08	1.81318e-08	2.67756e-08	1.76079e-08	1.51632e-08	1.46975e-08	1.32714e-08	1.39408e-08	1.26693e-08	5.45336e-09
-44	5.54067e-09	6.75939e-09	7.849e-09	8.78032e-09	9.6407e-09	1.0612e-08	1.16507e-08	1.28021e-08	1.3235e-08	1.68258e-08	1.87721e-08	2.631e-08	1.64438e-08	1.54834e-08	1.47266e-08	1.28348e-08	1.34751e-08	1.26147e-08	6.62479e-09
-43	5.99542e-09	6.68481e-09	7.83263e-09	8.49838e-09	9.75893e-09	1.05575e-08	1.1416e-08	1.29131e-08	1.30622e-08	1.62401e-08	1.91795e-08	2.52622e-08	1.59781e-08	1.57162e-08	1.43773e-08	1.37662e-08	1.37953e-08	1.27912e-08	7.16685e-09
-42	5.78441e-09	6.7885e-09	8.12548e-09	8.70574e-09	9.90627e-09	1.08358e-08	1.15779e-08	1.27348e-08	1.29149e-08	1.56944e-08	1.99944e-08	2.49421e-08	1.73169e-08	1.57453e-08	1.44065e-08	1.3446e-08	1.3708e-08	1.26439e-08	6.10638e-09
-41	6.08273e-09	6.87035e-09	7.97996e-09	8.60751e-09	9.60796e-09	1.06266e-08	1.14233e-08	1.24074e-08	1.30222e-08	1.53378e-08	2.09258e-08	2.45637e-08	1.72878e-08	1.55125e-08	1.47848e-08	1.33005e-08	1.34751e-08	1.16325e-08	9.35694e-09
-40	6.21006e-09	7.24506e-09	8.27828e-09	8.50019e-09	1.01646e-08	1.0381e-08	1.11341e-08	1.20945e-08	1.31441e-08	1.51123e-08	2.08385e-08	2.40981e-08	1.72587e-08	1.53087e-08	1.429e-08	1.25729e-08	1.3155e-08	1.29258e-08	1.00536e-08
-39	6.02452e-09	7.24143e-09	8.66754e-09	8.23098e-09	9.96812e-09	1.07848e-08	1.10468e-08	1.19053e-08	1.31768e-08	1.46502e-08	2.03146e-08	2.31086e-08	1.7346e-08	1.5396e-08	1.43482e-08	1.28931e-08	1.37662e-08	1.16998e-08	8.0218e-09
-38	6.38468e-09	7.41969e-09	8.271e-09	8.45472e-09	9.6407e-09	1.02646e-08	1.07194e-08	1.20545e-08	1.30113e-08	1.50341e-08	1.92377e-08	2.22936e-08	1.65602e-08	1.53669e-08	1.429e-08	1.33587e-08	1.21655e-08	1.23565e-08	6.1664e-09
-37	6.32647e-09	7.64891e-09	8.6348e-09	8.46745e-09	9.63888e-09	1.04447e-08	1.06793e-08	1.20381e-08	1.22673e-08	1.45974e-08	1.79281e-08	2.14787e-08	1.64729e-08	1.52796e-08	1.42609e-08	1.36789e-08	1.23692e-08	1.28603e-08	4.97496e-09
-36	6.56294e-09	7.39058e-09	8.68209e-09	8.50383e-09	9.4206e-09	1.03701e-08	1.08958e-08	1.20563e-08	1.28821e-08	1.43319e-08	1.71132e-08	2.03437e-08	1.61527e-08	1.47266e-08	1.39117e-08	1.36789e-08	1.24565e-08	1.27475e-08	7.36148e-09
-35	6.4538e-09	7.67983e-09	8.74212e-09	8.71302e-09	9.24962e-09	1.0432e-08	1.10522e-08	1.18762e-08	1.20672e-08	1.40554e-08	1.65311e-08	1.90922e-08	1.61527e-08	1.4552e-08	1.33587e-08	1.3708e-08	1.29804e-08	1.24692e-08	8.90401e-09
-34	6.53384e-09	7.80898e-09	8.73484e-09	8.78214e-09	9.51337e-09	1.07121e-08	1.09722e-08	1.21109e-08	1.26166e-08	1.41191e-08	1.50759e-08	1.79863e-08	1.5949e-08	1.47266e-08	1.39408e-08	1.37953e-08	1.28348e-08	1.27712e-08	7.31237e-09
-33	6.61387e-09	8.06546e-09	9.25871e-09	8.79669e-09	9.4297e-09	1.06903e-08	1.12196e-08	1.212e-08	1.24256e-08	1.4421e-08	1.35915e-08	1.66766e-08	1.58908e-08	1.46975e-08	1.37662e-08	1.28931e-08	1.23401e-08	1.27384e-08	7.60161e-09
-32	7.06498e-09	8.25099e-09	8.8931e-09	8.72029e-09	9.54793e-09	1.02628e-08	1.08594e-08	1.17853e-08	1.28148e-08	1.46975e-08	1.30095e-08	1.63274e-08	1.5658e-08	1.46684e-08	1.35333e-08	1.32132e-08	1.17871e-08	1.27002e-08	7.05225e-09
-31	6.68663e-09	8.17823e-09	9.07863e-09	8.85672e-09	9.44425e-09	1.0381e-08	1.10795e-08	1.16289e-08	1.21018e-08	1.42973e-08	1.24856e-08	1.61818e-08	1.50177e-08	1.43773e-08	1.3999e-08	1.3446e-08	1.25729e-08	1.20472e-08	7.52158e-09
-30	6.78122e-09	8.14003e-09	9.25871e-09	8.78941e-09	9.51155e-09	1.0261e-08	1.09358e-08	1.16179e-08	1.29349e-08	1.40245e-08	1.15252e-08	1.59781e-08	1.49886e-08	1.42318e-08	1.33296e-08	1.32132e-08	1.35915e-08	1.25129e-08	7.50521e-09
-29	6.83943e-09	7.93631e-09	9.17686e-09	8.7694e-09	9.38968e-09	1.0472e-08	1.11996e-08	1.19126e-08	1.30349e-08	1.42973e-08	1.07976e-08	1.59199e-08	1.44065e-08	1.41445e-08	1.32423e-08	1.29804e-08	1.21073e-08	1.29658e-08	9.10956e-09
-28	6.6357e-09	8.2037e-09	9.19505e-09	8.85854e-09	9.48063e-09	1.04556e-08	1.11268e-08	1.19745e-08	1.32496e-08	1.35679e-08	1.0361e-08	1.53087e-08	1.40572e-08	1.38826e-08	1.31841e-08	1.29513e-08	1.30095e-08	1.28767e-08	9.54793e-09
-27	6.99222e-09	8.35831e-09	8.78032e-09	8.92948e-09	9.58431e-09	1.03337e-08	1.09576e-08	1.17835e-08	1.29167e-08	1.37771e-08	1.05939e-08	1.4843e-08	1.43773e-08	1.37662e-08	1.28931e-08	1.25729e-08	1.34751e-08	1.27184e-08	8.50929e-09
-26	6.13002e-09	8.07455e-09	9.04771e-09	9.2096e-09	9.51337e-09	9.94811e-09	1.11123e-08	1.19363e-08	1.31895e-08	1.30986e-08	9.74984e-09	1.46102e-08	1.39408e-08	1.36206e-08	1.28639e-08	1.27475e-08	1.30968e-08	1.21782e-08	7.93631e-09
-25	5.84626e-09	8.15822e-09	8.93493e-09	9.19869e-09	9.99722e-09	1.01737e-08	1.13305e-08	1.19526e-08	1.34897e-08	1.33514e-08	1.00991e-08	1.429e-08	1.37953e-08	1.33296e-08	1.35915e-08	1.24565e-08	1.25729e-08	1.33714e-08	1.00391e-08
-24	6.12638e-09	8.30374e-09	9.3242e-09	9.1423e-09	1.01664e-08	1.04793e-08	1.13651e-08	1.18326e-08	1.29876e-08	1.27821e-08	1.007e-08	1.37953e-08	1.38244e-08	1.32132e-08	1.30095e-08	1.26602e-08	1.26602e-08	1.34006e-08	8.09092e-09
-23	6.34103e-09	8.56022e-09	9.51701e-09	9.18595e-09	1.02846e-08	1.05538e-08	1.18562e-08	1.1949e-08	1.26802e-08	1.28112e-08	9.48791e-09	1.33587e-08	1.3708e-08	1.3446e-08	1.30386e-08	1.21073e-08	1.22528e-08	1.29749e-08	1.11577e-08
-22	6.39196e-09	8.64026e-09	9.3151e-09	9.82078e-09	1.05502e-08	1.0763e-08	1.17635e-08	1.18962e-08	1.24947e-08	1.22491e-08	9.51701e-09	1.28057e-08	1.33878e-08	1.30677e-08	1.28057e-08	1.19908e-08	1.19908e-08	1.21818e-08	7.83081e-09
-21	6.70119e-09	8.82943e-09	9.80805e-09	9.6698e-09	1.05302e-08	1.09031e-08	1.15597e-08	1.20781e-08	1.30331e-08	1.22146e-08	9.60432e-09	1.23401e-08	1.30386e-08	1.29513e-08	1.28931e-08	1.19035e-08	1.3155e-08	1.18017e-08	8.47291e-09
-20	7.07226e-09	9.14957e-09	1.03774e-08	1.007e-08	1.12632e-08	1.11577e-08	1.15706e-08	1.18362e-08	1.29731e-08	1.2391e-08	9.25507e-09	1.2049e-08	1.33296e-08	1.28057e-08	1.20199e-08	1.19908e-08	1.20781e-08	1.20636e-08	6.13002e-09
-19	7.37057e-09	9.3824e-09	1.02737e-08	1.01446e-08	1.1447e-08	1.09667e-08	1.17071e-08	1.20563e-08	1.20563e-08	1.15179e-08	9.02224e-09	1.19908e-08	1.25147e-08	1.25147e-08	1.19617e-08	1.19035e-08	1.17289e-08	1.22837e-08	7.41423e-09
-18	7.71985e-09	9.81896e-09	1.03483e-08	1.04574e-08	1.12832e-08	1.14906e-08	1.18872e-08	1.20436e-08	1.18126e-08	1.17107e-08	9.02224e-09	1.16416e-08	1.22819e-08	1.2311e-08	1.13214e-08	1.10595e-08	1.06812e-08	1.15452e-08	5.3715e-09
-17	7.53431e-09	1.02846e-08	1.09558e-08	1.0683e-08	1.17053e-08	1.15943e-08	1.19363e-08	1.19399e-08	1.14215e-08	1.09795e-08	8.84762e-09	1.11759e-08	1.19908e-08	1.15834e-08	1.08558e-08	1.08267e-08	1.16125e-08	1.10886e-08	8.15459e-09
-16	7.38513e-09	1.07503e-08	1.12614e-08	1.07248e-08	1.17216e-08	1.16798e-08	1.17744e-08	1.16398e-08	1.07157e-08	1.11541e-08	8.55658e-09	1.07103e-08	1.16125e-08	1.14088e-08	1.0361e-08	1.07976e-08	1.01282e-08	1.12196e-08	6.60478e-09
-15	7.27599e-09	1.13069e-08	1.17562e-08	1.10013e-08	1.16034e-08	1.13742e-08	1.15652e-08	1.13833e-08	1.04883e-08	1.04902e-08	8.87673e-09	9.98267e-09	1.14088e-08	1.09431e-08	9.92446e-09	1.00118e-08	1.12923e-08	1.16489e-08	6.61387e-09
-14	7.20323e-09	1.1758e-08	1.2029e-08	1.0783e-08	1.0934e-08	1.13069e-08	1.11559e-08	1.09013e-08	9.62433e-09	1.04938e-08	8.64389e-09	9.51701e-09	1.06812e-08	1.04483e-08	9.95357e-09	9.80805e-09	1.06812e-08	1.01355e-08	6.75394e-09
-13	7.28326e-09	1.17853e-08	1.2673e-08	1.05265e-08	1.01864e-08	1.1045e-08	1.05757e-08	1.0683e-08	9.47881e-09	9.90991e-09	8.55658e-09	8.96404e-09	1.05065e-08	1.03028e-08	9.4588e-09	9.66253e-09	9.80805e-09	1.00209e-08	4.88583e-09
-12	7.18504e-09	1.10395e-08	1.22037e-08	1.01282e-08	9.90082e-09	1.02537e-08	1.01755e-08	9.73347e-09	8.90765e-09	9.51155e-09	8.55658e-09	8.76031e-09	9.54611e-09	9.37149e-09	8.84762e-09	9.34239e-09	9.31328e-09	9.78986e-09	5.83171e-09
-11	7.41787e-09	1.03228e-08	1.15652e-08	9.32965e-09	9.07863e-09	9.56794e-09	1.00645e-08	9.18413e-09	8.64935e-09	9.08773e-09	8.38196e-09	8.52748e-09	9.02224e-09	9.16776e-09	9.10956e-09	8.52748e-09	9.31328e-09	9.15139e-09	7.07408e-09
-10	7.00314e-09	9.9663e-09	1.08976e-08	8.55476e-09	8.85126e-09	8.74758e-09	9.25507e-09	8.72939e-09	8.32193e-09	8.94948e-09	8.17823e-09	8.49838e-09	8.81852e-09	8.90583e-09	8.61479e-09	8.78941e-09	9.66253e-09	9.34239e-09	5.65163e-09
-9	6.82124e-09	8.73484e-09	1.00191e-08	8.14367e-09	8.51657e-09	8.36377e-09	8.77486e-09	8.51657e-09	8.5202e-09	8.46563e-09	8.38196e-09	8.38196e-09	8.49838e-09	8.7021e-09	8.673e-09	8.55658e-09	8.99314e-09	9.39514e-09	7.33601e-09
-8	7.01405e-09	8.41288e-09	9.42606e-09	7.50157e-09	8.37468e-09	8.10365e-09	8.55658e-09	8.44017e-09	8.05272e-09	8.28555e-09	8.49838e-09	8.76031e-09	8.41106e-09	8.52748e-09	8.96404e-09	8.76031e-09	8.99314e-09	7.96177e-09	7.02133e-09
-7	7.00678e-09	7.97087e-09	9.0277e-09	7.47974e-09	8.38924e-09	8.04363e-09	8.32557e-09	8.19279e-09	8.5293e-09	8.27464e-09	8.49838e-09	8.90583e-09	8.78941e-09	8.29465e-09	9.05135e-09	9.28418e-09	8.52748e-09	8.7785e-09	6.32647e-09
-6	7.10864e-09	7.74895e-09	8.65663e-09	7.54522e-09	8.33467e-09	8.01452e-09	8.32375e-09	7.9927e-09	8.47473e-09	8.00179e-09	8.55658e-09	9.08045e-09	8.78941e-09	8.49838e-09	8.76031e-09	9.31328e-09	9.10956e-09	8.68209e-09	7.40695e-09
-5	6.94129e-09	7.54704e-09	8.27464e-09	7.49975e-09	8.38924e-09	7.75805e-09	8.07637e-09	7.85809e-09	7.88174e-09	7.60161e-09	8.52748e-09	9.13866e-09	8.78941e-09	8.52748e-09	9.22597e-09	9.98267e-09	8.55658e-09	8.56386e-09	6.47017e-09
-4	7.15957e-09	7.21596e-09	8.04908e-09	7.56523e-09	8.33285e-09	7.42151e-09	8.16914e-09	7.97633e-09	8.07273e-09	8.24554e-09	8.76031e-09	9.34239e-09	8.61479e-09	8.96404e-09	9.25507e-09	1.02737e-08	1.00409e-08	9.45153e-09	7.66346e-09
-3	7.31237e-09	7.40877e-09	8.03453e-09	7.55978e-09	8.48928e-09	7.91812e-09	8.28192e-09	8.10911e-09	8.00725e-09	8.04545e-09	8.96404e-09	9.60432e-09	8.64389e-09	9.28418e-09	9.34239e-09	1.02155e-08	9.25507e-09	1.05993e-08	7.93267e-09
-2	7.29781e-09	7.08317e-09	8.0218e-09	7.59252e-09	8.66027e-09	7.66346e-09	8.22371e-09	8.11457e-09	8.673e-09	8.49292e-09	9.08045e-09	9.69163e-09	9.4297e-09	9.48791e-09	1.03901e-08	1.07103e-08	1.0361e-08	1.03974e-08	5.1987e-09
-1	7.6289e-09	7.33419e-09	8.08183e-09	7.69256e-09	8.76577e-09	7.69802e-09	8.34012e-09	7.95632e-09	8.55658e-09	8.4238e-09	8.96404e-09	9.89536e-09	9.57522e-09	1.05356e-08	1.04774e-08	1.07976e-08	1.01864e-08	1.11723e-08	9.86626e-09
0	7.12683e-09	7.25962e-09	7.79079e-09	7.8017e-09	8.79305e-09	7.80716e-09	8.39833e-09	8.44744e-09	8.87491e-09	8.16368e-09	8.90583e-09	1.01573e-08	9.98267e-09	1.07394e-08	1.09431e-08	1.15252e-08	1.05647e-08	1.15816e-08	6.88308e-09
1	7.44333e-09	6.95584e-09	7.40332e-09	7.79625e-09	8.61661e-09	7.34147e-09	8.48382e-09	7.9163e-09	8.91674e-09	9.0277e-09	9.57522e-09	1.00118e-08	1.00991e-08	1.1205e-08	1.11759e-08	1.1467e-08	1.05647e-08	1.23492e-08	6.894e-09
2	7.31964e-09	6.95948e-09	7.30873e-09	7.85445e-09	9.1332e-09	7.61617e-09	8.88946e-09	9.15321e-09	1.00518e-08	1.01755e-08	1.007e-08	1.05647e-08	1.06812e-08	1.12632e-08	1.16998e-08	1.11468e-08	9.95357e-09	1.16852e-08	7.89447e-09
3	7.7053e-09	7.39786e-09	7.66164e-09	8.22553e-09	9.65343e-09	8.16914e-09	8.93311e-09	9.19141e-09	9.497e-09	9.14957e-09	9.86626e-09	1.04774e-08	1.08558e-08	1.14961e-08	1.15543e-08	1.15252e-08	9.4588e-09	1.18017e-08	7.39968e-09
4	7.72712e-09	7.44697e-09	7.46883e-09	8.13094e-09	9.40059e-09	7.85809e-09	8.89855e-09	8.68391e-09	9.18777e-09	9.23325e-09	9.74984e-09	1.02155e-08	1.09722e-08	1.14088e-08	1.16416e-08	1.11468e-08	1.0623e-08	1.14651e-08	7.88538e-09
5	7.63617e-09	7.39786e-09	7.45064e-09	8.27464e-09	9.80805e-09	8.23644e-09	8.99314e-09	8.6639e-09	9.47881e-09	9.90264e-09	9.77894e-09	1.02446e-08	1.07976e-08	1.07976e-08	1.14961e-08	1.07103e-08	1.06521e-08	1.11177e-08	7.49066e-09
6	7.9163e-09	7.31964e-09	7.22142e-09	8.17641e-09	9.59523e-09	8.26918e-09	9.01133e-09	8.81306e-09	9.44243e-09	9.90627e-09	1.01282e-08	1.00409e-08	1.08849e-08	1.06812e-08	1.10013e-08	1.03028e-08	1.07976e-08	1.01155e-08	8.06546e-09
7	7.59252e-09	7.7053e-09	7.31964e-09	8.26554e-09	9.80805e-09	8.61843e-09	9.46972e-09	9.06044e-09	9.42788e-09	9.77894e-09	1.01282e-08	9.4588e-09	1.10304e-08	1.07685e-08	1.00118e-08	1.08558e-08	1.08267e-08	1.11777e-08	8.25281e-09
8	7.24688e-09	7.75441e-09	7.59979e-09	8.12912e-09	9.37695e-09	8.42016e-09	9.22961e-09	8.75303e-09	9.89718e-09	9.67344e-09	1.05065e-08	9.77894e-09	1.09431e-08	1.05939e-08	1.11177e-08	1.07394e-08	1.05065e-08	1.0934e-08	8.15095e-09
9	7.30509e-09	8.04545e-09	7.41969e-09	8.28737e-09	9.31874e-09	9.03134e-09	9.05499e-09	8.84944e-09	9.78076e-09	1.03337e-08	1.07976e-08	9.54611e-09	1.09431e-08	9.77894e-09	1.08849e-08	1.07976e-08	1.18453e-08	1.08358e-08	4.52749e-09
10	7.15957e-09	8.33467e-09	7.849e-09	8.06e-09	9.66617e-09	8.7494e-09	9.25871e-09	9.13502e-09	1.03065e-08	1.00463e-08	1.03901e-08	9.34239e-09	1.03319e-08	9.83715e-09	1.05065e-08	1.06812e-08	1.14379e-08	1.01664e-08	7.08499e-09
11	6.95584e-09	8.4147e-09	7.74895e-09	8.05272e-09	9.06044e-09	8.83671e-09	9.08955e-09	9.52065e-09	9.52429e-09	1.02264e-08	1.07976e-08	9.19687e-09	1.00409e-08	9.4588e-09	1.02446e-08	9.57522e-09	1.16416e-08	8.96586e-09	5.42062e-09
12	6.83579e-09	8.26554e-09	8.12548e-09	8.00725e-09	8.98405e-09	8.34012e-09	8.94221e-09	9.06408e-09	9.70073e-09	9.70437e-09	1.09431e-08	8.64389e-09	9.80805e-09	8.78941e-09	9.57522e-09	9.25507e-09	1.14088e-08	9.18232e-09	3.27056e-09
13	6.73029e-09	8.44926e-09	8.51293e-09	7.67255e-09	8.57113e-09	8.21461e-09	8.88582e-09	8.73666e-09	8.83125e-09	9.59886e-09	1.10304e-08	8.61479e-09	8.99314e-09	8.35286e-09	8.84762e-09	9.02224e-09	1.22237e-08	8.85308e-09	6.04817e-09
14	6.51565e-09	8.3383e-09	8.47473e-09	7.55978e-09	8.31648e-09	7.6198e-09	8.44744e-09	8.40197e-09	8.56204e-09	8.96222e-09	1.12632e-08	8.17823e-09	8.78941e-09	8.26554e-09	8.44017e-09	8.76031e-09	1.05065e-08	9.74438e-09	7.38513e-09
15	6.65389e-09	8.01271e-09	8.27646e-09	7.27599e-09	8.15095e-09	7.9163e-09	7.98906e-09	7.86719e-09	8.18187e-09	9.45698e-09	1.02155e-08	7.9454e-09	8.32375e-09	8.93493e-09	8.673e-09	8.673e-09	1.09722e-08	9.30419e-09	5.26418e-09
16	6.35558e-09	7.61435e-09	8.44926e-09	6.93947e-09	7.58888e-09	7.8781e-09	8.14913e-09	8.01634e-09	7.88538e-09	8.25281e-09	1.07685e-08	8.17823e-09	8.29465e-09	8.84762e-09	9.02224e-09	9.19687e-09	1.12341e-08	8.72575e-09	6.81942e-09
17	6.44289e-09	7.33419e-09	8.29465e-09	6.91946e-09	7.83808e-09	7.37603e-09	7.57069e-09	7.71075e-09	8.03999e-09	8.46563e-09	1.07976e-08	8.55658e-09	8.46927e-09	8.84762e-09	9.10956e-09	9.4588e-09	1.16707e-08	9.66799e-09	5.77168e-09
18	6.2428e-09	6.83397e-09	8.61661e-09	6.6357e-09	7.4397e-09	6.84852e-09	7.76714e-09	7.38513e-09	7.86355e-09	8.01998e-09	1.05065e-08	9.10956e-09	8.7021e-09	9.57522e-09	9.19687e-09	9.37149e-09	1.09722e-08	1.05702e-08	7.49975e-09
19	6.23916e-09	6.63934e-09	8.58205e-09	6.85398e-09	7.70166e-09	6.98495e-09	7.52158e-09	7.6289e-09	8.0982e-09	7.67619e-09	1.12632e-08	9.60432e-09	9.31328e-09	1.01282e-08	9.80805e-09	1.01282e-08	1.17871e-08	1.11668e-08	8.20006e-09
20	6.32284e-09	6.39014e-09	8.36377e-09	6.79032e-09	7.77806e-09	7.0377e-09	7.32692e-09	7.25416e-09	8.76759e-09	7.9163e-09	1.12341e-08	9.92446e-09	9.4588e-09	1.12923e-08	1.05356e-08	1.02737e-08	1.19326e-08	1.04883e-08	8.40743e-09
21	5.99178e-09	6.33011e-09	8.61115e-09	6.49746e-09	8.10547e-09	7.11046e-09	7.63436e-09	7.86719e-09	9.03862e-09	8.61115e-09	1.18744e-08	1.0623e-08	1.03901e-08	1.17871e-08	1.08267e-08	1.0623e-08	1.23983e-08	1.19672e-08	5.73166e-09
22	6.1664e-09	6.77394e-09	8.75303e-09	6.76121e-09	8.11821e-09	7.0377e-09	7.94176e-09	7.95086e-09	8.86217e-09	8.56568e-09	1.15252e-08	1.07976e-08	1.09431e-08	1.17289e-08	1.20781e-08	1.14088e-08	1.2311e-08	1.23001e-08	8.44744e-09
23	6.14457e-09	6.8176e-09	8.8549e-09	6.85944e-09	8.62752e-09	7.34693e-09	7.91812e-09	8.54931e-09	9.50064e-09	9.49518e-09	1.22819e-08	1.16998e-08	1.16125e-08	1.21655e-08	1.1758e-08	1.14961e-08	1.22237e-08	1.23965e-08	7.94722e-09
24	5.91902e-09	6.65389e-09	8.41834e-09	6.92674e-09	8.53476e-09	7.658e-09	8.73484e-09	8.82216e-09	9.9281e-09	9.62433e-09	1.21073e-08	1.1758e-08	1.2311e-08	1.26602e-08	1.30677e-08	1.17289e-08	1.25147e-08	1.27966e-08	8.9604e-09
25	6.25735e-09	6.45016e-09	8.31284e-09	7.42878e-09	8.75303e-09	7.97633e-09	8.98223e-09	9.28964e-09	1.04156e-08	1.02919e-08	1.24274e-08	1.22819e-08	1.26311e-08	1.30968e-08	1.29222e-08	1.19617e-08	1.24274e-08	1.24438e-08	9.62433e-09
26	6.00633e-09	6.36285e-09	8.10184e-09	6.2719e-09	7.55432e-09	8.19642e-09	9.14775e-09	9.09864e-09	1.08958e-08	1.11996e-08	1.26311e-08	1.24565e-08	1.30677e-08	1.33878e-08	1.32423e-08	1.24274e-08	1.22237e-08	1.22146e-08	1.02046e-08
27	6.14821e-09	6.27008e-09	8.06727e-09	6.30646e-09	7.38694e-09	6.9613e-09	9.3242e-09	9.3915e-09	1.10668e-08	1.13869e-08	1.25729e-08	1.23401e-08	1.33005e-08	1.34169e-08	1.34751e-08	1.35333e-08	1.2049e-08	1.2542e-08	9.58249e-09
28	6.27918e-09	6.19369e-09	7.98542e-09	6.30828e-09	7.25598e-09	6.96312e-09	7.10682e-09	7.20323e-09	1.11596e-08	1.2673e-08	1.007e-08	8.96404e-09	9.19687e-09	9.48791e-09	1.33296e-08	1.26893e-08	1.22528e-08	1.00009e-08	8.38196e-09
29	6.48291e-09	5.99178e-09	7.75441e-09	6.23916e-09	6.9995e-09	7.105e-09	7.10864e-09	7.38876e-09	8.45654e-09	8.88036e-09	1.13214e-08	8.78941e-09	9.16776e-09	9.10956e-09	9.25507e-09	9.25507e-09	1.23983e-08	1.0783e-08	8.13458e-09
30	6.29373e-09	6.10456e-09	7.44879e-09	5.92266e-09	7.19959e-09	6.80305e-09	6.98313e-09	7.41059e-09	8.00725e-09	8.73484e-09	1.20781e-08	9.4297e-09	9.34239e-09	9.48791e-09	9.25507e-09	9.72074e-09	1.08267e-08	1.03155e-08	8.97677e-09
31	6.34103e-09	5.58614e-09	7.4852e-09	5.8408e-09	6.99222e-09	6.60114e-09	7.34511e-09	6.94493e-09	8.19824e-09	8.8458e-09	1.0623e-08	9.37149e-09	1.00991e-08	9.80805e-09	9.77894e-09	9.54611e-09	9.89536e-09	1.07175e-08	9.09318e-09
32	6.48291e-09	5.33149e-09	7.37421e-09	6.26827e-09	7.12865e-09	6.92128e-09	7.79806e-09	7.56887e-09	8.25281e-09	9.08045e-09	1.19908e-08	9.77894e-09	9.54611e-09	9.63342e-09	1.03901e-08	1.00991e-08	1.00118e-08	1.06084e-08	7.60707e-09
33	6.37741e-09	5.64799e-09	6.87581e-09	5.90265e-09	7.24143e-09	6.39014e-09	7.12683e-09	7.59798e-09	8.35649e-09	9.32965e-09	1.04192e-08	9.54611e-09	1.04483e-08	1.05356e-08	1.07103e-08	1.08267e-08	1.14379e-08	9.87717e-09	9.08591e-09
34	6.4538e-09	5.44972e-09	6.9231e-09	5.84808e-09	7.3924e-09	6.87945e-09	7.45973e-09	8.06364e-09	8.55476e-09	9.90627e-09	1.12923e-08	1.02737e-08	9.98267e-09	1.13506e-08	1.01282e-08	1.03319e-08	1.04774e-08	1.09176e-08	6.44653e-09
35	5.82807e-09	5.64253e-09	6.51019e-09	5.85536e-09	6.80305e-09	6.91946e-09	7.39968e-09	7.68165e-09	8.10002e-09	1.00154e-08	1.19035e-08	1.02155e-08	1.0914e-08	1.00118e-08	1.11468e-08	1.05065e-08	1.17871e-08	1.1607e-08	8.33467e-09
36	5.98814e-09	5.60615e-09	6.24644e-09	5.89537e-09	6.96494e-09	6.80487e-09	7.77078e-09	7.97087e-09	9.47153e-09	1.10468e-08	1.16125e-08	1.12632e-08	1.07394e-08	1.07976e-08	1.10013e-08	1.07103e-08	1.08558e-08	1.15106e-08	7.849e-09
37	5.62434e-09	5.16414e-09	6.26099e-09	5.83898e-09	6.6448e-09	6.56476e-09	7.88719e-09	8.39469e-09	9.57886e-09	1.08194e-08	1.2311e-08	1.05065e-08	1.14088e-08	1.10304e-08	1.21073e-08	1.12632e-08	1.22237e-08	1.0743e-08	8.55658e-09
38	5.96631e-09	5.03681e-09	5.86445e-09	5.74985e-09	7.4397e-09	6.9322e-09	7.90175e-09	8.47291e-09	9.64252e-09	1.11214e-08	1.21655e-08	1.15252e-08	1.12923e-08	1.21073e-08	1.13214e-08	1.08558e-08	1.18744e-08	1.14233e-08	4.68938e-09
39	5.92266e-09	5.08774e-09	6.10092e-09	5.18961e-09	7.14138e-09	6.83033e-09	7.78351e-09	8.37832e-09	1.0301e-08	1.21309e-08	1.38244e-08	1.12923e-08	1.20781e-08	1.33296e-08	1.23983e-08	1.18453e-08	1.21946e-08	1.1396e-08	4.89493e-09
40	5.85354e-09	4.89493e-09	5.70984e-09	5.13685e-09	6.78486e-09	7.00496e-09	7.76532e-09	8.19097e-09	1.10722e-08	1.09904e-08	1.47557e-08	1.24856e-08	1.33296e-08	1.18744e-08	1.32714e-08	1.28639e-08	1.20781e-08	1.19053e-08	7.31964e-09
41	5.56977e-09	4.85491e-09	5.88992e-09	5.33512e-09	6.89218e-09	6.34466e-09	7.83081e-09	8.91674e-09	1.05029e-08	1.1336e-08	1.36206e-08	1.18453e-08	1.15543e-08	1.20781e-08	1.21655e-08	1.14379e-08	1.27184e-08	1.19326e-08	6.85398e-09
42	5.64617e-09	4.57661e-09	5.61707e-09	5.36059e-09	6.47381e-09	6.5975e-09	7.83808e-09	8.84762e-09	1.07958e-08	1.16852e-08	1.3708e-08	1.31259e-08	1.24856e-08	1.22237e-08	1.31841e-08	1.25729e-08	1.20199e-08	1.04647e-08	8.14549e-09
43	5.43517e-09	4.41472e-09	5.6298e-09	5.47519e-09	6.29191e-09	6.48291e-09	8.12366e-09	9.20414e-09	1.08158e-08	1.26948e-08	1.39408e-08	1.24856e-08	1.2602e-08	1.33296e-08	1.25729e-08	1.1758e-08	1.29804e-08	1.23856e-08	6.5393e-09
44	5.09684e-09	4.36378e-09	5.33149e-09	5.40061e-09	6.51747e-09	6.82306e-09	8.06182e-09	9.38422e-09	1.12651e-08	1.23037e-08	1.429e-08	1.32132e-08	1.30968e-08	1.36789e-08	1.35915e-08	1.26893e-08	1.26311e-08	1.15488e-08	7.04679e-09
45	5.10411e-09	4.47474e-09	5.15686e-09	5.00407e-09	6.55203e-09	6.38468e-09	8.37105e-09	9.50428e-09	1.10704e-08	1.27093e-08	1.37953e-08	1.44065e-08	1.32714e-08	1.34751e-08	1.38244e-08	1.28931e-08	1.26311e-08	1.16125e-08	5.15141e-09
46	5.03499e-09	4.53477e-09	5.51884e-09	5.18233e-09	7.03042e-09	6.53748e-09	8.29465e-09	9.35694e-09	1.13978e-08	1.20781e-08	1.44647e-08	1.35624e-08	1.30095e-08	1.47266e-08	1.3446e-08	1.26893e-08	1.19908e-08	1.13069e-08	7.4761e-09
47	4.96223e-09	4.28375e-09	5.31512e-09	5.10229e-09	7.04134e-09	6.82306e-09	8.75667e-09	9.82806e-09	1.20836e-08	1.32423e-08	1.55707e-08	1.41445e-08	1.41736e-08	1.50759e-08	1.42609e-08	1.25438e-08	1.28931e-08	1.26093e-08	5.33149e-09
48	4.78397e-09	4.0782e-09	5.09684e-09	4.86219e-09	7.54704e-09	6.92492e-09	8.49656e-09	1.001e-08	1.23037e-08	1.42973e-08	1.5105e-08	1.44065e-08	1.53378e-08	1.53669e-08	1.44647e-08	1.37662e-08	1.32423e-08	1.2733e-08	8.20734e-09
49	4.88947e-09	3.76897e-09	4.86037e-09	4.83126e-09	6.73575e-09	6.85944e-09	8.55658e-09	9.83897e-09	1.26166e-08	1.43155e-08	1.67639e-08	1.5105e-08	1.49304e-08	1.69094e-08	1.45229e-08	1.29222e-08	1.40572e-08	1.17871e-08	6.22643e-09
50	4.55478e-09	3.91631e-09	4.83308e-09	5.0259e-09	6.85762e-09	7.14502e-09	9.00405e-09	1.04047e-08	1.2884e-08	1.51996e-08	1.84228e-08	1.62983e-08	1.60654e-08	1.52214e-08	1.44938e-08	1.50468e-08	1.50759e-08	1.222e-08	6.02816e-09
51	4.72576e-09	3.94724e-09	4.51476e-09	4.90584e-09	6.703e-09	7.67801e-09	9.20232e-09	1.08012e-08	1.39699e-08	1.57344e-08	1.81609e-08	1.74915e-08	1.72296e-08	1.70259e-08	1.66766e-08	1.51632e-08	1.44065e-08	1.32623e-08	7.73804e-09
52	4.50385e-09	3.89085e-09	4.70575e-09	4.85491e-09	7.01769e-09	7.41969e-09	9.23507e-09	1.18962e-08	1.4823e-08	1.68894e-08	1.91504e-08	1.74624e-08	1.66475e-08	1.54251e-08	1.80445e-08	1.5396e-08	1.3708e-08	1.16962e-08	6.65389e-09
53	4.40562e-09	3.85629e-09	4.53295e-09	5.05136e-09	6.83943e-09	7.87992e-09	9.69345e-09	1.16016e-08	1.44228e-08	1.6009e-08	1.9587e-08	1.71132e-08	1.68803e-08	1.60945e-08	1.88594e-08	1.33587e-08	1.45811e-08	1.23874e-08	6.77576e-09
54	4.24191e-09	3.71621e-09	4.21645e-09	4.75487e-09	6.73211e-09	7.6198e-09	9.8517e-09	1.14561e-08	1.49795e-08	1.71732e-08	1.97616e-08	1.86266e-08	1.78699e-08	1.77535e-08	1.59781e-08	1.43482e-08	1.37953e-08	1.31805e-08	5.5152e-09
55	4.2601e-09	3.31421e-09	4.46383e-09	5.06773e-09	6.98313e-09	7.53431e-09	1.00518e-08	1.20982e-08	1.5618e-08	1.79335e-08	2.15952e-08	1.83646e-08	1.78699e-08	1.89467e-08	1.72878e-08	1.60363e-08	1.49595e-08	1.43173e-08	2.78671e-09
56	3.83082e-09	3.37606e-09	4.31467e-09	4.55842e-09	6.87945e-09	7.94176e-09	1.04556e-08	1.29131e-08	1.56944e-08	1.82991e-08	2.26429e-08	2.02564e-08	2.00235e-08	1.81318e-08	2.02564e-08	1.58326e-08	1.49886e-08	1.45247e-08	3.76897e-09
57	3.7908e-09	3.32149e-09	4.27283e-09	4.73304e-09	7.15593e-09	7.94904e-09	1.09813e-08	1.35424e-08	1.63892e-08	1.8783e-08	2.37197e-08	2.05474e-08	2.11004e-08	1.88012e-08	2.19444e-08	1.7055e-08	1.76079e-08	1.52778e-08	5.62798e-09
58	3.93268e-09	3.06501e-09	4.17643e-09	4.55478e-09	7.22142e-09	8.24735e-09	1.1356e-08	1.36661e-08	1.77262e-08	2.01727e-08	2.52622e-08	2.19735e-08	2.36906e-08	2.12459e-08	2.36033e-08	1.74915e-08	1.6793e-08	1.66402e-08	4.12368e-09
59	3.61253e-09	2.86674e-09	4.36924e-09	4.53659e-09	7.32146e-09	8.70028e-09	1.15379e-08	1.44101e-08	1.86775e-08	2.15369e-08	2.39817e-08	2.2672e-08	2.4913e-08	2.30795e-08	2.31086e-08	1.89176e-08	1.90922e-08	1.59345e-08	5.67528e-09
60	3.65618e-09	2.84855e-09	4.44928e-09	4.7385e-09	7.62344e-09	8.84398e-09	1.18162e-08	1.4763e-08	1.96761e-08	2.3245e-08	2.59607e-08	2.44764e-08	2.41854e-08	2.71249e-08	2.51749e-08	2.09258e-08	2.03146e-08	1.44337e-08	5.36787e-09
61	3.5907e-09	3.01044e-09	4.18189e-09	4.88038e-09	7.6671e-09	8.8931e-09	1.25693e-08	1.51468e-08	2.05638e-08	2.41963e-08	2.79107e-08	2.67174e-08	2.52913e-08	3.06175e-08	2.76196e-08	2.22063e-08	1.84519e-08	1.50886e-08	1.08558e-08
62	3.2742e-09	2.92495e-09	4.24555e-09	4.68393e-09	7.91266e-09	8.98405e-09	1.27803e-08	1.5547e-08	2.08021e-08	2.41872e-08	2.85801e-08	2.90457e-08	2.7445e-08	3.37607e-08	2.7154e-08	2.41272e-08	1.88303e-08	1.58799e-08	9.38786e-09
63	3.16506e-09	2.92677e-09	4.16188e-09	4.6912e-09	7.65073e-09	9.19323e-09	1.32478e-08	1.61818e-08	2.15897e-08	2.43145e-08	2.89875e-08	3.04137e-08	2.89875e-08	3.64091e-08	2.75614e-08	2.31959e-08	2.13332e-08	1.76479e-08	8.09274e-09
64	2.83036e-09	2.69394e-09	4.30012e-09	4.89129e-09	8.19824e-09	9.70982e-09	1.40026e-08	1.71186e-08	2.28703e-08	2.56388e-08	2.97733e-08	3.06175e-08	2.97733e-08	3.76315e-08	2.89293e-08	2.27884e-08	2.25847e-08	1.55816e-08	9.39514e-09
65	2.67029e-09	2.65756e-09	4.44382e-09	4.75669e-09	8.6057e-09	1.01791e-08	1.48594e-08	1.80354e-08	2.40963e-08	2.75578e-08	3.216e-08	3.09085e-08	3.14324e-08	3.88247e-08	2.82017e-08	2.8842e-08	2.1275e-08	1.55452e-08	9.4206e-09
66	2.4702e-09	2.52659e-09	4.3274e-09	4.95496e-09	8.61661e-09	1.05538e-08	1.52432e-08	1.92214e-08	2.60826e-08	3.025e-08	3.68457e-08	3.22473e-08	3.31495e-08	3.94941e-08	2.68921e-08	3.05592e-08	2.00818e-08	1.6522e-08	9.40241e-09
67	2.00454e-09	2.31559e-09	4.46929e-09	4.91858e-09	8.77304e-09	1.09995e-08	1.5105e-08	1.90358e-08	2.6812e-08	3.17816e-08	4.00471e-08	3.67584e-08	3.57106e-08	3.84173e-08	3.11413e-08	2.8289e-08	2.41563e-08	1.87539e-08	8.51475e-09
68	1.49158e-09	2.66847e-09	4.64573e-09	5.24054e-09	8.83125e-09	1.08576e-08	1.62801e-08	1.95524e-08	2.68138e-08	3.18635e-08	4.15605e-08	4.07456e-08	3.88247e-08	3.90285e-08	3.7224e-08	2.65137e-08	2.79107e-08	1.80354e-08	4.45473e-09
69	1.31696e-09	2.30285e-09	4.76032e-09	6.04635e-09	9.59886e-09	1.14561e-08	1.67712e-08	2.01145e-08	2.67975e-08	3.08521e-08	4.0862e-08	4.30157e-08	4.14732e-08	3.85919e-08	3.76897e-08	3.23637e-08	2.66883e-08	1.5829e-08	7.18686e-09
70	1.11323e-09	2.42837e-09	4.50748e-09	5.84262e-09	9.38422e-09	1.19672e-08	1.76061e-08	2.06293e-08	2.71922e-08	3.06375e-08	3.833e-08	4.27829e-08	4.43836e-08	3.5827e-08	3.31786e-08	3.92613e-08	2.31377e-08	1.5045e-08	5.96995e-09
71	7.53065e-10	2.59207e-09	4.42199e-09	5.62434e-09	9.86989e-09	1.17653e-08	1.76352e-08	2.11877e-08	2.78598e-08	3.17652e-08	4.00471e-08	4.31903e-08	4.6188e-08	3.69039e-08	3.03264e-08	3.90576e-08	2.15661e-08	1.7859e-08	9.04407e-09
72	4.91131e-10	2.31377e-09	3.99453e-09	5.56977e-09	9.5734e-09	1.22728e-08	1.76352e-08	2.1828e-08	2.95078e-08	3.39135e-08	4.49947e-08	4.83126e-08	4.77596e-08	4.47037e-08	3.47211e-08	3.30913e-08	2.65719e-08	1.82882e-08	6.71028e-09
73	5.457e-10	2.45201e-09	3.98362e-09	5.39151e-09	9.29509e-09	1.21291e-08	1.82519e-08	2.2803e-08	3.10904e-08	3.65819e-08	5.12812e-08	5.18924e-08	5.01752e-08	5.25617e-08	4.44709e-08	3.03264e-08	2.84055e-08	1.67512e-08	6.64662e-09
74	1.78262e-10	2.37016e-09	3.42153e-09	5.16232e-09	9.07681e-09	1.23546e-08	1.815e-08	2.34614e-08	3.27821e-08	3.94941e-08	5.59669e-08	5.36095e-08	5.16886e-08	5.13394e-08	5.11648e-08	3.44301e-08	2.50003e-08	1.28821e-08	7.33419e-09
75	2.76488e-10	1.99908e-09	3.20144e-09	5.29147e-09	8.71302e-09	1.16962e-08	1.7657e-08	2.27757e-08	3.26984e-08	4.1033e-08	5.83534e-08	5.30856e-08	5.08446e-08	4.13568e-08	4.76141e-08	4.25209e-08	2.12459e-08	1.36843e-08	4.72031e-09
76	1.0914e-10	2.03546e-09	3.14323e-09	4.69302e-09	8.34558e-09	1.15561e-08	1.71095e-08	2.2521e-08	3.06175e-08	3.90394e-08	5.42789e-08	5.28819e-08	4.7032e-08	3.28585e-08	3.73404e-08	4.72648e-08	1.9587e-08	1.46611e-08	8.78214e-09
77	2.98316e-10	1.33515e-09	2.80853e-09	4.73304e-09	7.87082e-09	1.0894e-08	1.63237e-08	2.15424e-08	2.83909e-08	3.59908e-08	4.67701e-08	5.05245e-08	4.32776e-08	3.60308e-08	3.02973e-08	4.46455e-08	2.08967e-08	1.54179e-08	7.70893e-09
78	1.52796e-10	1.29149e-09	2.75215e-09	4.32195e-09	7.98178e-09	1.05411e-08	1.55798e-08	2.07402e-08	2.77088e-08	3.36297e-08	4.22299e-08	4.7585e-08	4.22299e-08	4.83126e-08	3.41099e-08	3.39644e-08	2.20899e-08	1.32987e-08	8.20552e-09
79	4.36559e-10	9.93175e-10	2.55569e-09	4.10731e-09	7.44879e-09	9.91173e-09	1.48376e-08	1.91541e-08	2.58971e-08	3.1647e-08	4.10948e-08	4.45582e-08	4.53731e-08	5.94594e-08	4.39761e-08	2.72413e-08	2.27593e-08	1.03446e-08	1.06521e-08
80	3.56524e-10	9.34968e-10	1.75169e-09	3.64345e-09	6.52292e-09	8.44381e-09	1.27312e-08	1.71914e-08	2.35578e-08	2.92658e-08	4.30157e-08	4.0862e-08	4.74977e-08	6.11476e-08	5.29401e-08	2.57279e-08	2.08385e-08	1.0612e-08	1.37662e-08
81	3.01954e-10	6.83944e-10	1.67712e-09	2.35015e-09	5.30056e-09	6.98313e-09	1.11013e-08	1.51578e-08	2.16843e-08	2.60244e-08	4.41798e-08	3.58561e-08	4.57223e-08	5.45408e-08	5.41042e-08	3.01227e-08	1.58908e-08	1.07412e-08	1.17453e-08
82	1.52796e-10	5.31148e-10	1.47703e-09	2.43382e-09	4.60025e-09	5.94085e-09	9.72619e-09	1.31677e-08	1.89121e-08	2.24137e-08	4.41798e-08	3.09085e-08	3.94359e-08	4.27538e-08	4.68574e-08	3.17525e-08	1.19035e-08	1.44101e-08	3.82536e-09
83	1.78262e-10	2.67393e-10	1.1969e-09	1.78625e-09	4.01818e-09	4.71849e-09	7.85991e-09	1.10413e-08	1.62946e-08	1.99344e-08	4.27829e-08	2.53496e-08	3.12286e-08	3.12868e-08	3.62345e-08	3.03555e-08	1.05065e-08	1.49504e-08	4.01818e-09
84	2.40108e-10	1.69167e-10	9.45882e-10	1.80444e-09	2.90312e-09	3.36151e-09	6.34648e-09	9.0659e-09	1.36679e-08	1.58399e-08	3.81553e-08	1.99362e-08	2.17989e-08	2.0984e-08	2.78816e-08	2.44764e-08	9.69163e-09	9.44789e-09	3.38152e-09
85	1.6371e-10	2.0009e-10	5.02045e-10	1.35152e-09	2.19553e-09	2.77397e-09	4.76578e-09	6.84852e-09	1.22546e-08	1.16325e-08	3.02973e-08	1.35624e-08	1.40863e-08	1.33878e-08	1.86557e-08	1.72878e-08	7.68347e-09	5.9845e-09	3.95633e-09
