# Supplementary material for: Plasmonic ommatidia for lensless compound-eye vision
Source: Nat Commun. 2020 Apr 2;11:1637. doi: 10.1038/s41467-020-15460-0 (PMC7118074; doi:10.1038/s41467-020-15460-0)
Supplement: Supplementary file 6 — Source Data [file 41467_2020_15460_MOESM6_ESM.zip › Fig3f.xlsx]

## Sheet: x-pol
Figure. 3 (f)
columns: phi; rows: theta; in degrees				measured values in Ampere
bias voltage	0.5V
laser power	3mW
aperture	3mm
	0	5	10	15	20	25	30	35	40	45	50	55	60	65	70	75	80	85	90
-85	3.63801e-12	1.40972e-11	1.0914e-11	8.64026e-12	1.54615e-11	8.64026e-12	5.457e-12	9.32238e-12	2.06911e-11	3.86538e-12	1.97816e-11	2.88766e-11	6.23008e-11	5.59798e-10	1.46884e-10	8.79941e-11	2.86492e-11	3.88811e-11	2.61481e-11
-84	1.50068e-11	2.27375e-12	5.00225e-12	8.18551e-12	2.13732e-11	2.66028e-11	9.77712e-12	5.457e-12	2.38743e-11	2.77397e-11	4.93403e-11	5.50247e-11	9.32237e-11	2.56252e-10	7.66254e-11	5.22962e-11	3.97906e-11	2.43291e-11	2.47838e-11
-83	2.09185e-11	5.91174e-12	9.09502e-13	2.04637e-11	1.86448e-11	2.5466e-11	9.32238e-12	6.13912e-12	9.77712e-12	7.6398e-11	4.97951e-11	5.1614e-11	1.57343e-10	1.24602e-10	6.86673e-11	5.72984e-11	4.47928e-11	3.91085e-11	3.77443e-11
-82	2.7285e-11	7.27601e-12	2.7285e-12	6.82124e-12	7.59433e-11	7.73075e-11	6.13912e-12	1.72805e-11	1.00045e-11	9.39058e-11	6.41198e-11	6.18461e-11	3.51294e-10	8.23097e-11	5.77531e-11	5.63889e-11	5.09319e-11	4.04727e-11	3.66074e-11
-81	3.63801e-12	6.36649e-12	1.0914e-11	7.59433e-11	1.00045e-10	8.29918e-11	1.47794e-11	7.27601e-12	7.95813e-12	1.04365e-10	7.48064e-11	9.23142e-11	1.9577e-10	6.73031e-11	6.54841e-11	4.68392e-11	5.22962e-11	4.70666e-11	4.86582e-11
-80	1.40972e-11	1.22782e-11	2.3647e-11	1.30513e-10	1.07321e-10	8.02634e-11	7.73076e-12	4.5475e-12	1.15961e-11	1.20736e-10	9.27689e-11	1.16416e-10	1.07093e-10	8.16276e-11	7.29874e-11	5.00224e-11	5.11593e-11	4.57023e-11	5.13867e-11
-79	2.7285e-12	2.1828e-11	1.30968e-10	1.35516e-10	1.22328e-10	1.03455e-10	2.5466e-11	6.13912e-12	3.63801e-12	1.24602e-10	1.09367e-10	1.37335e-10	8.04907e-11	8.9813e-11	6.95768e-11	5.61615e-11	6.88947e-11	6.45746e-11	6.23008e-11
-78	5.36604e-11	1.13233e-10	1.59617e-10	1.51432e-10	1.34606e-10	1.22101e-10	8.16276e-11	2.81944e-11	7.04863e-11	1.49158e-10	1.22101e-10	1.22101e-10	8.34466e-11	9.527e-11	7.77622e-11	6.52567e-11	6.18461e-11	8.04907e-11	7.75349e-11
-77	1.75988e-10	1.65984e-10	1.76898e-10	1.7326e-10	1.5507e-10	1.36652e-10	1.07776e-10	1.15279e-10	1.16644e-10	1.64165e-10	1.3688e-10	1.20509e-10	6.88947e-11	9.98175e-11	7.61706e-11	6.63936e-11	5.54794e-11	7.07137e-11	7.73075e-11
-76	1.87812e-10	1.819e-10	1.85993e-10	1.89176e-10	1.65529e-10	1.49158e-10	1.41882e-10	1.25284e-10	1.71213e-10	2.42155e-10	1.42109e-10	1.26193e-10	7.73075e-11	9.25415e-11	8.66298e-11	7.84444e-11	7.18505e-11	8.75393e-11	9.20868e-11
-75	1.95542e-10	1.88266e-10	2.06001e-10	2.00544e-10	1.71895e-10	1.3597e-10	1.15052e-10	2.48294e-10	5.54113e-10	1.60072e-10	1.48476e-10	1.15506e-10	7.50338e-11	9.27689e-11	9.04952e-11	8.61751e-11	9.25415e-11	8.16276e-11	7.93539e-11
-74	1.95542e-10	2.02818e-10	2.03273e-10	1.93269e-10	1.67348e-10	1.47566e-10	1.37562e-10	1.23465e-10	1.92586e-10	1.42792e-10	1.36652e-10	1.28467e-10	8.25371e-11	1.18235e-10	1.1255e-10	8.64024e-11	1.0482e-10	8.48108e-11	9.66343e-11
-73	1.95997e-10	1.95542e-10	1.97816e-10	1.88266e-10	1.78262e-10	1.55979e-10	1.37562e-10	1.15961e-10	1.32787e-10	1.30513e-10	1.34151e-10	1.27558e-10	1.14824e-10	1.42109e-10	1.2824e-10	8.1855e-11	1.0482e-10	1.12778e-10	1.05274e-10
-72	2.07366e-10	2.01909e-10	2.06456e-10	1.99635e-10	1.85083e-10	1.77807e-10	1.46657e-10	1.42792e-10	1.26421e-10	1.10277e-10	1.37107e-10	1.22783e-10	1.06639e-10	1.35288e-10	1.11186e-10	8.79941e-11	8.48108e-11	1.03455e-10	1.10277e-10
-71	2.16006e-10	2.25101e-10	2.21463e-10	2.15096e-10	2.00544e-10	1.71213e-10	1.70759e-10	1.34833e-10	1.06639e-10	1.0914e-10	1.20509e-10	1.12096e-10	9.91354e-11	1.3256e-10	1.13005e-10	1.19827e-10	9.98175e-11	1.02319e-10	9.527e-11
-70	2.16461e-10	2.19644e-10	2.27829e-10	2.19189e-10	1.94633e-10	1.80308e-10	1.48931e-10	1.23237e-10	1.02773e-10	1.11641e-10	1.09367e-10	1.10959e-10	9.91354e-11	1.0914e-10	1.13687e-10	1.35743e-10	1.20964e-10	1.07321e-10	1.07093e-10
-69	2.14187e-10	2.12823e-10	2.18734e-10	2.06911e-10	1.84628e-10	1.75988e-10	1.50977e-10	9.98175e-11	1.12778e-10	1.20509e-10	1.05957e-10	1.09367e-10	1.09367e-10	1.17326e-10	1.49613e-10	1.09822e-10	1.3688e-10	1.13687e-10	1.16871e-10
-68	2.13277e-10	2.16915e-10	2.10549e-10	2.03728e-10	1.88266e-10	1.67575e-10	1.34379e-10	1.0482e-10	9.61795e-11	1.16644e-10	1.00272e-10	1.01409e-10	1.15961e-10	1.37562e-10	1.51887e-10	1.27785e-10	1.1346e-10	1.16871e-10	1.12323e-10
-67	1.96452e-10	1.9918e-10	1.98271e-10	1.96906e-10	1.79626e-10	1.75533e-10	1.38017e-10	1.09595e-10	9.7089e-11	9.04952e-11	9.91354e-11	9.7089e-11	1.07776e-10	1.34606e-10	1.26648e-10	1.3597e-10	1.24602e-10	1.1869e-10	1.20054e-10
-66	1.82355e-10	1.89631e-10	1.92359e-10	1.88266e-10	1.92359e-10	1.70304e-10	1.33469e-10	1.24374e-10	9.98175e-11	9.86806e-11	8.68572e-11	8.54929e-11	1.04592e-10	1.2301e-10	1.34606e-10	1.34151e-10	1.14597e-10	1.03683e-10	1.14824e-10
-65	1.70986e-10	1.79626e-10	1.95088e-10	1.72805e-10	1.71441e-10	1.67348e-10	1.32105e-10	1.0914e-10	9.32237e-11	1.05502e-10	8.1855e-11	9.23142e-11	1.00272e-10	1.01182e-10	1.63937e-10	1.41882e-10	1.35743e-10	1.06411e-10	1.28922e-10
-64	1.65529e-10	1.76898e-10	1.79626e-10	1.69167e-10	1.78262e-10	1.71213e-10	1.27785e-10	1.01636e-10	1.00954e-10	9.41331e-11	6.48019e-11	8.59477e-11	9.95901e-11	1.20054e-10	1.69394e-10	1.28922e-10	1.24374e-10	1.22101e-10	1.34606e-10
-63	1.78262e-10	1.78262e-10	1.84628e-10	1.85538e-10	1.88266e-10	1.61891e-10	1.38699e-10	1.15052e-10	1.03683e-10	8.29918e-11	7.276e-11	9.48153e-11	1.00045e-10	1.22328e-10	1.55297e-10	1.46657e-10	1.10049e-10	1.10049e-10	1.30513e-10
-62	1.65984e-10	1.74624e-10	1.85538e-10	1.79171e-10	1.79626e-10	1.53023e-10	1.4552e-10	1.05047e-10	8.52656e-11	1.00954e-10	8.29918e-11	9.27689e-11	9.32237e-11	1.24602e-10	1.4552e-10	1.62118e-10	1.15279e-10	1.11641e-10	1.36425e-10
-61	1.63255e-10	1.62346e-10	1.84174e-10	1.628e-10	1.77807e-10	1.54388e-10	1.26421e-10	1.0914e-10	1.07776e-10	1.14142e-10	8.66298e-11	9.27689e-11	8.91309e-11	1.30286e-10	1.34833e-10	1.44383e-10	1.31878e-10	1.26648e-10	1.52796e-10
-60	1.59617e-10	1.61891e-10	1.76898e-10	1.70531e-10	1.60981e-10	1.59845e-10	1.29831e-10	1.04592e-10	1.17326e-10	1.21646e-10	1.10959e-10	1.12096e-10	1.03455e-10	1.34606e-10	1.38699e-10	1.48021e-10	1.26193e-10	1.1778e-10	1.55297e-10
-59	1.58253e-10	1.628e-10	1.70076e-10	1.819e-10	1.88266e-10	1.6894e-10	1.42564e-10	1.17098e-10	1.14369e-10	1.22328e-10	1.09822e-10	1.30286e-10	1.23465e-10	1.3165e-10	1.29149e-10	1.4552e-10	1.21646e-10	1.36425e-10	1.47566e-10
-58	1.60527e-10	1.67348e-10	1.83264e-10	1.85538e-10	1.89631e-10	1.90085e-10	1.4552e-10	1.20509e-10	1.12778e-10	1.1778e-10	1.27558e-10	1.35743e-10	1.34151e-10	1.45293e-10	1.23465e-10	1.50522e-10	1.42337e-10	1.18463e-10	1.44611e-10
-57	1.71441e-10	1.83264e-10	1.79626e-10	1.80536e-10	1.76898e-10	1.59617e-10	1.49158e-10	1.27558e-10	1.34606e-10	1.39381e-10	1.28694e-10	1.43246e-10	1.5939e-10	1.48703e-10	1.33014e-10	1.33242e-10	1.51659e-10	1.3256e-10	1.65302e-10
-56	1.62346e-10	1.79626e-10	1.86447e-10	1.81445e-10	1.70076e-10	1.68485e-10	1.51887e-10	1.47566e-10	1.48703e-10	1.50977e-10	1.50977e-10	1.60299e-10	1.80308e-10	1.50977e-10	1.56434e-10	1.44611e-10	1.44156e-10	1.49385e-10	1.57798e-10
-55	1.83719e-10	1.78262e-10	1.78262e-10	1.88721e-10	1.97361e-10	1.84174e-10	1.54842e-10	1.40745e-10	1.5939e-10	1.5848e-10	1.47339e-10	1.66666e-10	1.90085e-10	1.43928e-10	1.72123e-10	1.28922e-10	1.38017e-10	1.50295e-10	1.68485e-10
-54	1.88721e-10	1.9918e-10	2.06911e-10	2.11913e-10	2.04182e-10	1.86902e-10	1.82582e-10	1.53251e-10	1.74624e-10	1.53478e-10	1.58253e-10	1.63483e-10	1.87129e-10	1.51659e-10	1.8099e-10	1.29149e-10	1.44611e-10	1.61664e-10	1.7326e-10
-53	1.92359e-10	1.94633e-10	2.10094e-10	2.13732e-10	2.02363e-10	1.88948e-10	1.8531e-10	1.82127e-10	1.96452e-10	1.628e-10	1.53478e-10	1.59162e-10	1.84856e-10	1.42564e-10	1.66438e-10	1.37335e-10	1.29377e-10	1.38244e-10	1.75761e-10
-52	2.07366e-10	2.04182e-10	2.16461e-10	2.09639e-10	1.97361e-10	2.01454e-10	1.87129e-10	1.80763e-10	2.10776e-10	1.75761e-10	1.55297e-10	1.77125e-10	1.65756e-10	1.43019e-10	1.51659e-10	1.55297e-10	1.21418e-10	1.39381e-10	1.53023e-10
-51	2.08275e-10	2.20553e-10	2.1828e-10	2.12823e-10	2.16915e-10	2.12595e-10	2.08503e-10	1.87812e-10	2.11913e-10	1.78944e-10	1.55979e-10	1.50977e-10	1.44611e-10	1.5416e-10	1.36198e-10	1.46657e-10	1.37562e-10	1.29604e-10	1.75988e-10
-50	2.16006e-10	2.29648e-10	2.1828e-10	2.27375e-10	2.1737e-10	2.08503e-10	1.92359e-10	1.91222e-10	2.1305e-10	1.75988e-10	1.73487e-10	1.5848e-10	1.42109e-10	1.45293e-10	1.22101e-10	1.48476e-10	1.5416e-10	1.40745e-10	1.69394e-10
-49	2.25556e-10	2.17825e-10	2.29648e-10	2.31013e-10	2.23737e-10	2.04637e-10	2.09639e-10	1.95088e-10	2.13277e-10	1.64619e-10	1.60299e-10	1.49613e-10	1.40973e-10	1.30286e-10	1.22101e-10	1.37107e-10	1.76898e-10	1.56434e-10	1.60527e-10
-48	2.19644e-10	2.30103e-10	2.41018e-10	2.35106e-10	2.07366e-10	2.12368e-10	2.1305e-10	2.13505e-10	2.17597e-10	1.70759e-10	1.50977e-10	1.52114e-10	1.3165e-10	1.33697e-10	1.17098e-10	1.42792e-10	1.78489e-10	1.67575e-10	1.60527e-10
-47	2.17825e-10	2.22372e-10	2.49203e-10	2.2601e-10	2.28739e-10	2.17143e-10	2.11458e-10	1.97816e-10	2.30785e-10	1.72805e-10	1.48703e-10	1.42109e-10	1.4029e-10	1.30286e-10	1.33469e-10	1.47112e-10	1.8099e-10	1.74624e-10	1.65302e-10
-46	2.30558e-10	2.43746e-10	2.3647e-10	2.41018e-10	2.36016e-10	2.23282e-10	2.1828e-10	1.95315e-10	2.226e-10	1.79626e-10	1.39154e-10	1.44611e-10	1.43474e-10	1.27103e-10	1.51204e-10	1.45293e-10	1.67121e-10	1.87129e-10	1.69622e-10
-45	2.21918e-10	2.2601e-10	2.33287e-10	2.3647e-10	2.24646e-10	2.02818e-10	2.18962e-10	1.97134e-10	1.89631e-10	1.60527e-10	1.49158e-10	1.34833e-10	1.50977e-10	1.35516e-10	1.73714e-10	1.57571e-10	1.63483e-10	1.72578e-10	1.70304e-10
-44	2.0782e-10	2.27375e-10	2.33742e-10	2.32377e-10	2.11913e-10	2.06456e-10	2.06229e-10	2.12595e-10	1.79626e-10	1.61436e-10	1.41655e-10	1.42337e-10	1.42109e-10	1.66211e-10	1.74624e-10	1.77125e-10	1.628e-10	1.62118e-10	1.71668e-10
-43	2.08275e-10	2.14642e-10	2.19189e-10	2.14187e-10	2.11913e-10	1.93951e-10	2.03273e-10	1.96452e-10	1.79853e-10	1.72578e-10	1.40973e-10	1.37789e-10	1.60299e-10	1.7326e-10	1.70531e-10	1.93951e-10	1.64392e-10	1.47112e-10	1.64847e-10
-42	1.93723e-10	2.0782e-10	2.16915e-10	2.14642e-10	2.05547e-10	2.18734e-10	2.04637e-10	1.93041e-10	1.92359e-10	1.61891e-10	1.57798e-10	1.49158e-10	1.56434e-10	1.75306e-10	1.78717e-10	1.91222e-10	1.63483e-10	1.50977e-10	1.75761e-10
-41	1.97361e-10	1.99635e-10	1.95542e-10	2.1828e-10	2.06001e-10	2.12595e-10	1.99635e-10	1.87129e-10	1.73714e-10	1.50522e-10	1.45975e-10	1.47112e-10	1.69167e-10	1.89176e-10	1.82809e-10	1.87812e-10	1.57798e-10	1.53705e-10	1.68485e-10
-40	1.90995e-10	1.92814e-10	2.07366e-10	1.96906e-10	2.00999e-10	1.90995e-10	1.94405e-10	1.82809e-10	1.76215e-10	1.51659e-10	1.4552e-10	1.5507e-10	1.70304e-10	1.9577e-10	1.82582e-10	1.73032e-10	1.70986e-10	1.5416e-10	1.73487e-10
-39	1.72805e-10	1.89631e-10	1.99635e-10	1.95997e-10	1.85538e-10	1.93041e-10	1.99635e-10	1.74624e-10	1.68257e-10	1.62573e-10	1.50977e-10	1.60072e-10	1.74624e-10	2.05092e-10	1.9145e-10	1.86675e-10	1.68257e-10	1.44838e-10	1.73942e-10
-38	1.67803e-10	1.70986e-10	1.71895e-10	1.88266e-10	1.819e-10	1.88721e-10	1.91904e-10	1.55979e-10	1.83264e-10	1.75988e-10	1.5939e-10	1.65529e-10	1.92132e-10	1.97589e-10	1.8622e-10	1.77352e-10	1.6894e-10	1.5848e-10	1.90313e-10
-37	1.71895e-10	1.68712e-10	1.70986e-10	1.89631e-10	1.97816e-10	1.97816e-10	1.69849e-10	1.63483e-10	1.67121e-10	1.62118e-10	1.7235e-10	1.81445e-10	1.89631e-10	1.95315e-10	1.93269e-10	1.75306e-10	1.71441e-10	1.55297e-10	1.83491e-10
-36	1.59617e-10	1.64619e-10	1.69167e-10	1.82355e-10	1.85538e-10	1.91904e-10	1.70304e-10	1.78034e-10	1.61436e-10	1.59617e-10	1.68257e-10	1.79853e-10	1.89403e-10	1.93496e-10	1.88494e-10	1.78944e-10	1.60299e-10	1.56434e-10	2.06229e-10
-35	1.59617e-10	1.63255e-10	1.73714e-10	1.80536e-10	1.819e-10	1.92814e-10	1.628e-10	1.88039e-10	1.88266e-10	1.65984e-10	1.76443e-10	1.93269e-10	1.9577e-10	1.99635e-10	1.91677e-10	1.93041e-10	1.75761e-10	1.64165e-10	1.96224e-10
-34	1.68257e-10	1.70531e-10	1.75988e-10	1.77352e-10	1.84628e-10	1.87129e-10	1.59845e-10	1.63937e-10	1.82127e-10	1.93951e-10	1.74851e-10	1.82809e-10	2.10322e-10	1.92132e-10	1.88494e-10	1.79853e-10	1.6894e-10	1.7758e-10	2.01454e-10
-33	1.64619e-10	1.63255e-10	1.75988e-10	1.90085e-10	1.95542e-10	1.78489e-10	1.83946e-10	1.92586e-10	1.84628e-10	1.8099e-10	1.92814e-10	1.91222e-10	1.96679e-10	1.83264e-10	1.87812e-10	1.93496e-10	1.7758e-10	1.92814e-10	2.1737e-10
-32	1.83264e-10	1.85538e-10	1.78717e-10	2.03728e-10	1.94178e-10	1.74396e-10	1.79171e-10	1.78944e-10	1.93723e-10	1.819e-10	1.83946e-10	2.01454e-10	2.16688e-10	1.82355e-10	1.8531e-10	1.74624e-10	1.85765e-10	1.87129e-10	2.28057e-10
-31	1.77352e-10	1.9145e-10	1.92814e-10	1.94633e-10	1.79171e-10	1.73942e-10	1.92132e-10	1.99408e-10	1.8099e-10	1.88266e-10	1.78489e-10	1.97816e-10	1.88494e-10	1.84401e-10	1.88721e-10	1.8622e-10	1.80536e-10	1.97816e-10	2.33969e-10
-30	1.7326e-10	1.91904e-10	1.86902e-10	1.8099e-10	1.71441e-10	1.8099e-10	1.90085e-10	1.93496e-10	1.92586e-10	1.95315e-10	1.80308e-10	1.85993e-10	1.8531e-10	1.81445e-10	1.72805e-10	1.88266e-10	1.98725e-10	1.92586e-10	2.27375e-10
-29	1.80536e-10	1.75988e-10	1.95542e-10	1.819e-10	1.78262e-10	1.96452e-10	1.95997e-10	1.96452e-10	1.93269e-10	2.03728e-10	1.80308e-10	1.78717e-10	2.0441e-10	1.8099e-10	1.92132e-10	1.86447e-10	1.97361e-10	1.97816e-10	2.31467e-10
-28	1.67803e-10	1.84174e-10	1.88266e-10	1.92814e-10	2.00544e-10	1.91677e-10	2.03728e-10	1.94633e-10	1.88948e-10	1.82582e-10	1.95997e-10	1.8099e-10	1.97134e-10	1.78262e-10	1.87812e-10	1.9054e-10	2.0009e-10	2.01681e-10	2.30785e-10
-27	1.69622e-10	1.71895e-10	1.78717e-10	1.93269e-10	1.94178e-10	1.97816e-10	2.02818e-10	2.00999e-10	1.97589e-10	1.8099e-10	1.88266e-10	1.83037e-10	1.79626e-10	1.83946e-10	1.81672e-10	1.93951e-10	2.08503e-10	2.06456e-10	2.25556e-10
-26	1.69167e-10	1.91904e-10	1.9918e-10	1.98271e-10	1.93269e-10	1.95315e-10	1.9577e-10	2.03273e-10	2.0009e-10	1.82355e-10	1.73942e-10	1.82809e-10	1.7235e-10	1.90767e-10	1.87584e-10	2.05092e-10	2.01454e-10	1.98953e-10	2.36016e-10
-25	1.74624e-10	1.85538e-10	1.88721e-10	1.84174e-10	2.0009e-10	2.02136e-10	1.88039e-10	1.88948e-10	2.02818e-10	1.97816e-10	1.66893e-10	1.72123e-10	1.88039e-10	1.85765e-10	2.00772e-10	2.02818e-10	1.99635e-10	2.01227e-10	2.38744e-10
-24	1.85538e-10	1.89176e-10	1.86902e-10	2.06001e-10	1.93269e-10	2.05319e-10	1.92814e-10	1.80308e-10	1.83946e-10	1.75988e-10	1.74169e-10	1.84628e-10	2.03273e-10	1.7758e-10	1.93723e-10	1.94405e-10	2.01227e-10	1.99408e-10	2.43292e-10
-23	1.80081e-10	1.86902e-10	1.82809e-10	1.93269e-10	2.16461e-10	1.91677e-10	2.06001e-10	1.85765e-10	1.76443e-10	1.68485e-10	1.70986e-10	1.67121e-10	1.69167e-10	1.84174e-10	1.93041e-10	2.0009e-10	2.08275e-10	2.01681e-10	2.18962e-10
-22	1.80081e-10	1.87812e-10	1.9918e-10	1.95542e-10	1.84628e-10	1.84401e-10	1.88948e-10	1.86902e-10	1.84628e-10	1.71213e-10	1.71441e-10	1.82582e-10	1.75761e-10	1.94178e-10	1.87812e-10	2.09639e-10	2.15096e-10	2.03955e-10	2.12595e-10
-21	1.65984e-10	1.85083e-10	1.9054e-10	1.89176e-10	1.78262e-10	1.84856e-10	1.81445e-10	1.92814e-10	2.06229e-10	1.92132e-10	1.64165e-10	1.73487e-10	1.88494e-10	1.79853e-10	1.93269e-10	2.0009e-10	2.03273e-10	1.86902e-10	2.32149e-10
-20	1.69622e-10	1.71895e-10	1.9054e-10	1.70531e-10	1.86447e-10	1.78944e-10	1.73487e-10	1.64619e-10	1.79853e-10	1.84628e-10	1.72578e-10	1.78944e-10	1.83719e-10	1.8531e-10	1.88266e-10	1.92359e-10	1.97589e-10	2.0782e-10	2.25783e-10
-19	1.56434e-10	1.71441e-10	1.76898e-10	1.819e-10	1.83719e-10	1.80308e-10	1.82355e-10	1.73714e-10	1.70759e-10	1.61436e-10	1.67803e-10	1.86902e-10	1.88266e-10	1.90995e-10	1.9145e-10	1.93496e-10	1.88266e-10	1.99635e-10	2.27147e-10
-18	1.66438e-10	1.48249e-10	1.65984e-10	1.83264e-10	1.74169e-10	1.72123e-10	1.72578e-10	1.71895e-10	1.88721e-10	1.65756e-10	1.79399e-10	1.6803e-10	1.79626e-10	1.84856e-10	1.99635e-10	2.07138e-10	1.98953e-10	1.92814e-10	2.24646e-10
-17	1.49158e-10	1.51432e-10	1.93269e-10	1.68712e-10	1.63255e-10	1.63255e-10	1.87812e-10	1.84628e-10	1.90085e-10	1.6803e-10	1.63937e-10	1.69394e-10	1.90767e-10	1.93269e-10	1.87584e-10	1.98725e-10	1.94633e-10	1.94178e-10	2.22145e-10
-16	1.56434e-10	1.51887e-10	1.75079e-10	1.66893e-10	1.74624e-10	1.76898e-10	1.68257e-10	1.73942e-10	1.84174e-10	1.72805e-10	1.71441e-10	1.90313e-10	1.96224e-10	1.99408e-10	1.95315e-10	2.06911e-10	1.99862e-10	1.96452e-10	2.23054e-10
-15	1.53251e-10	1.59617e-10	1.69167e-10	1.62346e-10	1.76898e-10	1.75306e-10	1.73487e-10	1.76898e-10	1.628e-10	1.69394e-10	1.72123e-10	1.8099e-10	1.87357e-10	1.86447e-10	1.9054e-10	1.96906e-10	1.88494e-10	2.0441e-10	2.25328e-10
-14	1.53705e-10	1.69622e-10	1.628e-10	1.65529e-10	1.76898e-10	1.628e-10	1.85083e-10	1.73487e-10	1.7667e-10	1.51887e-10	1.79853e-10	1.89631e-10	1.87584e-10	1.88494e-10	2.01227e-10	1.96906e-10	1.89631e-10	1.91677e-10	2.13277e-10
-13	1.49613e-10	1.61891e-10	1.69167e-10	1.65984e-10	1.70076e-10	1.65302e-10	1.76443e-10	1.84401e-10	1.78944e-10	1.64165e-10	1.88494e-10	1.81445e-10	1.82809e-10	1.83264e-10	1.98498e-10	1.98498e-10	1.9918e-10	1.95542e-10	2.12823e-10
-12	1.47794e-10	1.59162e-10	1.54615e-10	1.58708e-10	1.8099e-10	1.74624e-10	1.64392e-10	1.78944e-10	1.89176e-10	1.89631e-10	1.69394e-10	1.78034e-10	1.9918e-10	1.90767e-10	1.93723e-10	1.89631e-10	1.9577e-10	1.8622e-10	2.19644e-10
-11	1.60981e-10	1.60981e-10	1.78262e-10	1.89631e-10	1.75533e-10	1.84174e-10	1.83037e-10	1.72805e-10	1.78034e-10	1.82127e-10	1.80308e-10	1.93496e-10	1.90085e-10	1.82809e-10	2.04182e-10	2.06229e-10	1.90085e-10	1.98271e-10	2.1396e-10
-10	1.73714e-10	1.75079e-10	1.75988e-10	1.84628e-10	1.96452e-10	1.72123e-10	1.82809e-10	1.74624e-10	1.89176e-10	1.75306e-10	1.80763e-10	1.87812e-10	1.94178e-10	1.97589e-10	1.93041e-10	1.81218e-10	1.89176e-10	1.99635e-10	2.15096e-10
-9	1.70986e-10	1.66438e-10	1.76898e-10	1.75988e-10	1.71895e-10	1.71213e-10	1.84174e-10	1.78489e-10	1.87357e-10	1.80308e-10	1.92814e-10	1.91904e-10	1.93723e-10	1.89858e-10	1.87812e-10	1.97361e-10	1.93723e-10	1.98725e-10	2.0782e-10
-8	1.6371e-10	1.73714e-10	1.73714e-10	1.7326e-10	1.79626e-10	1.78717e-10	1.80536e-10	1.86447e-10	1.80308e-10	1.73714e-10	1.70986e-10	1.92586e-10	1.92814e-10	1.90313e-10	1.99408e-10	1.92586e-10	1.91222e-10	1.93496e-10	2.13505e-10
-7	1.70531e-10	1.65529e-10	1.89631e-10	1.83719e-10	1.87812e-10	1.80308e-10	1.90995e-10	1.82127e-10	1.8622e-10	1.79626e-10	1.88948e-10	1.83491e-10	1.87812e-10	1.87129e-10	2.07138e-10	1.99635e-10	1.78489e-10	1.98953e-10	2.15551e-10
-6	1.73714e-10	1.74169e-10	1.85538e-10	1.87812e-10	1.89176e-10	1.95088e-10	1.8531e-10	1.89176e-10	1.74396e-10	1.84401e-10	1.77352e-10	1.94633e-10	1.99862e-10	1.97361e-10	2.01454e-10	1.95542e-10	1.88721e-10	1.95315e-10	2.18507e-10
-5	1.72805e-10	1.78717e-10	1.85083e-10	1.91904e-10	1.87812e-10	1.79853e-10	1.81672e-10	1.93496e-10	1.9486e-10	1.76898e-10	1.83264e-10	1.88266e-10	1.92132e-10	2.02591e-10	1.99408e-10	2.09412e-10	1.88039e-10	1.86447e-10	2.11686e-10
-4	1.66438e-10	1.77807e-10	1.75533e-10	1.93723e-10	1.87357e-10	1.81672e-10	1.85993e-10	1.88494e-10	1.91677e-10	1.78944e-10	1.92814e-10	1.98498e-10	2.00999e-10	1.98953e-10	2.07138e-10	1.97134e-10	1.98271e-10	1.94178e-10	2.0873e-10
-3	1.77352e-10	1.74169e-10	1.88266e-10	1.79171e-10	1.87357e-10	1.92359e-10	1.82809e-10	1.90313e-10	1.84628e-10	1.93496e-10	1.83491e-10	1.98498e-10	2.01227e-10	2.035e-10	2.01681e-10	1.98271e-10	1.93269e-10	1.96224e-10	2.1396e-10
-2	1.88266e-10	1.88266e-10	1.84628e-10	1.87357e-10	1.98725e-10	2.09185e-10	1.9918e-10	2.02818e-10	1.82127e-10	2.035e-10	2.00772e-10	2.05092e-10	2.16233e-10	2.02591e-10	2.09639e-10	2.00772e-10	1.94178e-10	1.9577e-10	2.1305e-10
-1	1.85538e-10	1.83719e-10	1.88266e-10	1.98725e-10	1.9054e-10	2.01454e-10	2.13277e-10	2.01454e-10	1.9577e-10	1.9145e-10	1.92132e-10	1.93951e-10	2.2169e-10	2.12141e-10	2.04865e-10	1.95542e-10	1.87357e-10	1.93041e-10	2.11458e-10
0	1.82355e-10	1.88721e-10	1.90085e-10	1.91904e-10	1.95542e-10	1.92132e-10	1.98498e-10	1.9145e-10	1.99635e-10	2.03728e-10	1.87129e-10	1.96452e-10	2.02591e-10	1.98271e-10	2.01454e-10	2.02591e-10	1.8099e-10	1.80536e-10	2.02591e-10
1	1.7326e-10	1.83719e-10	2.08275e-10	1.86902e-10	2.01909e-10	2.16688e-10	2.03955e-10	2.00317e-10	2.00772e-10	2.11004e-10	1.89403e-10	1.93951e-10	2.09639e-10	2.13277e-10	2.02591e-10	2.01454e-10	1.95315e-10	1.95315e-10	2.12823e-10
2	1.88721e-10	1.95542e-10	2.11004e-10	1.98271e-10	2.01909e-10	1.95315e-10	1.93269e-10	1.96224e-10	1.85765e-10	2.00772e-10	1.73942e-10	1.88721e-10	1.97134e-10	2.06229e-10	2.01454e-10	2.13277e-10	1.96452e-10	1.98953e-10	2.1396e-10
3	1.77352e-10	1.88266e-10	1.88266e-10	1.90085e-10	2.00544e-10	2.10322e-10	1.96452e-10	1.9918e-10	1.83491e-10	1.9577e-10	2.12368e-10	1.97589e-10	2.0873e-10	2.035e-10	2.13277e-10	1.95315e-10	1.94405e-10	1.92814e-10	2.13732e-10
4	1.78262e-10	1.8099e-10	1.74624e-10	1.95088e-10	1.88721e-10	1.89403e-10	1.86675e-10	1.94405e-10	1.92132e-10	1.83719e-10	1.9145e-10	2.05319e-10	2.15096e-10	2.09412e-10	2.0782e-10	2.08275e-10	2.06684e-10	1.98953e-10	2.13277e-10
5	1.78262e-10	1.79171e-10	1.95997e-10	1.83264e-10	1.82355e-10	1.85993e-10	1.93496e-10	1.97816e-10	1.93951e-10	1.94633e-10	1.93723e-10	2.04865e-10	2.11231e-10	2.10322e-10	2.16461e-10	2.02136e-10	2.00544e-10	1.91222e-10	2.13732e-10
6	1.76898e-10	1.78262e-10	1.81445e-10	1.78262e-10	1.82355e-10	1.97816e-10	1.79626e-10	1.94405e-10	1.80308e-10	1.94178e-10	1.68257e-10	1.96452e-10	2.19416e-10	2.09867e-10	2.17143e-10	2.09639e-10	1.94178e-10	2.08275e-10	2.10322e-10
7	1.86447e-10	1.86902e-10	1.80081e-10	1.94633e-10	1.91904e-10	1.89176e-10	1.79626e-10	1.89403e-10	1.88721e-10	1.96452e-10	1.89631e-10	1.87812e-10	2.01681e-10	2.12141e-10	2.19189e-10	2.10322e-10	2.00317e-10	2.01454e-10	2.25101e-10
8	1.84628e-10	1.97816e-10	1.97361e-10	2.00544e-10	2.00544e-10	2.00772e-10	1.89631e-10	1.84628e-10	1.86447e-10	1.72123e-10	1.91677e-10	1.96679e-10	1.97134e-10	2.15779e-10	2.17597e-10	2.20099e-10	2.07138e-10	2.02136e-10	2.15324e-10
9	1.99635e-10	2.10094e-10	2.11913e-10	2.13277e-10	1.97816e-10	2.01227e-10	2.02136e-10	1.95997e-10	2.02818e-10	1.72123e-10	1.88494e-10	1.93269e-10	1.88948e-10	2.08275e-10	2.12823e-10	2.16915e-10	2.1396e-10	2.01909e-10	2.12141e-10
10	2.06911e-10	2.16915e-10	2.28739e-10	2.1737e-10	2.2601e-10	2.06456e-10	2.12141e-10	2.09639e-10	1.96679e-10	1.83946e-10	2.05774e-10	1.89631e-10	2.01454e-10	2.06456e-10	2.0782e-10	2.20781e-10	2.17597e-10	1.99635e-10	2.10549e-10
11	2.23282e-10	2.17825e-10	2.43292e-10	2.33287e-10	2.36925e-10	2.37153e-10	2.22145e-10	2.0782e-10	1.94633e-10	2.0009e-10	1.88039e-10	1.99408e-10	2.02818e-10	2.02818e-10	2.05319e-10	2.10322e-10	2.06456e-10	2.12141e-10	2.14869e-10
12	2.33287e-10	2.30103e-10	2.37835e-10	2.40563e-10	2.4693e-10	2.45111e-10	2.42837e-10	2.30103e-10	2.29194e-10	2.06001e-10	1.94633e-10	1.97816e-10	2.02818e-10	2.06001e-10	2.17597e-10	2.11686e-10	2.17143e-10	2.17597e-10	2.28966e-10
13	2.39654e-10	2.43746e-10	2.50568e-10	2.5557e-10	2.42382e-10	2.32149e-10	2.51477e-10	2.48976e-10	2.35788e-10	2.18507e-10	2.02136e-10	2.0441e-10	1.95088e-10	2.06456e-10	2.15096e-10	2.1828e-10	2.25783e-10	2.04182e-10	2.32604e-10
14	2.1828e-10	2.29194e-10	2.3647e-10	2.43292e-10	2.48294e-10	2.44656e-10	2.4079e-10	2.49203e-10	2.25328e-10	2.30103e-10	2.03955e-10	2.11458e-10	2.05092e-10	2.14869e-10	2.02136e-10	2.16915e-10	2.15779e-10	2.1828e-10	2.25328e-10
15	2.16915e-10	2.22827e-10	2.33287e-10	2.43292e-10	2.39654e-10	2.62618e-10	2.36016e-10	2.41473e-10	2.43292e-10	2.38289e-10	2.07138e-10	2.11231e-10	2.1828e-10	2.02136e-10	2.08503e-10	2.16006e-10	2.19644e-10	2.29421e-10	2.39199e-10
16	2.25556e-10	2.32832e-10	2.29648e-10	2.31922e-10	2.47839e-10	2.55115e-10	2.45338e-10	2.46702e-10	2.39654e-10	2.33287e-10	2.26692e-10	2.18052e-10	2.12823e-10	2.10549e-10	2.1737e-10	2.23964e-10	2.20099e-10	2.32377e-10	2.32604e-10
17	2.16461e-10	2.28284e-10	2.25101e-10	2.41927e-10	2.42837e-10	2.48066e-10	2.50568e-10	2.59435e-10	2.43292e-10	2.33742e-10	2.32149e-10	2.16688e-10	2.05774e-10	2.10322e-10	2.15779e-10	2.13277e-10	2.20781e-10	2.2601e-10	2.35106e-10
18	2.31922e-10	2.36925e-10	2.43292e-10	2.43292e-10	2.24646e-10	2.27602e-10	2.23282e-10	2.55342e-10	2.58298e-10	2.35561e-10	2.37835e-10	2.29194e-10	2.17143e-10	2.05774e-10	2.11231e-10	2.15551e-10	2.31467e-10	2.30785e-10	2.37607e-10
19	2.45565e-10	2.53296e-10	2.54206e-10	2.40563e-10	2.38289e-10	2.32832e-10	2.30558e-10	2.33969e-10	2.41245e-10	2.34879e-10	2.48749e-10	2.34197e-10	2.20099e-10	2.05319e-10	2.05774e-10	2.1396e-10	2.1737e-10	2.23282e-10	2.29194e-10
20	2.69212e-10	2.76943e-10	2.75579e-10	2.78762e-10	2.68303e-10	2.4693e-10	2.32832e-10	2.26465e-10	2.43292e-10	2.33969e-10	2.49431e-10	2.42382e-10	2.41473e-10	2.09185e-10	2.1828e-10	2.2169e-10	2.23964e-10	2.23282e-10	2.41473e-10
21	3.13777e-10	3.09685e-10	3.03773e-10	3.04228e-10	2.79671e-10	2.75124e-10	2.46702e-10	2.36925e-10	2.27602e-10	2.40108e-10	2.37153e-10	2.48521e-10	2.32377e-10	2.19644e-10	2.20781e-10	2.21463e-10	2.20099e-10	2.41018e-10	2.38972e-10
22	3.5425e-10	3.76533e-10	3.51521e-10	3.31513e-10	3.05592e-10	2.81263e-10	2.55797e-10	2.43746e-10	2.55115e-10	2.45338e-10	2.34424e-10	2.39881e-10	2.21463e-10	2.1305e-10	2.13277e-10	2.40108e-10	2.45565e-10	2.41245e-10	2.45793e-10
23	3.97906e-10	4.14277e-10	4.23372e-10	3.7244e-10	3.46065e-10	3.01954e-10	2.62846e-10	2.39881e-10	2.39426e-10	2.23964e-10	2.20781e-10	2.53978e-10	2.31013e-10	2.17143e-10	2.09412e-10	2.38289e-10	2.44201e-10	2.49885e-10	2.48294e-10
24	4.71577e-10	4.74305e-10	4.58387e-10	4.25191e-10	3.97906e-10	3.45837e-10	2.81945e-10	2.39881e-10	2.23964e-10	2.35106e-10	2.39881e-10	2.49658e-10	2.37153e-10	2.14642e-10	2.226e-10	2.38972e-10	2.56707e-10	2.56252e-10	2.51932e-10
25	5.38424e-10	5.51612e-10	5.25237e-10	4.95223e-10	4.4338e-10	3.88811e-10	3.19007e-10	2.61709e-10	2.38289e-10	2.27829e-10	2.4079e-10	2.45793e-10	2.48066e-10	2.27147e-10	2.17143e-10	2.36016e-10	2.4079e-10	2.52841e-10	2.51477e-10
26	5.5525e-10	5.70711e-10	5.55705e-10	5.70257e-10	5.03864e-10	4.19506e-10	3.46292e-10	2.76943e-10	2.51932e-10	2.15096e-10	2.35106e-10	2.48294e-10	2.36925e-10	2.28511e-10	2.10094e-10	2.40563e-10	2.58298e-10	2.61027e-10	2.62164e-10
27	6.07546e-10	6.35286e-10	6.19824e-10	5.69347e-10	5.51612e-10	4.65892e-10	3.78806e-10	2.94223e-10	2.48521e-10	2.29876e-10	2.34879e-10	2.61482e-10	2.53523e-10	2.32149e-10	2.18962e-10	2.46702e-10	2.72623e-10	2.63755e-10	2.52387e-10
28	6.6348e-10	6.82579e-10	6.84853e-10	6.20279e-10	5.75259e-10	5.25919e-10	4.06091e-10	3.23782e-10	2.50113e-10	2.26465e-10	2.36016e-10	2.42609e-10	2.43974e-10	2.32149e-10	2.20099e-10	2.53751e-10	2.69212e-10	2.63983e-10	2.66484e-10
29	6.43926e-10	6.63935e-10	6.86217e-10	6.87582e-10	6.38924e-10	5.66164e-10	4.59069e-10	3.49475e-10	2.65802e-10	2.12368e-10	2.42609e-10	2.5557e-10	2.61482e-10	2.27147e-10	2.22145e-10	2.5125e-10	2.70576e-10	2.63983e-10	2.64437e-10
30	6.15277e-10	6.32557e-10	6.5393e-10	6.98495e-10	6.88946e-10	5.83672e-10	4.84764e-10	3.89038e-10	2.89448e-10	2.23964e-10	2.35788e-10	2.64892e-10	2.48976e-10	2.37835e-10	2.11458e-10	2.46247e-10	2.71486e-10	2.65574e-10	2.58298e-10
31	5.52976e-10	5.85718e-10	6.28919e-10	6.66208e-10	7.04407e-10	6.33467e-10	5.43881e-10	4.1314e-10	2.86038e-10	2.2692e-10	2.29876e-10	2.62391e-10	2.68985e-10	2.34879e-10	2.26692e-10	2.53069e-10	2.62618e-10	2.62618e-10	2.66484e-10
32	3.98815e-10	4.37014e-10	5.32513e-10	6.1755e-10	6.97131e-10	6.81215e-10	5.40926e-10	4.29738e-10	3.28102e-10	2.44656e-10	2.15096e-10	2.56934e-10	2.70122e-10	2.32149e-10	2.01681e-10	2.33287e-10	2.57616e-10	2.51477e-10	2.59663e-10
33	3.21053e-10	3.30603e-10	3.83809e-10	5.38424e-10	6.48473e-10	7.08273e-10	5.79806e-10	4.76806e-10	3.40153e-10	2.2601e-10	2.226e-10	2.66938e-10	2.59208e-10	2.19644e-10	2.04637e-10	2.32604e-10	2.43064e-10	2.41245e-10	2.45793e-10
34	2.62391e-10	2.74669e-10	3.14232e-10	3.9927e-10	6.18005e-10	6.65754e-10	6.25054e-10	5.0068e-10	3.73122e-10	2.40108e-10	2.25783e-10	2.68303e-10	2.58753e-10	2.16461e-10	2.09185e-10	2.25101e-10	2.33515e-10	2.43292e-10	2.41927e-10
35	2.16006e-10	2.28739e-10	2.50113e-10	3.18325e-10	4.81581e-10	6.40515e-10	6.60979e-10	5.31603e-10	3.86764e-10	2.42155e-10	2.10094e-10	2.57389e-10	2.61936e-10	2.18962e-10	1.98498e-10	2.27147e-10	2.31467e-10	2.3738e-10	2.30558e-10
36	1.9918e-10	2.14187e-10	2.24191e-10	2.6421e-10	3.78352e-10	6.23462e-10	6.72348e-10	5.35241e-10	4.13594e-10	2.65119e-10	2.14414e-10	2.56934e-10	2.69212e-10	2.19644e-10	2.04637e-10	2.1396e-10	2.22827e-10	2.27147e-10	2.35788e-10
37	1.9054e-10	1.85538e-10	2.11913e-10	2.28284e-10	3.20599e-10	5.39789e-10	6.4529e-10	5.58433e-10	4.28601e-10	2.7376e-10	2.18052e-10	2.67621e-10	2.51477e-10	1.9486e-10	1.94405e-10	2.00544e-10	2.04637e-10	2.12141e-10	2.28284e-10
38	1.93269e-10	1.93723e-10	2.11004e-10	2.22827e-10	2.74214e-10	4.24281e-10	6.28919e-10	5.90948e-10	4.76124e-10	2.75351e-10	2.24646e-10	2.60799e-10	2.41245e-10	2.1305e-10	1.92814e-10	1.95997e-10	2.10094e-10	2.14869e-10	2.16915e-10
39	1.84628e-10	1.8099e-10	2.00544e-10	2.19644e-10	2.49203e-10	3.62208e-10	6.12321e-10	6.19142e-10	4.88857e-10	2.84901e-10	2.24873e-10	2.60345e-10	2.43974e-10	2.16461e-10	1.9054e-10	2.0009e-10	1.93951e-10	2.07366e-10	2.11004e-10
40	1.71895e-10	1.84628e-10	1.97816e-10	1.96452e-10	2.08275e-10	3.01272e-10	5.69575e-10	6.41197e-10	5.04091e-10	2.93086e-10	2.2601e-10	2.52159e-10	2.38517e-10	2.15779e-10	1.86675e-10	1.95088e-10	1.97361e-10	1.96452e-10	2.03728e-10
41	1.75988e-10	1.83719e-10	1.9054e-10	1.82809e-10	2.2692e-10	2.6944e-10	4.74078e-10	6.43471e-10	5.32058e-10	3.23782e-10	2.08957e-10	2.43064e-10	2.36925e-10	2.12141e-10	2.00772e-10	1.99408e-10	1.90995e-10	1.9577e-10	2.03273e-10
42	1.92814e-10	1.95542e-10	1.82809e-10	1.83719e-10	2.04182e-10	2.56479e-10	4.14277e-10	6.18233e-10	5.57069e-10	3.1878e-10	2.15779e-10	2.45111e-10	2.30785e-10	2.10776e-10	2.11004e-10	2.09867e-10	1.9054e-10	1.80763e-10	2.05319e-10
43	1.90995e-10	1.89631e-10	1.83719e-10	1.91904e-10	2.04182e-10	2.51022e-10	3.66756e-10	6.19597e-10	5.86173e-10	3.26056e-10	2.15779e-10	2.50568e-10	2.31695e-10	2.08048e-10	2.03955e-10	2.08957e-10	2.05547e-10	2.02818e-10	1.83264e-10
44	1.91904e-10	2.06001e-10	2.04637e-10	1.82809e-10	1.91904e-10	2.23054e-10	3.37652e-10	6.07091e-10	6.10274e-10	3.36287e-10	2.10094e-10	2.3738e-10	2.30103e-10	2.09867e-10	2.00999e-10	2.18052e-10	2.11913e-10	1.9577e-10	1.8622e-10
45	1.92359e-10	2.06911e-10	2.0782e-10	1.80536e-10	1.84628e-10	2.12141e-10	3.00135e-10	5.82762e-10	6.30738e-10	3.59252e-10	2.06456e-10	2.35106e-10	2.18734e-10	2.16915e-10	2.19644e-10	2.24646e-10	2.12141e-10	2.08957e-10	1.80763e-10
46	1.83719e-10	1.88266e-10	1.92814e-10	1.90995e-10	1.82355e-10	2.08957e-10	2.58526e-10	5.46382e-10	6.71211e-10	3.75623e-10	2.19871e-10	2.43292e-10	2.28057e-10	2.0441e-10	2.14642e-10	2.2601e-10	2.12595e-10	2.14869e-10	1.99408e-10
47	1.93269e-10	1.94178e-10	1.92359e-10	1.92814e-10	1.819e-10	1.91222e-10	2.61936e-10	4.89312e-10	6.85763e-10	3.70393e-10	2.25783e-10	2.59663e-10	2.32149e-10	2.12823e-10	2.07138e-10	2.27829e-10	2.12823e-10	2.03955e-10	1.93496e-10
48	1.93723e-10	1.95088e-10	1.87357e-10	1.95088e-10	1.80081e-10	1.79853e-10	2.48294e-10	4.37241e-10	7.11911e-10	3.71985e-10	2.30785e-10	2.47839e-10	2.38289e-10	2.16461e-10	2.01681e-10	2.18052e-10	1.98725e-10	2.02136e-10	2.04637e-10
49	1.95997e-10	1.98271e-10	1.94178e-10	1.819e-10	1.67348e-10	1.66211e-10	2.39199e-10	3.98133e-10	6.85308e-10	3.93358e-10	2.34651e-10	2.46247e-10	2.49431e-10	1.9577e-10	1.98725e-10	1.98953e-10	1.9577e-10	1.88948e-10	2.01227e-10
50	1.79171e-10	1.84174e-10	1.97816e-10	1.93269e-10	1.80536e-10	1.72123e-10	2.37153e-10	3.60162e-10	6.9463e-10	4.12458e-10	2.24419e-10	2.45565e-10	2.31013e-10	1.97816e-10	1.88494e-10	1.96452e-10	1.88266e-10	1.95315e-10	1.90313e-10
51	1.94178e-10	1.99635e-10	1.93269e-10	1.78262e-10	1.83264e-10	1.82582e-10	1.89631e-10	3.3083e-10	6.72348e-10	3.92449e-10	2.42155e-10	2.54433e-10	2.26692e-10	2.05319e-10	1.78944e-10	1.97134e-10	1.71441e-10	1.84628e-10	1.9054e-10
52	1.73714e-10	1.83264e-10	1.87812e-10	1.95088e-10	2.00544e-10	1.81672e-10	2.01454e-10	3.05592e-10	6.37787e-10	3.82217e-10	2.12595e-10	2.43292e-10	2.25783e-10	2.10549e-10	2.03273e-10	1.91222e-10	1.819e-10	1.85765e-10	1.8531e-10
53	1.70986e-10	1.78262e-10	1.9054e-10	1.84628e-10	1.71895e-10	1.70531e-10	2.14869e-10	2.9104e-10	6.05727e-10	3.88811e-10	2.14642e-10	2.33742e-10	2.37153e-10	2.13505e-10	2.19189e-10	1.82809e-10	1.70304e-10	1.88494e-10	1.8531e-10
54	1.59617e-10	1.76443e-10	1.86902e-10	1.85538e-10	1.819e-10	1.66438e-10	1.8622e-10	2.5034e-10	5.85946e-10	3.82444e-10	2.15096e-10	2.19871e-10	2.26238e-10	2.06684e-10	2.32377e-10	2.0873e-10	1.99635e-10	1.84401e-10	1.82355e-10
55	1.61891e-10	1.628e-10	1.83264e-10	1.74624e-10	1.81445e-10	1.77125e-10	1.65074e-10	2.33287e-10	5.78897e-10	3.8631e-10	2.06229e-10	2.16915e-10	2.26692e-10	2.18962e-10	2.27147e-10	1.97816e-10	1.86902e-10	1.85993e-10	1.84628e-10
56	1.58253e-10	1.66893e-10	1.78262e-10	1.819e-10	1.93269e-10	1.77352e-10	1.66666e-10	2.41473e-10	5.36833e-10	3.81307e-10	2.15096e-10	2.14414e-10	2.035e-10	2.24873e-10	2.226e-10	2.01681e-10	1.82582e-10	1.77352e-10	1.92132e-10
57	1.47794e-10	1.56889e-10	1.74624e-10	1.77352e-10	1.90085e-10	1.55979e-10	1.79399e-10	2.46475e-10	5.10685e-10	3.73577e-10	2.12141e-10	2.12595e-10	2.04637e-10	2.13277e-10	2.06001e-10	1.88266e-10	1.87812e-10	1.79171e-10	1.78944e-10
58	1.54615e-10	1.54615e-10	1.53251e-10	1.64165e-10	1.66893e-10	1.61436e-10	1.50295e-10	2.42155e-10	4.80672e-10	3.92221e-10	2.1828e-10	2.16233e-10	2.03955e-10	2.00317e-10	2.09867e-10	1.93951e-10	1.9054e-10	1.78489e-10	1.90995e-10
59	1.40063e-10	1.49158e-10	1.56434e-10	1.59617e-10	1.76898e-10	1.75306e-10	1.58935e-10	2.35106e-10	4.58614e-10	3.92221e-10	2.0441e-10	2.13505e-10	2.02591e-10	1.98271e-10	2.0782e-10	1.98498e-10	1.92586e-10	1.63483e-10	1.79399e-10
60	1.38244e-10	1.40518e-10	1.47794e-10	1.66893e-10	1.75988e-10	1.68257e-10	1.628e-10	2.1396e-10	4.16778e-10	3.86764e-10	1.99862e-10	2.03273e-10	1.9145e-10	1.819e-10	1.98271e-10	1.90085e-10	1.66211e-10	1.77352e-10	1.76215e-10
61	1.38699e-10	1.49613e-10	1.63255e-10	1.59617e-10	1.66893e-10	1.64847e-10	1.60981e-10	2.29648e-10	3.60616e-10	3.87674e-10	2.20099e-10	2.02136e-10	1.76443e-10	1.66666e-10	1.84174e-10	1.81445e-10	1.70304e-10	1.74624e-10	1.80763e-10
62	1.36425e-10	1.3688e-10	1.45065e-10	1.50977e-10	1.63255e-10	1.48476e-10	1.69622e-10	2.20099e-10	3.27192e-10	3.75168e-10	2.15096e-10	1.88948e-10	1.64847e-10	1.69849e-10	1.6894e-10	1.66438e-10	1.68257e-10	1.77807e-10	1.69622e-10
63	1.23692e-10	1.27785e-10	1.3597e-10	1.44156e-10	1.62346e-10	1.64392e-10	1.55979e-10	2.19644e-10	3.05592e-10	3.81307e-10	1.98953e-10	1.89176e-10	1.62118e-10	1.54842e-10	1.69622e-10	1.65984e-10	1.53933e-10	1.67803e-10	1.65302e-10
64	1.18235e-10	1.11414e-10	1.41882e-10	1.29604e-10	1.70531e-10	1.64619e-10	1.5939e-10	1.9577e-10	2.88312e-10	3.70393e-10	1.85993e-10	1.83264e-10	1.58935e-10	1.54615e-10	1.75533e-10	1.64619e-10	1.47112e-10	1.55979e-10	1.70986e-10
65	1.25511e-10	1.20964e-10	1.13233e-10	1.2824e-10	1.64165e-10	1.62118e-10	1.57798e-10	1.92359e-10	2.66938e-10	3.41744e-10	1.91904e-10	1.67803e-10	1.50295e-10	1.58935e-10	1.70759e-10	1.62573e-10	1.55752e-10	1.53933e-10	1.69622e-10
66	1.13233e-10	1.37335e-10	1.21418e-10	1.30059e-10	1.52796e-10	1.39154e-10	1.41655e-10	1.87584e-10	2.56252e-10	3.15596e-10	1.66666e-10	1.52796e-10	1.45293e-10	1.66211e-10	1.7326e-10	1.63937e-10	1.53705e-10	1.57116e-10	1.39154e-10
67	1.03228e-10	1.19599e-10	1.14142e-10	1.24602e-10	1.46884e-10	1.47112e-10	1.3165e-10	1.75306e-10	2.38289e-10	3.0491e-10	1.59845e-10	1.53478e-10	1.42337e-10	1.57798e-10	1.67803e-10	1.62118e-10	1.47339e-10	1.4552e-10	1.35743e-10
68	1.14597e-10	1.05502e-10	1.09595e-10	1.19599e-10	1.40973e-10	1.53023e-10	1.32105e-10	1.71668e-10	2.21008e-10	2.76261e-10	1.43474e-10	1.46884e-10	1.43928e-10	1.50522e-10	1.51204e-10	1.34606e-10	1.38244e-10	1.44156e-10	1.3688e-10
69	1.02319e-10	1.03228e-10	1.05502e-10	1.1778e-10	1.46884e-10	1.56661e-10	1.26193e-10	1.64619e-10	2.02136e-10	2.5125e-10	1.34833e-10	1.43928e-10	1.44611e-10	1.56207e-10	1.60754e-10	1.24147e-10	1.42109e-10	1.50295e-10	1.26648e-10
70	1.11414e-10	1.26875e-10	1.14597e-10	1.15052e-10	1.33242e-10	1.44383e-10	1.22555e-10	1.59845e-10	1.77352e-10	2.30103e-10	1.2301e-10	1.30286e-10	1.3165e-10	1.4552e-10	1.40745e-10	1.15961e-10	1.28467e-10	1.38471e-10	1.30968e-10
71	1.0823e-10	1.09595e-10	1.13233e-10	9.64069e-11	1.07776e-10	1.18917e-10	1.30741e-10	1.43019e-10	1.79171e-10	2.02136e-10	1.22783e-10	1.25966e-10	1.3597e-10	1.43928e-10	1.44611e-10	1.19599e-10	1.15506e-10	1.28922e-10	1.10731e-10
72	1.00045e-10	1.07321e-10	1.06411e-10	9.18594e-11	1.09595e-10	1.13687e-10	1.0914e-10	1.34606e-10	1.83037e-10	1.86447e-10	1.04138e-10	1.23237e-10	1.36425e-10	1.36652e-10	1.43474e-10	1.15506e-10	1.10959e-10	1.30286e-10	1.02773e-10
73	9.68616e-11	1.02319e-10	9.95901e-11	8.0036e-11	1.10049e-10	1.1778e-10	1.03455e-10	1.31878e-10	1.7326e-10	1.6371e-10	1.15961e-10	1.18008e-10	1.58026e-10	1.36425e-10	1.37335e-10	1.06639e-10	1.11868e-10	1.23692e-10	1.14597e-10
74	1.07321e-10	1.0914e-10	9.68616e-11	1.05957e-10	9.54974e-11	1.10277e-10	1.03001e-10	1.21646e-10	1.45065e-10	1.412e-10	1.22555e-10	1.14824e-10	1.34151e-10	1.31195e-10	1.24602e-10	1.05274e-10	1.0914e-10	1.12096e-10	1.09822e-10
75	1.03228e-10	9.95901e-11	1.00954e-10	1.02319e-10	1.05047e-10	1.05729e-10	9.527e-11	1.10277e-10	1.34151e-10	1.34151e-10	1.1778e-10	1.15734e-10	1.29604e-10	1.15279e-10	1.08685e-10	1.02319e-10	1.18917e-10	1.01864e-10	9.02678e-11
76	1.00045e-10	9.59521e-11	1.02319e-10	7.95812e-11	8.41287e-11	9.75438e-11	8.23097e-11	9.50426e-11	1.20054e-10	1.47566e-10	1.10959e-10	1.2824e-10	1.26193e-10	9.77711e-11	1.05047e-10	1.10277e-10	1.15961e-10	9.61795e-11	8.11728e-11
77	9.95901e-11	1.02319e-10	9.09499e-11	7.6398e-11	9.23142e-11	8.89036e-11	8.57203e-11	1.5848e-10	1.49158e-10	1.42564e-10	1.10959e-10	1.20964e-10	1.29831e-10	1.09595e-10	9.527e-11	9.86806e-11	1.04138e-10	9.11773e-11	7.29874e-11
78	9.73164e-11	1.08685e-10	9.86806e-11	9.45879e-11	8.86762e-11	8.82214e-11	1.39608e-10	8.48108e-11	1.1255e-10	2.20553e-10	1.30286e-10	1.25966e-10	1.26421e-10	1.12323e-10	9.04952e-11	1.0482e-10	9.82259e-11	8.91309e-11	8.16276e-11
79	1.01864e-10	1.15961e-10	9.18594e-11	9.18594e-11	7.86717e-11	8.1855e-11	8.09455e-11	8.07181e-11	8.93583e-11	1.49158e-10	1.53251e-10	1.19827e-10	1.13005e-10	1.08458e-10	8.95857e-11	8.54929e-11	8.3674e-11	8.1855e-11	6.63936e-11
80	9.04952e-11	8.82214e-11	8.95857e-11	8.32192e-11	7.0941e-11	8.39013e-11	5.36604e-11	6.41198e-11	8.57203e-11	1.38471e-10	2.23282e-10	1.15279e-10	1.08458e-10	8.1855e-11	7.38969e-11	8.3674e-11	9.02678e-11	7.16232e-11	6.25282e-11
81	5.50247e-11	6.59388e-11	9.64069e-11	7.0941e-11	7.54885e-11	9.48153e-11	4.22917e-11	5.11593e-11	8.79941e-11	1.17098e-10	1.07776e-10	1.42564e-10	9.91354e-11	8.11728e-11	7.66254e-11	8.02634e-11	8.32192e-11	6.63936e-11	7.23053e-11
82	2.50112e-11	2.68302e-11	9.45879e-11	7.77622e-11	6.27556e-11	1.36198e-10	4.5475e-11	3.86537e-11	7.98086e-11	1.03455e-10	9.18594e-11	2.29648e-10	9.68616e-11	7.23053e-11	6.63936e-11	6.34377e-11	5.95723e-11	5.22962e-11	5.41152e-11
83	2.27375e-12	1.00045e-11	6.59388e-11	7.86717e-11	6.59388e-11	7.38969e-11	3.84264e-11	4.97951e-11	5.32057e-11	9.54974e-11	9.3451e-11	9.57248e-11	9.02678e-11	7.32148e-11	6.52567e-11	5.91176e-11	5.20688e-11	4.61571e-11	4.16096e-11
84	1.0914e-11	8.18551e-12	1.77353e-11	3.18325e-11	4.77487e-11	3.77443e-11	3.72895e-11	3.77443e-11	4.79761e-11	7.13958e-11	8.02634e-11	6.66209e-11	8.3674e-11	7.02589e-11	6.02545e-11	6.04818e-11	5.79805e-11	3.29694e-11	2.22827e-11
85	6.82124e-12	9.095e-12	4.5475e-12	6.36649e-12	3.638e-11	3.66074e-11	2.29649e-11	3.88811e-11	5.22962e-11	8.29918e-11	6.02545e-11	6.32103e-11	9.41331e-11	5.84355e-11	5.68436e-11	5.25235e-11	4.47928e-11	3.59253e-11	3.4561e-11

## Sheet: y-pol
Figure. 3 (f)
columns: phi; rows: theta; in degrees				measured values in Ampere
bias voltage	0.5V
laser power	3mW
aperture	12mm
	0	5	10	15	20	25	30	35	40	45	50	55	60	65	70	75	80	85	90
-85	4.09275e-12	1.36425e-11	2.50112e-12	6.36649e-12	1.36425e-11	7.95813e-12	9.095e-12	2.7285e-12	5.22962e-12	4.22235e-10	6.51202e-10	9.69074e-10	1.19031e-09	2.94587e-09	1.97907e-09	1.47748e-09	1.45383e-09	1.25102e-09	1.09322e-09
-84	6.36649e-12	6.82124e-12	5.457e-12	1.02319e-11	1.23692e-10	1.87129e-10	1.61436e-11	1.13688e-12	9.77712e-12	5.97314e-10	8.96538e-10	1.13551e-09	1.58639e-09	2.53887e-09	1.60026e-09	1.5657e-09	1.52023e-09	1.2874e-09	1.07185e-09
-83	5.91174e-12	1.0914e-11	3.63801e-12	2.50112e-12	2.23282e-10	2.824e-10	5.457e-12	5.457e-12	6.59386e-12	7.28281e-10	9.00403e-10	1.0798e-09	2.19281e-09	1.85992e-09	1.67484e-09	1.63983e-09	1.60708e-09	1.34197e-09	1.14824e-09
-82	3.63801e-12	2.50112e-12	1.50068e-11	1.22555e-10	2.5466e-10	2.55115e-10	2.27375e-12	1.36425e-12	6.82124e-12	7.63297e-10	9.12909e-10	1.06093e-09	2.28785e-09	1.62118e-09	1.73942e-09	1.71213e-09	1.72759e-09	1.44838e-09	1.20691e-09
-81	1.00045e-11	6.82124e-12	3.61526e-11	2.15324e-10	2.32377e-10	2.69667e-10	8.64026e-12	7.73076e-12	1.4552e-11	8.16957e-10	9.35422e-10	1.08208e-09	2.11323e-09	1.57662e-09	1.78034e-09	1.77352e-09	1.77989e-09	1.46066e-09	1.21464e-09
-80	8.64026e-12	1.72805e-11	1.55979e-10	2.34424e-10	2.43292e-10	2.6944e-10	1.18917e-10	1.11414e-11	1.57116e-10	7.96039e-10	9.04041e-10	1.14461e-09	1.5657e-09	1.50749e-09	1.74987e-09	1.70485e-09	1.72714e-09	1.40881e-09	1.16643e-09
-79	3.36515e-11	1.25056e-10	1.84628e-10	2.38289e-10	2.38744e-10	2.80126e-10	2.07138e-10	1.87357e-10	2.83309e-10	7.71255e-10	9.53612e-10	1.07025e-09	1.48248e-09	1.48021e-09	1.73987e-09	1.67484e-09	1.70031e-09	1.38107e-09	1.15234e-09
-78	1.65984e-10	2.02818e-10	2.43746e-10	2.45111e-10	2.52841e-10	2.75351e-10	3.51749e-10	2.88994e-10	4.9636e-10	7.59886e-10	9.33603e-10	1.24215e-09	1.48658e-09	1.50386e-09	1.77443e-09	1.69849e-09	1.72759e-09	1.37744e-09	1.15507e-09
-77	2.48749e-10	2.6853e-10	2.30785e-10	2.2692e-10	2.62164e-10	2.62391e-10	4.86811e-10	3.74941e-10	6.42562e-10	1.32287e-09	8.95174e-10	9.9795e-10	1.50522e-09	1.52796e-09	1.83901e-09	1.75942e-09	1.80717e-09	1.41518e-09	1.15916e-09
-76	2.68757e-10	2.64665e-10	2.36698e-10	2.30785e-10	2.57844e-10	2.76943e-10	5.02954e-10	9.12681e-10	1.88267e-09	1.6114e-09	9.83398e-10	8.73118e-10	1.43246e-09	1.43337e-09	1.71986e-09	1.68257e-09	1.72486e-09	1.3447e-09	1.08549e-09
-75	2.59663e-10	2.61936e-10	2.417e-10	2.39881e-10	2.45793e-10	2.69894e-10	4.72031e-10	1.15779e-09	2.10413e-09	1.28194e-09	6.9986e-10	8.06271e-10	1.30149e-09	1.28103e-09	1.57525e-09	1.51295e-09	1.55115e-09	1.19281e-09	9.8499e-10
-74	2.7376e-10	2.633e-10	2.29648e-10	2.25328e-10	2.40336e-10	2.73078e-10	2.9536e-10	9.5816e-10	1.68098e-09	6.41652e-10	5.97087e-10	7.49655e-10	1.19827e-09	1.1487e-09	1.42609e-09	1.37153e-09	1.3929e-09	1.07321e-09	8.96311e-10
-73	2.66484e-10	2.46475e-10	2.38744e-10	2.24873e-10	2.34424e-10	2.7285e-10	2.94905e-10	3.88811e-10	4.42244e-10	4.83627e-10	5.79806e-10	6.89401e-10	1.12005e-09	1.09231e-09	1.36288e-09	1.2833e-09	1.36379e-09	1.03729e-09	8.73573e-10
-72	2.52841e-10	2.46475e-10	2.27602e-10	2.25783e-10	2.40108e-10	2.61709e-10	2.93769e-10	3.84036e-10	4.04727e-10	4.56113e-10	5.42972e-10	6.44835e-10	9.42244e-10	9.18593e-10	1.17007e-09	1.12505e-09	1.19736e-09	9.27233e-10	8.17639e-10
-71	2.4693e-10	2.25101e-10	2.23282e-10	2.28284e-10	2.32604e-10	2.5034e-10	2.90131e-10	3.82444e-10	3.98133e-10	4.57705e-10	5.33877e-10	6.10729e-10	7.77622e-10	7.69891e-10	9.47246e-10	9.43608e-10	1.005e-09	8.24915e-10	7.87626e-10
-70	2.43292e-10	2.34879e-10	2.17597e-10	2.28966e-10	2.10094e-10	2.58753e-10	2.83537e-10	3.7244e-10	4.00634e-10	4.68393e-10	5.15914e-10	5.91402e-10	6.70301e-10	6.8167e-10	8.38558e-10	8.32646e-10	8.61295e-10	7.77167e-10	7.93992e-10
-69	2.2692e-10	2.29648e-10	2.16006e-10	2.28966e-10	2.17597e-10	2.43064e-10	2.78535e-10	3.56978e-10	3.92676e-10	4.49747e-10	5.09775e-10	5.62071e-10	6.25281e-10	6.50292e-10	7.74893e-10	7.78076e-10	8.26734e-10	7.67617e-10	7.899e-10
-68	2.14187e-10	2.13277e-10	2.13277e-10	2.05774e-10	2.21918e-10	2.19416e-10	2.54888e-10	3.38106e-10	3.88129e-10	4.52475e-10	5.07729e-10	5.6912e-10	5.72985e-10	6.08001e-10	6.78941e-10	7.21233e-10	7.49427e-10	7.56248e-10	8.11728e-10
-67	2.10549e-10	2.16915e-10	2.20553e-10	2.15096e-10	2.12595e-10	2.15096e-10	2.46247e-10	3.18552e-10	3.90175e-10	4.45199e-10	5.02272e-10	5.60934e-10	5.50248e-10	6.04363e-10	6.70301e-10	7.04862e-10	7.2669e-10	7.72619e-10	8.19004e-10
-66	1.94633e-10	2.05547e-10	2.02591e-10	2.16461e-10	1.96224e-10	2.11231e-10	2.3124e-10	2.92859e-10	3.66983e-10	4.30875e-10	4.83855e-10	5.60934e-10	5.4661e-10	6.11639e-10	6.462e-10	6.84853e-10	7.085e-10	7.66253e-10	8.14911e-10
-65	1.97816e-10	1.84628e-10	1.87584e-10	1.91904e-10	1.90085e-10	1.88948e-10	2.2601e-10	2.81036e-10	3.71076e-10	4.0882e-10	4.81354e-10	5.47519e-10	5.58433e-10	6.08456e-10	6.33467e-10	6.89855e-10	7.08955e-10	7.66708e-10	8.0718e-10
-64	1.83264e-10	1.83264e-10	1.85765e-10	1.79626e-10	1.88948e-10	1.88948e-10	2.09185e-10	2.47384e-10	3.49702e-10	3.86764e-10	4.69758e-10	5.38197e-10	5.65255e-10	6.35286e-10	6.4529e-10	7.06226e-10	7.23961e-10	7.91719e-10	8.06271e-10
-63	1.64619e-10	1.78262e-10	1.84174e-10	1.8099e-10	1.90085e-10	1.89176e-10	1.85765e-10	2.28739e-10	3.19689e-10	3.71758e-10	4.51566e-10	5.25691e-10	5.81625e-10	6.462e-10	6.68027e-10	7.03043e-10	7.27145e-10	7.76257e-10	7.59886e-10
-62	1.56434e-10	1.70304e-10	1.75079e-10	1.87812e-10	1.7326e-10	1.71441e-10	1.92586e-10	2.19416e-10	2.87857e-10	3.33104e-10	4.21553e-10	4.89994e-10	5.90266e-10	6.60297e-10	6.81215e-10	7.14866e-10	7.59886e-10	7.69436e-10	7.2578e-10
-61	1.51887e-10	1.628e-10	1.62573e-10	1.75988e-10	1.66438e-10	1.74396e-10	1.73487e-10	2.01454e-10	2.6853e-10	3.03773e-10	3.97906e-10	4.86128e-10	5.92085e-10	6.56659e-10	6.83944e-10	7.03952e-10	7.43515e-10	7.59886e-10	6.78941e-10
-60	1.42792e-10	1.55297e-10	1.55752e-10	1.64165e-10	1.69849e-10	1.819e-10	1.6371e-10	1.9145e-10	2.60799e-10	2.91495e-10	3.74259e-10	4.60433e-10	5.76168e-10	6.40288e-10	6.61661e-10	6.97586e-10	7.48972e-10	7.18959e-10	6.40743e-10
-59	1.3688e-10	1.39154e-10	1.51659e-10	1.55524e-10	1.71213e-10	1.628e-10	1.69622e-10	1.77807e-10	2.25101e-10	2.55115e-10	3.42427e-10	4.10639e-10	5.41608e-10	5.99361e-10	6.51202e-10	6.70756e-10	7.28964e-10	6.88036e-10	5.80261e-10
-58	1.32787e-10	1.41655e-10	1.43701e-10	1.57798e-10	1.53705e-10	1.57343e-10	1.52796e-10	1.83946e-10	2.16461e-10	2.40108e-10	3.13777e-10	3.78124e-10	5.09775e-10	5.66619e-10	6.30738e-10	6.42107e-10	7.13047e-10	6.41652e-10	5.12049e-10
-57	1.24602e-10	1.38699e-10	1.38017e-10	1.43701e-10	1.60981e-10	1.61664e-10	1.60981e-10	1.77352e-10	2.03955e-10	2.21463e-10	2.85128e-10	3.42427e-10	4.80217e-10	5.21599e-10	5.97542e-10	6.1755e-10	6.84398e-10	6.03908e-10	4.77488e-10
-56	1.30968e-10	1.32105e-10	1.37335e-10	1.39608e-10	1.56434e-10	1.48476e-10	1.53478e-10	1.74624e-10	1.99408e-10	2.1305e-10	2.62618e-10	3.23782e-10	4.59751e-10	4.96133e-10	5.71621e-10	5.48884e-10	6.37559e-10	5.6389e-10	4.33831e-10
-55	1.15961e-10	1.22328e-10	1.28467e-10	1.26193e-10	1.48476e-10	1.60754e-10	1.71441e-10	1.71668e-10	1.90767e-10	2.07593e-10	2.51477e-10	3.01272e-10	4.14731e-10	4.47928e-10	5.22508e-10	5.27965e-10	6.24826e-10	5.15232e-10	3.96541e-10
-54	1.0823e-10	1.20736e-10	1.35288e-10	1.37107e-10	1.52569e-10	1.54842e-10	1.5507e-10	1.75306e-10	1.73032e-10	1.98725e-10	2.33969e-10	2.73078e-10	3.70166e-10	4.04727e-10	4.72941e-10	4.76579e-10	5.51157e-10	4.56113e-10	3.59252e-10
-53	1.16871e-10	1.10504e-10	1.12323e-10	1.24602e-10	1.51659e-10	1.55297e-10	1.61891e-10	1.78034e-10	1.82809e-10	1.87129e-10	2.25783e-10	2.633e-10	3.26056e-10	3.55159e-10	4.37923e-10	4.29283e-10	5.05228e-10	4.20643e-10	3.29694e-10
-52	1.05957e-10	1.15961e-10	1.16644e-10	1.22328e-10	1.3597e-10	1.4984e-10	1.51432e-10	1.86902e-10	1.69622e-10	1.90085e-10	2.1396e-10	2.46475e-10	2.83309e-10	3.12868e-10	3.85173e-10	3.84263e-10	4.65208e-10	3.55614e-10	3.0059e-10
-51	1.02319e-10	1.01864e-10	1.15961e-10	1.25284e-10	1.40063e-10	1.45065e-10	1.49158e-10	1.65984e-10	1.68485e-10	1.83719e-10	2.09639e-10	2.28284e-10	2.71941e-10	2.9195e-10	3.66983e-10	3.67892e-10	4.34285e-10	3.46065e-10	2.76943e-10
-50	9.68616e-11	9.57248e-11	1.14824e-10	1.23465e-10	1.33242e-10	1.43701e-10	1.64619e-10	1.74396e-10	1.73487e-10	1.87584e-10	2.08957e-10	2.35788e-10	2.4693e-10	2.71941e-10	3.31513e-10	3.34696e-10	3.89266e-10	3.10139e-10	2.71941e-10
-49	1.01409e-10	9.98175e-11	1.12323e-10	1.22783e-10	1.34151e-10	1.44383e-10	1.49613e-10	1.88039e-10	1.63937e-10	1.88948e-10	1.92814e-10	2.24646e-10	2.31013e-10	2.61027e-10	3.07411e-10	3.16961e-10	3.52886e-10	2.87402e-10	2.57389e-10
-48	1.02319e-10	1.0482e-10	9.61795e-11	1.15279e-10	1.29377e-10	1.33242e-10	1.56207e-10	1.72805e-10	1.74624e-10	1.94633e-10	2.02136e-10	2.18962e-10	2.28284e-10	2.51022e-10	2.79671e-10	2.89221e-10	3.26965e-10	2.76488e-10	2.62846e-10
-47	1.12778e-10	1.0482e-10	1.12323e-10	1.05957e-10	1.26193e-10	1.33014e-10	1.50068e-10	1.63483e-10	1.72123e-10	1.80536e-10	1.99635e-10	2.13732e-10	2.09185e-10	2.36925e-10	2.68303e-10	2.71031e-10	3.0059e-10	2.62391e-10	2.56025e-10
-46	1.03228e-10	9.73164e-11	1.05729e-10	1.12778e-10	1.2824e-10	1.30968e-10	1.50977e-10	1.57116e-10	1.66893e-10	1.92359e-10	2.02818e-10	2.11686e-10	2.14642e-10	2.2692e-10	2.51932e-10	2.5557e-10	2.77852e-10	2.56025e-10	2.59663e-10
-45	9.04952e-11	1.00954e-10	1.13233e-10	1.08003e-10	1.23465e-10	1.37335e-10	1.43019e-10	1.65529e-10	1.6894e-10	1.97816e-10	2.04637e-10	2.18734e-10	2.10549e-10	2.31922e-10	2.38744e-10	2.37835e-10	2.51932e-10	2.45565e-10	2.57389e-10
-44	8.86762e-11	9.09499e-11	1.14142e-10	1.19145e-10	1.24147e-10	1.3256e-10	1.48249e-10	1.628e-10	1.68257e-10	1.9145e-10	2.03273e-10	2.22827e-10	2.1828e-10	2.30558e-10	2.25101e-10	2.2692e-10	2.35106e-10	2.27375e-10	2.633e-10
-43	1.10049e-10	1.0391e-10	9.527e-11	1.10731e-10	1.13005e-10	1.29831e-10	1.53933e-10	1.63255e-10	1.73942e-10	1.96906e-10	2.04182e-10	2.17143e-10	2.12823e-10	2.20099e-10	2.17825e-10	2.24646e-10	2.29194e-10	2.35561e-10	2.45565e-10
-42	1.02319e-10	9.1632e-11	1.09367e-10	1.10049e-10	1.2824e-10	1.32105e-10	1.45293e-10	1.42109e-10	1.71213e-10	1.87129e-10	2.00999e-10	2.17597e-10	2.16915e-10	2.20553e-10	2.11004e-10	2.21463e-10	2.24191e-10	2.28284e-10	2.41018e-10
-41	9.50426e-11	1.05502e-10	1.07321e-10	1.08912e-10	1.18917e-10	1.22328e-10	1.36652e-10	1.33469e-10	1.65984e-10	1.82809e-10	2.14187e-10	2.26692e-10	2.18734e-10	2.2692e-10	2.19189e-10	2.30558e-10	2.14187e-10	2.19189e-10	2.40563e-10
-40	9.95901e-11	1.02546e-10	1.12778e-10	1.13687e-10	1.2301e-10	1.19145e-10	1.30741e-10	1.50295e-10	1.59162e-10	1.84856e-10	1.96452e-10	2.29876e-10	2.11913e-10	2.07366e-10	2.15551e-10	2.25101e-10	2.14642e-10	2.28284e-10	2.44201e-10
-39	1.04138e-10	1.01864e-10	1.02319e-10	1.14142e-10	1.15734e-10	1.20509e-10	1.47566e-10	1.43019e-10	1.70986e-10	1.83491e-10	1.9145e-10	2.15779e-10	2.09639e-10	2.25556e-10	2.05092e-10	2.19644e-10	2.04637e-10	2.25556e-10	2.39199e-10
-38	1.10959e-10	1.005e-10	1.06639e-10	1.13005e-10	1.21191e-10	1.26648e-10	1.34379e-10	1.38017e-10	1.74396e-10	1.77352e-10	1.87812e-10	2.15096e-10	2.03273e-10	2.14642e-10	2.11004e-10	2.32377e-10	2.15551e-10	2.16915e-10	2.38289e-10
-37	8.82214e-11	1.17553e-10	1.15279e-10	1.05957e-10	1.22328e-10	1.16416e-10	1.27558e-10	1.4029e-10	1.66211e-10	1.71441e-10	1.90313e-10	2.01454e-10	2.05092e-10	2.09639e-10	2.12823e-10	2.34197e-10	2.12823e-10	2.19189e-10	2.48294e-10
-36	9.50426e-11	9.66343e-11	1.0482e-10	1.09822e-10	1.16644e-10	1.28922e-10	1.33697e-10	1.4643e-10	1.61664e-10	1.76443e-10	1.8531e-10	2.07366e-10	2.02363e-10	2.20099e-10	2.16915e-10	2.23282e-10	2.10549e-10	2.24646e-10	2.31467e-10
-35	9.91354e-11	9.527e-11	1.05274e-10	1.21646e-10	1.16871e-10	1.16188e-10	1.32332e-10	1.49613e-10	1.59845e-10	1.64165e-10	1.71441e-10	1.93496e-10	1.86447e-10	2.20553e-10	2.17825e-10	2.26465e-10	2.12823e-10	2.32832e-10	2.2601e-10
-34	9.95901e-11	1.06639e-10	1.0482e-10	1.13687e-10	1.18917e-10	1.33469e-10	1.37335e-10	1.4643e-10	1.60299e-10	1.60981e-10	1.64392e-10	1.81445e-10	1.819e-10	2.08275e-10	2.13277e-10	2.27375e-10	2.11458e-10	2.18734e-10	2.28284e-10
-33	1.02319e-10	1.1346e-10	1.04592e-10	1.04592e-10	1.25511e-10	1.15279e-10	1.29377e-10	1.412e-10	1.54615e-10	1.37107e-10	1.628e-10	1.82127e-10	1.87812e-10	1.95997e-10	2.04637e-10	2.2601e-10	2.12368e-10	2.12368e-10	2.12368e-10
-32	9.82259e-11	1.02091e-10	1.19145e-10	1.10277e-10	1.2301e-10	1.19145e-10	1.27558e-10	1.33924e-10	1.47339e-10	1.58026e-10	1.628e-10	1.81445e-10	1.83719e-10	2.06911e-10	2.03273e-10	2.17825e-10	2.05092e-10	2.15551e-10	2.14642e-10
-31	1.06411e-10	9.7089e-11	1.08458e-10	1.19599e-10	1.21418e-10	1.17553e-10	1.3256e-10	1.46657e-10	1.42337e-10	1.48249e-10	1.65074e-10	1.73032e-10	1.72805e-10	1.88266e-10	2.1737e-10	2.03728e-10	2.01909e-10	2.17825e-10	2.10549e-10
-30	1.0823e-10	1.06866e-10	1.15279e-10	1.19827e-10	1.16644e-10	1.20964e-10	1.29604e-10	1.48476e-10	1.39836e-10	1.41655e-10	1.53705e-10	1.6894e-10	1.70076e-10	1.9145e-10	2.00544e-10	2.12368e-10	2.04637e-10	2.13277e-10	2.11913e-10
-29	9.50426e-11	1.08458e-10	1.11186e-10	1.23692e-10	1.32105e-10	1.23692e-10	1.18235e-10	1.37562e-10	1.43701e-10	1.42792e-10	1.50068e-10	1.61436e-10	1.65984e-10	1.86902e-10	1.90085e-10	1.9918e-10	1.96452e-10	2.07366e-10	1.95088e-10
-28	1.0823e-10	1.10959e-10	1.14824e-10	1.07321e-10	1.3165e-10	1.15961e-10	1.22783e-10	1.39608e-10	1.44383e-10	1.4029e-10	1.54615e-10	1.73032e-10	1.58708e-10	1.91904e-10	1.86902e-10	1.93723e-10	1.94633e-10	1.95088e-10	1.90085e-10
-27	9.95901e-11	1.04592e-10	1.19145e-10	1.19827e-10	1.28012e-10	1.3165e-10	1.3165e-10	1.42109e-10	1.48021e-10	1.51204e-10	1.55297e-10	1.76443e-10	1.69622e-10	1.90995e-10	1.93269e-10	1.78262e-10	1.86902e-10	1.94633e-10	1.81445e-10
-26	1.10504e-10	1.005e-10	1.15961e-10	1.14142e-10	1.26648e-10	1.37107e-10	1.33469e-10	1.41655e-10	1.44383e-10	1.43701e-10	1.43474e-10	1.67348e-10	1.53251e-10	1.64619e-10	1.76898e-10	1.78262e-10	1.95997e-10	1.88266e-10	1.8099e-10
-25	1.0914e-10	1.10049e-10	1.15961e-10	1.28012e-10	1.37789e-10	1.2824e-10	1.35061e-10	1.45975e-10	1.40973e-10	1.36652e-10	1.44383e-10	1.70304e-10	1.47339e-10	1.66893e-10	1.7326e-10	1.76898e-10	1.88266e-10	1.96906e-10	1.79626e-10
-24	1.12323e-10	1.16644e-10	1.1778e-10	1.21646e-10	1.3597e-10	1.32105e-10	1.18463e-10	1.43474e-10	1.35061e-10	1.50295e-10	1.52114e-10	1.58253e-10	1.53705e-10	1.58253e-10	1.69167e-10	1.75988e-10	1.77807e-10	1.7235e-10	1.66438e-10
-23	1.11414e-10	1.05274e-10	1.07321e-10	1.24147e-10	1.40063e-10	1.24147e-10	1.25966e-10	1.49613e-10	1.48476e-10	1.35516e-10	1.47566e-10	1.5416e-10	1.57798e-10	1.53705e-10	1.60981e-10	1.73714e-10	1.819e-10	1.77352e-10	1.75079e-10
-22	1.005e-10	1.02319e-10	1.2733e-10	1.32105e-10	1.34151e-10	1.30968e-10	1.27785e-10	1.40518e-10	1.54615e-10	1.36652e-10	1.53251e-10	1.5848e-10	1.45065e-10	1.63255e-10	1.59617e-10	1.58253e-10	1.6371e-10	1.819e-10	1.65984e-10
-21	1.19599e-10	1.18463e-10	1.15961e-10	1.30968e-10	1.36652e-10	1.27103e-10	1.33014e-10	1.51887e-10	1.44156e-10	1.49158e-10	1.45293e-10	1.56434e-10	1.35516e-10	1.66438e-10	1.56889e-10	1.58708e-10	1.58253e-10	1.68712e-10	1.61891e-10
-20	1.0823e-10	1.15279e-10	1.1869e-10	1.41655e-10	1.34379e-10	1.30968e-10	1.30286e-10	1.43246e-10	1.35288e-10	1.43474e-10	1.52114e-10	1.6803e-10	1.50522e-10	1.42792e-10	1.47794e-10	1.52796e-10	1.51432e-10	1.75988e-10	1.6371e-10
-19	1.21418e-10	1.15734e-10	1.31195e-10	1.21418e-10	1.37789e-10	1.26648e-10	1.30286e-10	1.52341e-10	1.33242e-10	1.44611e-10	1.4643e-10	1.50977e-10	1.43701e-10	1.50977e-10	1.46884e-10	1.44611e-10	1.57798e-10	1.60981e-10	1.60981e-10
-18	1.19145e-10	1.22783e-10	1.30741e-10	1.32105e-10	1.48021e-10	1.46884e-10	1.28922e-10	1.46657e-10	1.45293e-10	1.40518e-10	1.49385e-10	1.56661e-10	1.35516e-10	1.55979e-10	1.40063e-10	1.44611e-10	1.61891e-10	1.71441e-10	1.44611e-10
-17	1.25056e-10	1.19827e-10	1.20964e-10	1.28694e-10	1.42792e-10	1.29604e-10	1.29377e-10	1.58253e-10	1.38926e-10	1.40973e-10	1.37335e-10	1.48931e-10	1.38699e-10	1.41427e-10	1.31878e-10	1.47339e-10	1.50977e-10	1.60981e-10	1.5416e-10
-16	1.21873e-10	1.29149e-10	1.28012e-10	1.34833e-10	1.41427e-10	1.34379e-10	1.37562e-10	1.49613e-10	1.30513e-10	1.28694e-10	1.25056e-10	1.50295e-10	1.3688e-10	1.40973e-10	1.40973e-10	1.38699e-10	1.40063e-10	1.54615e-10	1.39154e-10
-15	1.15506e-10	1.23465e-10	1.32105e-10	1.27785e-10	1.48021e-10	1.23465e-10	1.30968e-10	1.50522e-10	1.44156e-10	1.33924e-10	1.42109e-10	1.45065e-10	1.31878e-10	1.40518e-10	1.35061e-10	1.43246e-10	1.38244e-10	1.60981e-10	1.44156e-10
-14	1.33242e-10	1.27103e-10	1.3597e-10	1.40063e-10	1.45975e-10	1.30286e-10	1.36198e-10	1.50295e-10	1.34151e-10	1.47112e-10	1.33469e-10	1.5075e-10	1.30059e-10	1.39154e-10	1.37789e-10	1.35516e-10	1.32787e-10	1.50522e-10	1.47794e-10
-13	1.15052e-10	1.16644e-10	1.24147e-10	1.38699e-10	1.42792e-10	1.43019e-10	1.35288e-10	1.56434e-10	1.27103e-10	1.34833e-10	1.36198e-10	1.48021e-10	1.28694e-10	1.26421e-10	1.26875e-10	1.31878e-10	1.35061e-10	1.4643e-10	1.50522e-10
-12	1.1869e-10	1.19372e-10	1.3165e-10	1.33014e-10	1.39608e-10	1.26648e-10	1.28467e-10	1.52569e-10	1.35061e-10	1.32332e-10	1.30968e-10	1.46657e-10	1.2824e-10	1.34151e-10	1.20509e-10	1.3688e-10	1.31423e-10	1.50977e-10	1.32332e-10
-11	1.19599e-10	1.29377e-10	1.39608e-10	1.31878e-10	1.51659e-10	1.47112e-10	1.26421e-10	1.41427e-10	1.38699e-10	1.29149e-10	1.30513e-10	1.39608e-10	1.25966e-10	1.34606e-10	1.22783e-10	1.24602e-10	1.26421e-10	1.33242e-10	1.30059e-10
-10	1.27785e-10	1.31423e-10	1.35288e-10	1.38471e-10	1.43246e-10	1.30968e-10	1.20736e-10	1.55524e-10	1.39154e-10	1.36198e-10	1.1869e-10	1.40745e-10	1.1869e-10	1.40518e-10	1.20509e-10	1.34606e-10	1.21873e-10	1.2824e-10	1.39154e-10
-9	1.2824e-10	1.21873e-10	1.37789e-10	1.38471e-10	1.4643e-10	1.25511e-10	1.3165e-10	1.55297e-10	1.31878e-10	1.34606e-10	1.38471e-10	1.37562e-10	1.21873e-10	1.30968e-10	1.21418e-10	1.25056e-10	1.31878e-10	1.27785e-10	1.3597e-10
-8	1.39608e-10	1.21873e-10	1.28467e-10	1.37789e-10	1.50295e-10	1.36652e-10	1.42337e-10	1.41882e-10	1.23692e-10	1.33469e-10	1.27103e-10	1.41655e-10	1.12778e-10	1.2733e-10	1.19599e-10	1.15052e-10	1.20964e-10	1.22328e-10	1.20964e-10
-7	1.43246e-10	1.35061e-10	1.42109e-10	1.44611e-10	1.53933e-10	1.44611e-10	1.25056e-10	1.56889e-10	1.26648e-10	1.26648e-10	1.25284e-10	1.41655e-10	1.22328e-10	1.23237e-10	1.21873e-10	1.31423e-10	1.31878e-10	1.37335e-10	1.21873e-10
-6	1.38244e-10	1.43019e-10	1.39608e-10	1.37789e-10	1.53023e-10	1.45975e-10	1.42564e-10	1.49158e-10	1.29149e-10	1.29831e-10	1.20282e-10	1.29149e-10	1.23692e-10	1.17326e-10	1.29149e-10	1.25966e-10	1.19145e-10	1.25056e-10	1.30513e-10
-5	1.34606e-10	1.44611e-10	1.48476e-10	1.51204e-10	1.63255e-10	1.39154e-10	1.42109e-10	1.49158e-10	1.33924e-10	1.34606e-10	1.34833e-10	1.38471e-10	1.23692e-10	1.34151e-10	1.3597e-10	1.19145e-10	1.22328e-10	1.24147e-10	1.25056e-10
-4	1.4643e-10	1.44156e-10	1.47566e-10	1.63255e-10	1.46657e-10	1.46657e-10	1.43474e-10	1.54842e-10	1.37562e-10	1.30968e-10	1.39836e-10	1.39381e-10	1.15961e-10	1.40518e-10	1.26421e-10	1.24147e-10	1.25966e-10	1.22783e-10	1.3688e-10
-3	1.55979e-10	1.65074e-10	1.66211e-10	1.5416e-10	1.50522e-10	1.56434e-10	1.60527e-10	1.61664e-10	1.47566e-10	1.49385e-10	1.39836e-10	1.53478e-10	1.22783e-10	1.49613e-10	1.3597e-10	1.42792e-10	1.31878e-10	1.45975e-10	1.50977e-10
-2	1.83264e-10	1.82127e-10	1.8531e-10	1.9577e-10	1.99635e-10	1.71441e-10	1.75761e-10	1.85765e-10	1.71213e-10	1.65984e-10	1.60981e-10	1.64165e-10	1.56434e-10	1.64619e-10	1.44611e-10	1.53251e-10	1.26421e-10	1.53251e-10	1.52796e-10
-1	1.7235e-10	1.79853e-10	1.84174e-10	1.83264e-10	1.80536e-10	1.68485e-10	1.71895e-10	1.69622e-10	1.70531e-10	1.65302e-10	1.66438e-10	1.68485e-10	1.49613e-10	1.51432e-10	1.44156e-10	1.33242e-10	1.34606e-10	1.44156e-10	1.53251e-10
0	1.58253e-10	1.59617e-10	1.74851e-10	1.64847e-10	1.61436e-10	1.60299e-10	1.55752e-10	1.73714e-10	1.58253e-10	1.5848e-10	1.56207e-10	1.50295e-10	1.47339e-10	1.52796e-10	1.56889e-10	1.37335e-10	1.23237e-10	1.44611e-10	1.46884e-10
1	1.66438e-10	1.5416e-10	1.62118e-10	1.71441e-10	1.5848e-10	1.57571e-10	1.57116e-10	1.73942e-10	1.57571e-10	1.5075e-10	1.49613e-10	1.42792e-10	1.40973e-10	1.44156e-10	1.27785e-10	1.34151e-10	1.17326e-10	1.43701e-10	1.44156e-10
2	1.68712e-10	1.59845e-10	1.65074e-10	1.60299e-10	1.63937e-10	1.52569e-10	1.5939e-10	1.65074e-10	1.51887e-10	1.39608e-10	1.42564e-10	1.33014e-10	1.22328e-10	1.35516e-10	1.22328e-10	1.0823e-10	1.20509e-10	1.40518e-10	1.40973e-10
3	1.58253e-10	1.60527e-10	1.73487e-10	1.60299e-10	1.57116e-10	1.55297e-10	1.54615e-10	1.54842e-10	1.32787e-10	1.3597e-10	1.39154e-10	1.26193e-10	1.19145e-10	1.19599e-10	1.12323e-10	1.20054e-10	1.15506e-10	1.30968e-10	1.25511e-10
4	1.50522e-10	1.50068e-10	1.65984e-10	1.55752e-10	1.60981e-10	1.56207e-10	1.43019e-10	1.4984e-10	1.38017e-10	1.26648e-10	1.2392e-10	1.28467e-10	1.29149e-10	1.10959e-10	1.15506e-10	1.25966e-10	1.16416e-10	1.26875e-10	1.34606e-10
5	1.46884e-10	1.4643e-10	1.61436e-10	1.55297e-10	1.51659e-10	1.43246e-10	1.47566e-10	1.53933e-10	1.26875e-10	1.30286e-10	1.33469e-10	1.44611e-10	1.19599e-10	1.30059e-10	1.15052e-10	1.27785e-10	1.02773e-10	1.2733e-10	1.24147e-10
6	1.45975e-10	1.33014e-10	1.47112e-10	1.44838e-10	1.34151e-10	1.44383e-10	1.4029e-10	1.48931e-10	1.32787e-10	1.34151e-10	1.24147e-10	1.2392e-10	1.20964e-10	1.34151e-10	1.20964e-10	1.22328e-10	1.0823e-10	1.19145e-10	1.14597e-10
7	1.46884e-10	1.41427e-10	1.45747e-10	1.41882e-10	1.50295e-10	1.29604e-10	1.37335e-10	1.39608e-10	1.30059e-10	1.29377e-10	1.23692e-10	1.21646e-10	1.21418e-10	1.20509e-10	1.15961e-10	1.13687e-10	1.04592e-10	1.17326e-10	1.18235e-10
8	1.32332e-10	1.38471e-10	1.4552e-10	1.31878e-10	1.37335e-10	1.41882e-10	1.39154e-10	1.30513e-10	1.29831e-10	1.38017e-10	1.25511e-10	1.17326e-10	1.15961e-10	1.14597e-10	1.16871e-10	1.20509e-10	1.05957e-10	1.11414e-10	1.25056e-10
9	1.28694e-10	1.31878e-10	1.39608e-10	1.32105e-10	1.43928e-10	1.30968e-10	1.37335e-10	1.42792e-10	1.27558e-10	1.36198e-10	1.16871e-10	1.30513e-10	1.14142e-10	1.20054e-10	1.24602e-10	1.0823e-10	1.12778e-10	1.18235e-10	1.19599e-10
10	1.32787e-10	1.40745e-10	1.35743e-10	1.38017e-10	1.41655e-10	1.35743e-10	1.3256e-10	1.39608e-10	1.43928e-10	1.16644e-10	1.23465e-10	1.34379e-10	1.02319e-10	1.25511e-10	1.14597e-10	1.20964e-10	1.00045e-10	1.11868e-10	1.18235e-10
11	1.32787e-10	1.42109e-10	1.3688e-10	1.33697e-10	1.40973e-10	1.39836e-10	1.34606e-10	1.36652e-10	1.31195e-10	1.26648e-10	1.28922e-10	1.33469e-10	1.19145e-10	1.1869e-10	1.1778e-10	1.22328e-10	1.16416e-10	1.24602e-10	1.30059e-10
12	1.26875e-10	1.44156e-10	1.34833e-10	1.36652e-10	1.33697e-10	1.3165e-10	1.36425e-10	1.37789e-10	1.31423e-10	1.28467e-10	1.37562e-10	1.29604e-10	1.16871e-10	1.22783e-10	1.24602e-10	1.12323e-10	1.12323e-10	1.12778e-10	1.22328e-10
13	1.20054e-10	1.28922e-10	1.49613e-10	1.42337e-10	1.4029e-10	1.43019e-10	1.39154e-10	1.44838e-10	1.31878e-10	1.42792e-10	1.35743e-10	1.42792e-10	1.24602e-10	1.26875e-10	1.18235e-10	1.15506e-10	1.10959e-10	1.19145e-10	1.1778e-10
14	1.20964e-10	1.31195e-10	1.3165e-10	1.45293e-10	1.34151e-10	1.4029e-10	1.42109e-10	1.45975e-10	1.39608e-10	1.36652e-10	1.3597e-10	1.29604e-10	1.21418e-10	1.32787e-10	1.09595e-10	1.23237e-10	1.11414e-10	1.21418e-10	1.31878e-10
15	1.43701e-10	1.43928e-10	1.25966e-10	1.36425e-10	1.39154e-10	1.40063e-10	1.35288e-10	1.45975e-10	1.4552e-10	1.32332e-10	1.25966e-10	1.35061e-10	1.1778e-10	1.29604e-10	1.15506e-10	1.25511e-10	1.21873e-10	1.25056e-10	1.3688e-10
16	1.29604e-10	1.3597e-10	1.33924e-10	1.43019e-10	1.48931e-10	1.37335e-10	1.39154e-10	1.43701e-10	1.45293e-10	1.4029e-10	1.34606e-10	1.43701e-10	1.2824e-10	1.37789e-10	1.1778e-10	1.26875e-10	1.16416e-10	1.30968e-10	1.30968e-10
17	1.26875e-10	1.35743e-10	1.32105e-10	1.37789e-10	1.46884e-10	1.48931e-10	1.37562e-10	1.53933e-10	1.50295e-10	1.51204e-10	1.41882e-10	1.42792e-10	1.19599e-10	1.3688e-10	1.34151e-10	1.30968e-10	1.11414e-10	1.30513e-10	1.1778e-10
18	1.3688e-10	1.33697e-10	1.30968e-10	1.3165e-10	1.41882e-10	1.412e-10	1.45293e-10	1.50977e-10	1.47112e-10	1.50068e-10	1.45293e-10	1.3597e-10	1.30968e-10	1.37335e-10	1.3688e-10	1.2733e-10	1.03228e-10	1.29149e-10	1.26875e-10
19	1.41882e-10	1.39608e-10	1.33242e-10	1.36425e-10	1.38244e-10	1.48703e-10	1.55979e-10	1.46202e-10	1.55297e-10	1.3256e-10	1.3688e-10	1.55297e-10	1.30968e-10	1.51887e-10	1.31878e-10	1.35061e-10	1.21873e-10	1.29149e-10	1.31878e-10
20	1.29604e-10	1.41882e-10	1.26648e-10	1.30968e-10	1.42337e-10	1.45747e-10	1.47339e-10	1.44156e-10	1.5507e-10	1.44383e-10	1.42792e-10	1.52114e-10	1.40973e-10	1.39154e-10	1.31423e-10	1.37335e-10	1.2824e-10	1.33697e-10	1.3597e-10
21	1.28694e-10	1.45293e-10	1.29831e-10	1.42109e-10	1.44383e-10	1.45975e-10	1.39154e-10	1.39381e-10	1.46884e-10	1.58253e-10	1.50977e-10	1.54615e-10	1.31878e-10	1.43246e-10	1.33697e-10	1.42337e-10	1.25511e-10	1.30968e-10	1.40518e-10
22	1.30968e-10	1.34833e-10	1.27103e-10	1.39154e-10	1.39381e-10	1.36652e-10	1.47794e-10	1.53705e-10	1.57343e-10	1.56434e-10	1.57116e-10	1.5939e-10	1.38244e-10	1.60981e-10	1.31878e-10	1.42792e-10	1.26875e-10	1.39608e-10	1.3597e-10
23	1.34606e-10	1.36425e-10	1.26421e-10	1.48021e-10	1.44383e-10	1.44156e-10	1.48703e-10	1.56434e-10	1.61891e-10	1.48931e-10	1.61436e-10	1.72123e-10	1.30513e-10	1.56434e-10	1.41882e-10	1.37335e-10	1.24602e-10	1.42792e-10	1.50977e-10
24	1.43246e-10	1.37107e-10	1.24602e-10	1.38017e-10	1.61436e-10	1.59845e-10	1.46202e-10	1.57116e-10	1.70076e-10	1.64392e-10	1.53251e-10	1.79399e-10	1.49613e-10	1.54615e-10	1.38699e-10	1.34606e-10	1.23237e-10	1.34151e-10	1.46884e-10
25	1.33242e-10	1.42792e-10	1.24829e-10	1.4984e-10	1.53933e-10	1.45975e-10	1.48931e-10	1.46657e-10	1.56207e-10	1.64619e-10	1.74624e-10	1.819e-10	1.49613e-10	1.56889e-10	1.38244e-10	1.44611e-10	1.2824e-10	1.50522e-10	1.34606e-10
26	1.22328e-10	1.39154e-10	1.34151e-10	1.51887e-10	1.49613e-10	1.52796e-10	1.39154e-10	1.47112e-10	1.63255e-10	1.77352e-10	1.69622e-10	1.84628e-10	1.53705e-10	1.58253e-10	1.58253e-10	1.50977e-10	1.40063e-10	1.46884e-10	1.40518e-10
27	1.41427e-10	1.38471e-10	1.24602e-10	1.64847e-10	1.47112e-10	1.54388e-10	1.46202e-10	1.54842e-10	1.68485e-10	1.68485e-10	1.70304e-10	1.82127e-10	1.46884e-10	1.63255e-10	1.55524e-10	1.5416e-10	1.30059e-10	1.49613e-10	1.40518e-10
28	1.69622e-10	1.36652e-10	1.32105e-10	1.55752e-10	1.58253e-10	1.59845e-10	1.5075e-10	1.47112e-10	1.70304e-10	1.62346e-10	1.628e-10	1.73032e-10	1.59617e-10	1.60072e-10	1.53251e-10	1.60527e-10	1.39608e-10	1.48703e-10	1.45975e-10
29	1.65529e-10	1.55752e-10	1.57343e-10	1.39154e-10	1.35061e-10	1.23692e-10	1.36652e-10	1.19599e-10	1.47566e-10	1.36425e-10	1.53478e-10	1.80081e-10	1.40518e-10	1.60981e-10	1.5416e-10	1.48249e-10	1.40518e-10	1.50977e-10	1.50522e-10
30	1.5507e-10	1.57343e-10	1.628e-10	1.39154e-10	1.45975e-10	1.28922e-10	1.30059e-10	1.39608e-10	1.49158e-10	1.45293e-10	1.61664e-10	1.63483e-10	1.50977e-10	1.56889e-10	1.45975e-10	1.45975e-10	1.40973e-10	1.40518e-10	1.53251e-10
31	1.43246e-10	1.35743e-10	1.51432e-10	1.47339e-10	1.3256e-10	1.32105e-10	1.30286e-10	1.45293e-10	1.42792e-10	1.44156e-10	1.60981e-10	1.51887e-10	1.41882e-10	1.60981e-10	1.59617e-10	1.53251e-10	1.33242e-10	1.43246e-10	1.40518e-10
32	1.51887e-10	1.26875e-10	1.3597e-10	1.43474e-10	1.31878e-10	1.34606e-10	1.35061e-10	1.31195e-10	1.50977e-10	1.46657e-10	1.60299e-10	1.59845e-10	1.45975e-10	1.53705e-10	1.55979e-10	1.51887e-10	1.2824e-10	1.51887e-10	1.40518e-10
33	1.34606e-10	1.24147e-10	1.28012e-10	1.31878e-10	1.27103e-10	1.35288e-10	1.24602e-10	1.33924e-10	1.50977e-10	1.55979e-10	1.47566e-10	1.67575e-10	1.36425e-10	1.70531e-10	1.61436e-10	1.628e-10	1.44156e-10	1.48703e-10	1.4643e-10
34	1.30968e-10	1.21873e-10	1.19372e-10	1.4029e-10	1.40518e-10	1.22555e-10	1.19145e-10	1.33697e-10	1.48931e-10	1.49385e-10	1.61436e-10	1.68712e-10	1.50977e-10	1.64619e-10	1.64619e-10	1.68257e-10	1.46884e-10	1.58708e-10	1.53251e-10
35	1.23237e-10	1.15279e-10	1.21646e-10	1.30059e-10	1.36198e-10	1.4643e-10	1.22783e-10	1.3688e-10	1.55752e-10	1.61436e-10	1.6894e-10	1.55752e-10	1.67803e-10	1.65984e-10	1.61891e-10	1.69622e-10	1.50068e-10	1.55524e-10	1.63255e-10
36	1.27785e-10	1.1778e-10	1.11641e-10	1.30968e-10	1.2733e-10	1.30513e-10	1.44156e-10	1.37789e-10	1.48476e-10	1.49158e-10	1.70076e-10	1.69849e-10	1.49613e-10	1.59162e-10	1.88266e-10	1.75988e-10	1.51887e-10	1.59617e-10	1.6371e-10
37	1.31423e-10	1.15506e-10	1.14824e-10	1.21418e-10	1.1778e-10	1.1346e-10	1.34379e-10	1.25966e-10	1.42109e-10	1.37107e-10	1.65984e-10	1.74396e-10	1.60072e-10	1.63255e-10	1.78262e-10	1.79626e-10	1.3688e-10	1.67348e-10	1.7235e-10
38	1.22783e-10	1.24374e-10	1.30968e-10	1.23465e-10	1.25056e-10	1.37789e-10	1.44156e-10	1.28467e-10	1.50295e-10	1.5416e-10	1.6894e-10	1.66438e-10	1.58708e-10	1.74624e-10	1.89176e-10	1.75988e-10	1.64619e-10	1.73714e-10	1.75079e-10
39	1.2824e-10	1.12323e-10	1.26648e-10	1.29149e-10	1.20509e-10	1.30059e-10	1.38017e-10	1.49613e-10	1.4029e-10	1.71441e-10	1.87812e-10	1.7235e-10	1.68712e-10	1.78262e-10	1.82355e-10	1.95542e-10	1.65984e-10	1.83264e-10	1.65529e-10
40	1.22328e-10	1.15734e-10	1.20736e-10	1.17553e-10	1.18463e-10	1.25284e-10	1.35288e-10	1.5507e-10	1.57798e-10	1.53705e-10	1.59845e-10	1.8622e-10	1.60527e-10	1.80081e-10	1.82355e-10	1.84628e-10	1.75533e-10	1.80536e-10	1.75533e-10
41	1.20964e-10	1.1778e-10	1.14142e-10	1.28467e-10	1.18235e-10	1.32105e-10	1.43928e-10	1.55297e-10	1.51204e-10	1.63483e-10	1.76215e-10	1.75988e-10	1.77807e-10	1.89176e-10	1.83264e-10	2.05547e-10	1.66893e-10	1.819e-10	1.83264e-10
42	1.28694e-10	1.11641e-10	1.15052e-10	1.15279e-10	1.24374e-10	1.23237e-10	1.22101e-10	1.66211e-10	1.50295e-10	1.55524e-10	1.77125e-10	1.93951e-10	1.70986e-10	1.68712e-10	1.95088e-10	2.01909e-10	1.82809e-10	1.98271e-10	1.819e-10
43	1.1778e-10	1.22555e-10	1.17326e-10	1.20509e-10	1.25056e-10	1.29149e-10	1.39381e-10	1.65984e-10	1.55297e-10	1.50295e-10	1.78034e-10	1.78944e-10	1.87357e-10	1.91904e-10	1.92814e-10	2.00544e-10	1.84628e-10	2.20553e-10	2.11913e-10
44	1.24147e-10	1.23465e-10	1.15961e-10	1.32787e-10	1.22328e-10	1.31195e-10	1.44838e-10	1.82127e-10	1.62346e-10	1.72805e-10	1.83264e-10	1.96224e-10	1.76898e-10	1.8099e-10	2.02363e-10	2.06456e-10	2.05547e-10	2.40563e-10	2.31922e-10
45	1.15506e-10	1.18008e-10	1.14369e-10	1.37107e-10	1.29149e-10	1.30286e-10	1.52114e-10	1.90313e-10	1.89631e-10	1.7758e-10	1.84856e-10	1.88948e-10	1.88721e-10	1.94633e-10	2.14187e-10	2.12823e-10	2.13732e-10	2.58298e-10	2.49203e-10
46	1.30059e-10	1.15052e-10	1.21418e-10	1.33469e-10	1.28922e-10	1.32787e-10	1.47566e-10	1.68257e-10	1.94405e-10	1.73487e-10	1.89176e-10	2.08048e-10	1.93269e-10	1.88721e-10	2.14642e-10	2.16461e-10	2.28284e-10	2.62391e-10	2.6421e-10
47	1.2733e-10	1.26875e-10	1.28012e-10	1.44156e-10	1.34606e-10	1.38699e-10	1.33014e-10	2.04865e-10	2.12141e-10	1.93041e-10	1.83946e-10	2.13732e-10	1.82355e-10	2.00544e-10	2.29648e-10	2.44656e-10	2.42382e-10	2.91495e-10	2.88312e-10
48	1.2733e-10	1.16416e-10	1.33697e-10	1.32787e-10	1.28467e-10	1.22555e-10	1.50977e-10	1.93496e-10	2.16461e-10	1.85538e-10	1.98725e-10	2.09639e-10	2.05547e-10	2.0873e-10	2.31467e-10	2.43746e-10	2.68757e-10	3.06501e-10	3.05137e-10
49	1.48249e-10	1.2824e-10	1.18463e-10	1.39154e-10	1.30059e-10	1.34151e-10	1.37335e-10	1.98043e-10	2.23964e-10	1.82809e-10	1.90767e-10	2.13277e-10	2.03273e-10	2.29194e-10	2.56934e-10	2.58753e-10	2.72395e-10	3.0923e-10	2.99226e-10
50	1.31423e-10	1.45293e-10	1.17098e-10	1.30286e-10	1.22783e-10	1.40063e-10	1.53705e-10	1.80081e-10	2.28511e-10	1.85765e-10	1.83946e-10	2.16006e-10	1.99635e-10	2.34651e-10	2.64665e-10	2.55115e-10	2.76943e-10	3.10139e-10	2.9968e-10
51	1.39154e-10	1.35288e-10	1.25284e-10	1.53478e-10	1.28012e-10	1.37107e-10	1.48021e-10	1.79171e-10	2.31467e-10	1.8622e-10	1.87812e-10	2.70804e-10	2.48749e-10	2.51932e-10	3.06956e-10	2.80581e-10	2.76488e-10	3.05592e-10	2.94223e-10
52	1.3688e-10	1.50977e-10	1.43928e-10	1.56434e-10	1.69394e-10	1.60754e-10	1.73942e-10	2.43519e-10	2.34651e-10	2.66484e-10	1.96679e-10	2.65119e-10	2.45565e-10	2.65574e-10	3.40608e-10	2.83764e-10	3.01499e-10	2.96952e-10	2.9968e-10
53	1.50977e-10	1.48931e-10	1.47794e-10	1.74624e-10	1.56661e-10	1.77125e-10	1.96224e-10	2.46247e-10	3.9495e-10	2.69212e-10	2.12141e-10	3.00362e-10	2.65574e-10	3.31967e-10	3.42881e-10	3.10594e-10	3.16961e-10	3.15142e-10	3.03773e-10
54	1.60981e-10	1.42109e-10	1.47566e-10	1.74624e-10	1.6894e-10	1.75306e-10	1.87812e-10	2.45338e-10	3.8972e-10	2.76943e-10	2.70122e-10	3.11276e-10	2.66938e-10	3.41972e-10	3.46974e-10	3.26965e-10	3.33332e-10	3.23782e-10	3.30603e-10
55	1.52796e-10	1.55752e-10	1.48021e-10	1.66438e-10	1.82582e-10	1.81218e-10	1.93951e-10	2.37607e-10	3.9495e-10	2.99226e-10	2.74442e-10	3.20144e-10	2.76488e-10	3.4561e-10	3.51067e-10	3.29239e-10	3.44246e-10	3.38334e-10	3.39243e-10
56	1.43246e-10	1.5507e-10	1.57116e-10	1.70986e-10	1.78944e-10	1.79626e-10	1.89631e-10	2.60117e-10	4.1223e-10	3.31513e-10	2.92632e-10	3.12641e-10	3.07866e-10	3.6289e-10	3.50157e-10	3.59707e-10	3.52886e-10	3.41062e-10	3.41972e-10
57	1.5416e-10	1.64392e-10	1.55297e-10	1.80308e-10	1.88721e-10	2.00317e-10	2.0873e-10	2.66938e-10	4.03135e-10	3.36287e-10	2.93996e-10	3.37424e-10	3.20144e-10	3.56069e-10	3.48338e-10	3.65164e-10	3.73349e-10	3.52886e-10	3.49248e-10
58	1.70076e-10	1.67803e-10	1.74396e-10	1.92132e-10	1.89631e-10	2.09185e-10	2.17143e-10	2.65119e-10	4.16096e-10	3.61981e-10	3.1355e-10	3.62435e-10	3.26965e-10	3.59707e-10	3.60162e-10	3.88811e-10	3.91539e-10	3.78806e-10	3.56978e-10
59	1.71895e-10	1.69622e-10	1.62573e-10	2.00772e-10	2.09867e-10	2.13277e-10	2.28284e-10	2.83764e-10	4.23599e-10	3.85628e-10	2.99908e-10	3.86764e-10	3.51976e-10	3.52886e-10	3.81535e-10	3.92903e-10	3.85173e-10	3.89266e-10	3.76078e-10
60	1.75079e-10	1.83491e-10	1.73032e-10	1.95542e-10	1.94633e-10	2.27829e-10	2.3647e-10	2.82855e-10	4.34285e-10	4.1746e-10	3.40608e-10	3.90857e-10	3.58343e-10	3.59252e-10	3.91994e-10	4.22462e-10	4.0882e-10	4.27919e-10	3.85628e-10
61	1.66438e-10	1.86447e-10	1.84628e-10	2.08048e-10	2.11913e-10	2.30785e-10	2.44883e-10	2.91495e-10	4.32012e-10	4.43153e-10	3.71985e-10	3.92903e-10	3.70621e-10	3.54705e-10	3.9836e-10	4.27464e-10	4.33831e-10	4.79307e-10	4.29738e-10
62	1.96906e-10	1.86447e-10	1.97589e-10	2.15096e-10	2.32604e-10	2.3738e-10	2.60799e-10	3.10367e-10	4.26782e-10	4.57478e-10	3.92449e-10	4.13367e-10	3.77442e-10	3.66983e-10	4.2701e-10	4.34285e-10	4.65208e-10	4.97042e-10	4.74305e-10
63	1.96452e-10	1.95315e-10	2.07138e-10	2.29194e-10	2.29421e-10	2.4693e-10	2.7808e-10	3.29466e-10	4.28601e-10	4.74532e-10	3.81762e-10	4.18597e-10	3.80171e-10	3.95632e-10	4.28829e-10	4.48837e-10	5.16597e-10	5.7253e-10	5.32513e-10
64	1.99635e-10	2.10322e-10	2.03955e-10	2.31922e-10	2.49431e-10	2.70122e-10	2.85583e-10	3.33104e-10	4.34968e-10	4.90903e-10	3.98815e-10	4.4429e-10	4.05182e-10	4.19734e-10	4.55204e-10	4.84309e-10	5.75714e-10	6.35286e-10	6.28464e-10
65	2.01454e-10	2.14414e-10	2.20099e-10	2.28966e-10	2.50795e-10	2.61936e-10	2.9968e-10	3.2742e-10	4.43608e-10	4.85674e-10	4.07683e-10	4.37014e-10	4.28374e-10	4.55204e-10	4.91131e-10	5.3797e-10	6.47564e-10	7.39877e-10	7.11228e-10
66	2.16915e-10	2.23964e-10	2.24191e-10	2.5125e-10	2.54888e-10	2.87402e-10	3.15596e-10	3.43563e-10	4.33376e-10	5.06365e-10	4.14959e-10	4.89766e-10	4.55659e-10	5.12504e-10	5.36605e-10	6.03453e-10	7.38513e-10	8.17639e-10	8.21732e-10
67	2.23282e-10	2.26465e-10	2.25101e-10	2.51477e-10	2.68075e-10	2.94451e-10	3.1355e-10	3.52204e-10	4.52703e-10	5.12049e-10	4.40425e-10	5.07729e-10	4.88402e-10	5.85263e-10	6.0027e-10	6.6257e-10	8.11728e-10	8.80849e-10	9.02222e-10
68	2.35561e-10	2.36925e-10	2.3306e-10	2.65347e-10	2.80808e-10	3.06956e-10	3.37424e-10	3.54477e-10	4.55659e-10	5.17506e-10	4.62707e-10	5.71394e-10	5.51612e-10	6.86672e-10	6.86217e-10	7.61251e-10	9.01768e-10	9.41789e-10	9.83626e-10
69	2.42382e-10	2.4693e-10	2.41473e-10	2.63755e-10	2.8581e-10	3.25828e-10	3.55387e-10	3.72895e-10	4.62935e-10	5.26601e-10	5.05e-10	6.25736e-10	6.18005e-10	7.66708e-10	7.90809e-10	8.54929e-10	9.70438e-10	9.77259e-10	1.02956e-09
70	2.40563e-10	2.5898e-10	2.57389e-10	2.79671e-10	2.92177e-10	3.231e-10	3.45382e-10	3.83126e-10	4.98634e-10	5.74122e-10	5.92539e-10	6.92584e-10	6.9986e-10	8.69935e-10	8.8767e-10	9.59979e-10	1.0291e-09	9.93175e-10	1.03319e-09
71	2.5466e-10	2.52387e-10	2.53296e-10	2.93769e-10	2.99908e-10	3.44473e-10	3.51521e-10	4.01771e-10	5.21144e-10	6.04135e-10	6.3665e-10	7.6739e-10	7.79441e-10	9.33149e-10	9.64071e-10	1.03683e-09	1.06957e-09	1.01773e-09	1.06912e-09
72	2.58753e-10	2.61482e-10	2.65119e-10	2.97634e-10	2.88766e-10	3.34014e-10	3.64937e-10	4.2178e-10	5.72303e-10	6.47791e-10	6.9463e-10	8.28326e-10	8.69935e-10	9.93175e-10	1.03274e-09	1.09322e-09	1.08685e-09	9.93175e-10	1.03228e-09
73	2.55115e-10	2.70576e-10	2.57161e-10	2.824e-10	3.03318e-10	3.35605e-10	3.56296e-10	4.38606e-10	6.0982e-10	7.08727e-10	7.52156e-10	8.93809e-10	9.44972e-10	1.02546e-09	1.08594e-09	1.12278e-09	1.10823e-09	1.00318e-09	1.04092e-09
74	2.52841e-10	2.73532e-10	2.78762e-10	2.98316e-10	2.97407e-10	3.35378e-10	3.74941e-10	4.74532e-10	6.46427e-10	7.47153e-10	7.96494e-10	9.38378e-10	1.00909e-09	1.02728e-09	1.12232e-09	1.14233e-09	1.09504e-09	1.04183e-09	1.06093e-09
75	2.68303e-10	2.78762e-10	2.88766e-10	2.98771e-10	2.87857e-10	3.43109e-10	4.07228e-10	5.3365e-10	6.80988e-10	7.69436e-10	8.1241e-10	9.86581e-10	1.07458e-09	1.05639e-09	1.14961e-09	1.14688e-09	1.09413e-09	1.09822e-09	1.11186e-09
76	2.73305e-10	2.84674e-10	2.81945e-10	3.05137e-10	2.97407e-10	3.46974e-10	4.63617e-10	6.43244e-10	7.34421e-10	8.14001e-10	8.32419e-10	1.02592e-09	1.13324e-09	1.10368e-09	1.17553e-09	1.17053e-09	1.13051e-09	1.21646e-09	1.22873e-09
77	2.80581e-10	2.89221e-10	2.86493e-10	3.03773e-10	2.8672e-10	3.42654e-10	5.88447e-10	7.77622e-10	8.15593e-10	8.8767e-10	8.59476e-10	1.06662e-09	1.20918e-09	1.1869e-09	1.21009e-09	1.22873e-09	1.21873e-09	1.41518e-09	1.42655e-09
78	2.9195e-10	3.05819e-10	2.83082e-10	2.9104e-10	2.79217e-10	3.48793e-10	6.64617e-10	5.3274e-10	7.00314e-10	1.08162e-09	9.48155e-10	1.1271e-09	1.27512e-09	1.3256e-09	1.27012e-09	1.30832e-09	1.3688e-09	1.64528e-09	1.65847e-09
79	2.85128e-10	2.9968e-10	2.89676e-10	2.83309e-10	2.53978e-10	3.75168e-10	4.75442e-10	4.68848e-10	6.3665e-10	9.04269e-10	1.19554e-09	1.32469e-09	1.32741e-09	1.49522e-09	1.38289e-09	1.45065e-09	1.58162e-09	1.88767e-09	1.9095e-09
80	2.50113e-10	3.05819e-10	2.76261e-10	2.76033e-10	2.46247e-10	4.35422e-10	4.11321e-10	4.71349e-10	6.42789e-10	9.00176e-10	1.28012e-09	1.43428e-09	1.32651e-09	1.51568e-09	1.41609e-09	1.48157e-09	1.62073e-09	1.89995e-09	1.90313e-09
81	1.55524e-10	1.95315e-10	3.26283e-10	2.56934e-10	2.41927e-10	5.09321e-10	3.99725e-10	4.45199e-10	6.47109e-10	9.46336e-10	1.24511e-09	1.68007e-09	1.33651e-09	1.60754e-09	1.52978e-09	1.60845e-09	1.72441e-09	1.9718e-09	1.97316e-09
82	7.8217e-11	1.11641e-10	2.20553e-10	2.48066e-10	2.19416e-10	6.90537e-10	3.55159e-10	4.37696e-10	6.50747e-10	1.01341e-09	1.32469e-09	1.87539e-09	1.38335e-09	1.71259e-09	1.67621e-09	1.76625e-09	1.84946e-09	2.01682e-09	1.98226e-09
83	5.00225e-12	2.47838e-11	1.70304e-10	1.11414e-10	1.98271e-10	5.26828e-10	3.19917e-10	4.24054e-10	6.58705e-10	1.09004e-09	1.56252e-09	1.92018e-09	1.58116e-09	1.89949e-09	1.91586e-09	1.96589e-09	1.98226e-09	1.98908e-09	1.90313e-09
84	5.91174e-12	5.91174e-12	7.29874e-11	8.23097e-11	1.40063e-10	3.43563e-10	2.92632e-10	3.74486e-10	6.43698e-10	1.12028e-09	1.60254e-09	1.97953e-09	1.7717e-09	1.98499e-09	2.0059e-09	2.01909e-09	1.91223e-09	1.7808e-09	1.6471e-09
85	3.63801e-12	1.36425e-12	1.20509e-11	4.29738e-11	4.29738e-11	2.56934e-10	2.30785e-10	3.16051e-10	6.02771e-10	1.06161e-09	1.56047e-09	1.93269e-09	1.82946e-09	1.93951e-09	1.96452e-09	1.91768e-09	1.71395e-09	1.49885e-09	1.33196e-09
