# Supplementary material for: Plasmonic ommatidia for lensless compound-eye vision
Source: Nat Commun. 2020 Apr 2;11:1637. doi: 10.1038/s41467-020-15460-0 (PMC7118074; doi:10.1038/s41467-020-15460-0)
Supplement: Supplementary file 6 — Source Data [file 41467_2020_15460_MOESM6_ESM.zip › Fig3g.xlsx]

## Sheet: x-pol
Figure. 3 (g)
columns: phi; rows: theta; in degrees				measured values in Ampere
bias voltage	2V
laser power	0.5mW
aperture	6mm
	0	5	10	15	20	25	30	35	40	45	50	55	60	65	70	75	80	85	90
-85	5.82081e-11	0	5.82081e-11	5.82081e-11	1.16416e-10	1.16416e-10	1.16416e-10	1.74624e-10	1.16416e-10	8.73118e-10	9.3133e-10	8.14911e-10	4.65665e-10	2.32832e-10	2.32832e-10	2.9104e-10	2.9104e-09	2.09549e-09	4.54023e-09
-84	5.82081e-11	5.82081e-11	5.82081e-11	5.82081e-11	0	7.56703e-10	5.82081e-11	5.82081e-11	1.80444e-09	4.94768e-09	3.60889e-09	3.78353e-09	2.38653e-09	1.86266e-09	2.1537e-09	2.79398e-09	7.97451e-09	8.78941e-09	6.92674e-09
-83	5.52976e-09	1.74624e-10	5.82081e-11	5.82081e-11	5.82081e-11	4.88947e-09	1.16416e-10	5.82081e-11	4.65664e-09	1.05939e-08	8.38196e-09	8.61479e-09	6.57749e-09	6.22825e-09	7.50885e-09	8.09092e-09	1.22819e-08	1.7346e-08	1.01282e-08
-82	2.68921e-08	1.04774e-08	1.28058e-09	5.82081e-11	5.29693e-09	1.3446e-08	5.82081e-11	5.82081e-11	6.81032e-09	1.52505e-08	1.18162e-08	1.22819e-08	1.00118e-08	1.05356e-08	1.32714e-08	1.23983e-08	1.69968e-08	2.19444e-08	1.37371e-08
-81	5.5705e-08	4.18515e-08	1.77535e-08	6.28646e-09	2.41563e-08	1.95579e-08	5.82081e-11	0	1.0361e-08	2.04892e-08	1.60072e-08	1.62401e-08	1.36206e-08	1.43773e-08	1.77535e-08	1.74042e-08	2.18862e-08	2.631e-08	1.84519e-08
-80	6.94422e-08	6.95586e-08	5.3202e-08	2.99772e-08	4.55186e-08	3.10249e-08	5.82081e-11	0	1.7346e-08	2.56115e-08	2.00818e-08	2.07802e-08	1.78699e-08	1.88594e-08	2.3225e-08	2.29921e-08	2.59607e-08	3.09667e-08	2.36906e-08
-79	8.46926e-08	8.32374e-08	7.53794e-08	5.81497e-08	5.5705e-08	5.78586e-08	6.40287e-09	2.79398e-09	3.021e-08	3.17234e-08	2.4913e-08	2.57861e-08	2.29339e-08	2.40981e-08	2.91622e-08	2.8289e-08	2.89293e-08	3.64964e-08	3.04428e-08
-78	1.03727e-07	1.02737e-07	9.16775e-08	7.18287e-08	6.84527e-08	9.73237e-08	3.67875e-08	2.50876e-08	4.63335e-08	3.91158e-08	3.05592e-08	3.15488e-08	2.86383e-08	2.90457e-08	3.3295e-08	3.23637e-08	3.14906e-08	4.10948e-08	3.77188e-08
-77	1.20956e-07	1.1921e-07	1.07859e-07	8.57985e-08	7.98614e-08	1.09955e-07	9.05716e-08	6.97332e-08	5.65781e-08	4.70902e-08	3.63218e-08	3.76024e-08	3.47502e-08	3.38189e-08	3.68457e-08	3.55069e-08	3.60308e-08	4.43545e-08	4.40634e-08
-76	1.35858e-07	1.34344e-07	1.22819e-07	1.00118e-07	9.19104e-08	1.15717e-07	1.1368e-07	9.47043e-08	6.55423e-08	5.64617e-08	4.24918e-08	4.41216e-08	4.05128e-08	3.82427e-08	4.02799e-08	3.95232e-08	4.17351e-08	4.93021e-08	4.94185e-08
-75	1.49013e-07	1.48489e-07	1.37546e-07	1.14379e-07	1.03261e-07	1.20956e-07	1.28523e-07	1.0751e-07	7.56122e-08	6.66482e-08	4.91857e-08	5.07573e-08	4.60425e-08	4.30157e-08	4.48201e-08	4.55768e-08	4.65664e-08	5.54139e-08	5.42498e-08
-74	1.64903e-07	1.63681e-07	1.51981e-07	1.31608e-07	1.15775e-07	1.22644e-07	1.40747e-07	1.19909e-07	8.53329e-08	7.60779e-08	5.51811e-08	5.58796e-08	5.09901e-08	4.872e-08	5.07573e-08	5.25035e-08	4.95349e-08	6.16424e-08	5.88482e-08
-73	1.78291e-07	1.80037e-07	1.66591e-07	1.4878e-07	1.27825e-07	1.2148e-07	1.49827e-07	1.31259e-07	9.41805e-08	8.44598e-08	6.03618e-08	6.05946e-08	5.58214e-08	5.48318e-08	5.72766e-08	5.80915e-08	5.33184e-08	6.57169e-08	6.16424e-08
-72	1.94007e-07	1.9651e-07	1.81609e-07	1.66649e-07	1.40572e-07	1.1985e-07	1.56114e-07	1.36265e-07	1.00642e-07	9.09208e-08	6.53677e-08	6.5193e-08	6.13513e-08	6.12931e-08	6.36796e-08	6.03618e-08	5.99543e-08	6.89765e-08	6.36796e-08
-71	2.0658e-07	2.07628e-07	1.95637e-07	1.81725e-07	1.50933e-07	1.20956e-07	1.5658e-07	1.38186e-07	1.05182e-07	9.74401e-08	6.89765e-08	7.01407e-08	6.6299e-08	6.7696e-08	6.84527e-08	6.31558e-08	6.61826e-08	7.40406e-08	6.58333e-08
-70	2.11178e-07	2.12051e-07	2.01632e-07	1.89118e-07	1.55532e-07	1.23692e-07	1.61003e-07	1.39816e-07	1.09722e-07	1.04192e-07	7.32839e-08	7.45063e-08	7.12466e-08	7.44481e-08	7.30511e-08	7.00825e-08	7.00243e-08	7.66599e-08	6.94422e-08
-69	2.16941e-07	2.15719e-07	2.10247e-07	1.95229e-07	1.59723e-07	1.26603e-07	1.64379e-07	1.44414e-07	1.1432e-07	1.10188e-07	7.91629e-08	7.88718e-08	7.63689e-08	8.01524e-08	7.66599e-08	7.70674e-08	7.36914e-08	7.99196e-08	7.48555e-08
-68	2.2055e-07	2.19444e-07	2.20142e-07	2.00061e-07	1.60421e-07	1.30211e-07	1.68803e-07	1.48314e-07	1.19909e-07	1.17755e-07	8.52747e-08	8.36449e-08	8.10255e-08	8.60896e-08	8.29464e-08	8.0327e-08	7.95121e-08	8.06181e-08	7.85226e-08
-67	2.241e-07	2.23635e-07	2.32366e-07	2.03902e-07	1.61236e-07	1.32714e-07	1.75555e-07	1.51515e-07	1.25147e-07	1.25555e-07	9.13865e-08	8.71955e-08	8.49836e-08	9.06298e-08	9.02223e-08	8.283e-08	8.51583e-08	8.19568e-08	8.31792e-08
-66	2.28408e-07	2.30852e-07	2.38479e-07	2.08093e-07	1.60945e-07	1.35974e-07	1.81958e-07	1.55648e-07	1.3027e-07	1.31026e-07	9.69744e-08	9.02223e-08	8.77776e-08	9.72655e-08	9.48207e-08	8.80686e-08	9.09208e-08	8.44598e-08	8.88836e-08
-65	2.34869e-07	2.40982e-07	2.44299e-07	2.09548e-07	1.6077e-07	1.37662e-07	1.85974e-07	1.59781e-07	1.36323e-07	1.36149e-07	1.02388e-07	9.23178e-08	8.82433e-08	1.01922e-07	9.75565e-08	9.35402e-08	9.53446e-08	8.61478e-08	9.3482e-08
-64	2.45871e-07	2.5111e-07	2.45172e-07	2.08384e-07	1.58908e-07	1.4034e-07	1.85625e-07	1.61818e-07	1.39932e-07	1.4162e-07	1.05415e-07	9.26088e-08	9.06298e-08	1.05706e-07	1.03144e-07	9.69744e-08	9.97102e-08	8.81269e-08	9.79057e-08
-63	2.53613e-07	2.5338e-07	2.43135e-07	2.03553e-07	1.55241e-07	1.43366e-07	1.85567e-07	1.61818e-07	1.43017e-07	1.44647e-07	1.07859e-07	9.55192e-08	9.44133e-08	1.0751e-07	1.10304e-07	9.98848e-08	1.04018e-07	9.10954e-08	1.01107e-07
-62	2.53147e-07	2.50178e-07	2.40807e-07	1.95346e-07	1.51981e-07	1.47324e-07	1.8481e-07	1.60887e-07	1.45054e-07	1.4325e-07	1.11643e-07	9.94191e-08	9.76147e-08	1.11061e-07	1.1531e-07	1.04076e-07	1.07335e-07	9.41222e-08	1.03494e-07
-61	2.49887e-07	2.46977e-07	2.36731e-07	1.8708e-07	1.48314e-07	1.51283e-07	1.83239e-07	1.58268e-07	1.42319e-07	1.45869e-07	1.18686e-07	1.03028e-07	9.76729e-08	1.16241e-07	1.19559e-07	1.06229e-07	1.08383e-07	9.42969e-08	1.04425e-07
-60	2.48781e-07	2.45056e-07	2.32308e-07	1.82657e-07	1.4779e-07	1.55823e-07	1.8027e-07	1.56347e-07	1.44356e-07	1.49827e-07	1.25904e-07	1.04018e-07	9.87206e-08	1.20142e-07	1.24682e-07	1.10886e-07	1.11992e-07	9.8255e-08	1.06986e-07
-59	2.46046e-07	2.4232e-07	2.21772e-07	1.77592e-07	1.45404e-07	1.60712e-07	1.79746e-07	1.56812e-07	1.49013e-07	1.54484e-07	1.29746e-07	1.04774e-07	1.01689e-07	1.22761e-07	1.29862e-07	1.1467e-07	1.15484e-07	1.00758e-07	1.09198e-07
-58	2.38012e-07	2.31318e-07	2.08675e-07	1.69211e-07	1.41911e-07	1.65835e-07	1.78931e-07	1.59315e-07	1.52156e-07	1.55823e-07	1.30328e-07	1.08325e-07	1.04483e-07	1.25671e-07	1.32831e-07	1.17638e-07	1.18104e-07	1.03261e-07	1.1042e-07
-57	2.27535e-07	2.18163e-07	1.99188e-07	1.64554e-07	1.40049e-07	1.70317e-07	1.75846e-07	1.61178e-07	1.53902e-07	1.52272e-07	1.35043e-07	1.13214e-07	1.04716e-07	1.27243e-07	1.36498e-07	1.19909e-07	1.21539e-07	1.05822e-07	1.14204e-07
-56	2.18687e-07	2.10189e-07	1.92203e-07	1.61469e-07	1.39699e-07	1.73402e-07	1.71248e-07	1.57511e-07	1.51224e-07	1.50526e-07	1.40514e-07	1.12982e-07	1.06171e-07	1.28465e-07	1.4034e-07	1.23459e-07	1.24915e-07	1.07743e-07	1.17347e-07
-55	2.08443e-07	2.00701e-07	1.85974e-07	1.59315e-07	1.40456e-07	1.72528e-07	1.62691e-07	1.51341e-07	1.49769e-07	1.51981e-07	1.42551e-07	1.1467e-07	1.08965e-07	1.28523e-07	1.39932e-07	1.25729e-07	1.27126e-07	1.09664e-07	1.20142e-07
-54	2.03844e-07	1.96103e-07	1.8417e-07	1.60712e-07	1.43017e-07	1.72936e-07	1.60712e-07	1.54659e-07	1.5495e-07	1.53669e-07	1.42493e-07	1.19676e-07	1.12923e-07	1.31143e-07	1.43192e-07	1.29455e-07	1.30619e-07	1.12923e-07	1.25089e-07
-53	1.95811e-07	1.88885e-07	1.80852e-07	1.58442e-07	1.41911e-07	1.71946e-07	1.57744e-07	1.57977e-07	1.54717e-07	1.50351e-07	1.43948e-07	1.22877e-07	1.14611e-07	1.31376e-07	1.46044e-07	1.31608e-07	1.33296e-07	1.13622e-07	1.28407e-07
-52	1.88768e-07	1.83239e-07	1.78175e-07	1.56754e-07	1.42144e-07	1.70899e-07	1.53727e-07	1.59024e-07	1.52039e-07	1.48372e-07	1.46451e-07	1.24856e-07	1.20724e-07	1.32249e-07	1.47266e-07	1.34461e-07	1.35567e-07	1.15077e-07	1.31783e-07
-51	1.85916e-07	1.82016e-07	1.7701e-07	1.57045e-07	1.44647e-07	1.68803e-07	1.48605e-07	1.56754e-07	1.52214e-07	1.50933e-07	1.46975e-07	1.29047e-07	1.26312e-07	1.33704e-07	1.50002e-07	1.37022e-07	1.37604e-07	1.18278e-07	1.33937e-07
-50	1.86207e-07	1.82191e-07	1.77942e-07	1.58908e-07	1.48372e-07	1.67232e-07	1.44414e-07	1.5495e-07	1.54659e-07	1.51574e-07	1.47499e-07	1.34577e-07	1.31958e-07	1.3644e-07	1.51108e-07	1.41154e-07	1.41853e-07	1.21189e-07	1.37255e-07
-49	1.86731e-07	1.8254e-07	1.78291e-07	1.59781e-07	1.49653e-07	1.6467e-07	1.41911e-07	1.57977e-07	1.55008e-07	1.50875e-07	1.49013e-07	1.36964e-07	1.35858e-07	1.38652e-07	1.52214e-07	1.45229e-07	1.44996e-07	1.22644e-07	1.3935e-07
-48	1.85043e-07	1.81434e-07	1.77127e-07	1.58093e-07	1.50235e-07	1.59956e-07	1.38826e-07	1.55415e-07	1.52039e-07	1.50701e-07	1.49304e-07	1.3772e-07	1.41504e-07	1.40572e-07	1.52447e-07	1.46975e-07	1.47092e-07	1.22644e-07	1.39292e-07
-47	1.83879e-07	1.79746e-07	1.76312e-07	1.60014e-07	1.55183e-07	1.58791e-07	1.39175e-07	1.51283e-07	1.53436e-07	1.5332e-07	1.50642e-07	1.4261e-07	1.46393e-07	1.45171e-07	1.54775e-07	1.52971e-07	1.52796e-07	1.26952e-07	1.42086e-07
-46	1.84694e-07	1.81667e-07	1.77767e-07	1.63332e-07	1.60247e-07	1.5786e-07	1.38361e-07	1.52971e-07	1.55881e-07	1.54077e-07	1.5041e-07	1.46451e-07	1.49478e-07	1.48663e-07	1.55124e-07	1.55532e-07	1.55648e-07	1.27883e-07	1.41154e-07
-45	1.8644e-07	1.83122e-07	1.79455e-07	1.66999e-07	1.64321e-07	1.57336e-07	1.40398e-07	1.55008e-07	1.56056e-07	1.54542e-07	1.53553e-07	1.49071e-07	1.52912e-07	1.5396e-07	1.58384e-07	1.61935e-07	1.61353e-07	1.32132e-07	1.4389e-07
-44	1.85218e-07	1.82016e-07	1.79513e-07	1.68745e-07	1.66591e-07	1.57045e-07	1.41154e-07	1.51923e-07	1.55183e-07	1.56521e-07	1.53145e-07	1.47674e-07	1.56463e-07	1.57162e-07	1.58442e-07	1.65252e-07	1.66649e-07	1.34868e-07	1.44181e-07
-43	1.858e-07	1.82889e-07	1.82074e-07	1.74042e-07	1.70142e-07	1.58326e-07	1.40922e-07	1.5006e-07	1.56056e-07	1.59082e-07	1.53902e-07	1.48314e-07	1.59548e-07	1.59956e-07	1.59897e-07	1.68337e-07	1.73809e-07	1.37895e-07	1.46568e-07
-42	1.87953e-07	1.84636e-07	1.84985e-07	1.78349e-07	1.74042e-07	1.5722e-07	1.41911e-07	1.5041e-07	1.58151e-07	1.59373e-07	1.55008e-07	1.49769e-07	1.60887e-07	1.63972e-07	1.59781e-07	1.69734e-07	1.7864e-07	1.39758e-07	1.47324e-07
-41	1.90689e-07	1.88419e-07	1.90398e-07	1.84752e-07	1.76778e-07	1.58326e-07	1.43541e-07	1.48896e-07	1.59548e-07	1.62342e-07	1.57045e-07	1.52272e-07	1.62575e-07	1.69036e-07	1.63448e-07	1.72936e-07	1.85043e-07	1.45578e-07	1.49013e-07
-40	1.9325e-07	1.91679e-07	1.93018e-07	1.88419e-07	1.77884e-07	1.59956e-07	1.44531e-07	1.46277e-07	1.60421e-07	1.65252e-07	1.58209e-07	1.54077e-07	1.62982e-07	1.73285e-07	1.65427e-07	1.74682e-07	1.90573e-07	1.51574e-07	1.53378e-07
-39	1.95462e-07	1.93832e-07	1.95055e-07	1.91621e-07	1.79455e-07	1.61353e-07	1.44356e-07	1.45404e-07	1.62226e-07	1.66067e-07	1.58791e-07	1.54368e-07	1.62284e-07	1.75031e-07	1.66708e-07	1.73576e-07	1.94007e-07	1.56288e-07	1.55183e-07
-38	1.99304e-07	1.975e-07	2.00701e-07	1.94531e-07	1.8126e-07	1.62284e-07	1.44414e-07	1.46277e-07	1.64147e-07	1.67057e-07	1.60072e-07	1.56987e-07	1.62633e-07	1.77709e-07	1.68105e-07	1.75031e-07	1.97732e-07	1.64205e-07	1.61003e-07
-37	2.02273e-07	2.00934e-07	2.01749e-07	1.9424e-07	1.79513e-07	1.62226e-07	1.46801e-07	1.46568e-07	1.65311e-07	1.68687e-07	1.60829e-07	1.57511e-07	1.62226e-07	1.79106e-07	1.71306e-07	1.75031e-07	1.99944e-07	1.69211e-07	1.65369e-07
-36	2.0268e-07	2.0105e-07	2.01865e-07	1.93716e-07	1.78407e-07	1.64263e-07	1.47674e-07	1.47324e-07	1.67872e-07	1.69618e-07	1.60945e-07	1.58675e-07	1.62517e-07	1.81085e-07	1.7474e-07	1.76836e-07	2.01399e-07	1.79397e-07	1.73402e-07
-35	2.02913e-07	1.99886e-07	2.00643e-07	1.91213e-07	1.77243e-07	1.62808e-07	1.45578e-07	1.48721e-07	1.67697e-07	1.68512e-07	1.60887e-07	1.58733e-07	1.61818e-07	1.81376e-07	1.76545e-07	1.75322e-07	2.01923e-07	1.86265e-07	1.8318e-07
-34	2.0169e-07	1.99944e-07	1.97732e-07	1.89059e-07	1.76254e-07	1.63681e-07	1.47383e-07	1.50468e-07	1.67464e-07	1.69211e-07	1.61644e-07	1.59956e-07	1.61003e-07	1.83821e-07	1.80445e-07	1.78175e-07	2.06289e-07	1.96452e-07	1.96452e-07
-33	1.98547e-07	1.94764e-07	1.93367e-07	1.86848e-07	1.74507e-07	1.65194e-07	1.4878e-07	1.51865e-07	1.6566e-07	1.6793e-07	1.62808e-07	1.60014e-07	1.60945e-07	1.84636e-07	1.84286e-07	1.80445e-07	2.06638e-07	2.06871e-07	2.11935e-07
-32	1.9488e-07	1.92203e-07	1.9098e-07	1.84694e-07	1.74682e-07	1.66417e-07	1.49595e-07	1.53669e-07	1.64612e-07	1.66649e-07	1.61178e-07	1.60363e-07	1.60712e-07	1.86091e-07	1.87546e-07	1.82424e-07	2.06929e-07	2.16417e-07	2.2736e-07
-31	1.92203e-07	1.897e-07	1.88885e-07	1.82657e-07	1.74449e-07	1.66009e-07	1.49769e-07	1.54717e-07	1.6275e-07	1.64496e-07	1.6077e-07	1.59897e-07	1.60945e-07	1.86324e-07	1.897e-07	1.83588e-07	2.05416e-07	2.20259e-07	2.40108e-07
-30	1.88186e-07	1.85276e-07	1.85159e-07	1.8027e-07	1.73693e-07	1.6694e-07	1.49769e-07	1.54891e-07	1.60887e-07	1.61469e-07	1.59606e-07	1.5949e-07	1.6013e-07	1.87022e-07	1.89583e-07	1.84752e-07	2.02505e-07	2.20841e-07	2.47966e-07
-29	1.858e-07	1.82424e-07	1.82773e-07	1.80328e-07	1.74042e-07	1.6694e-07	1.48372e-07	1.5559e-07	1.58559e-07	1.58733e-07	1.57627e-07	1.57685e-07	1.59373e-07	1.85916e-07	1.89583e-07	1.85043e-07	1.9942e-07	2.18221e-07	2.52274e-07
-28	1.84752e-07	1.82133e-07	1.82715e-07	1.80445e-07	1.74042e-07	1.66242e-07	1.47499e-07	1.54717e-07	1.5722e-07	1.57977e-07	1.55415e-07	1.56405e-07	1.60072e-07	1.85334e-07	1.89583e-07	1.85101e-07	1.95288e-07	2.13972e-07	2.49131e-07
-27	1.83704e-07	1.80503e-07	1.81609e-07	1.79339e-07	1.73925e-07	1.66067e-07	1.46393e-07	1.53844e-07	1.55008e-07	1.56871e-07	1.54542e-07	1.55008e-07	1.58675e-07	1.8417e-07	1.8708e-07	1.84345e-07	1.90515e-07	2.06056e-07	2.3807e-07
-26	1.82424e-07	1.79339e-07	1.80212e-07	1.78349e-07	1.71888e-07	1.64612e-07	1.44996e-07	1.52272e-07	1.53844e-07	1.55008e-07	1.52796e-07	1.53436e-07	1.56463e-07	1.83995e-07	1.84985e-07	1.83122e-07	1.86207e-07	1.9715e-07	2.25032e-07
-25	1.81027e-07	1.78291e-07	1.79513e-07	1.76545e-07	1.70258e-07	1.61818e-07	1.42144e-07	1.51283e-07	1.52505e-07	1.53669e-07	1.52039e-07	1.53029e-07	1.54833e-07	1.82715e-07	1.8318e-07	1.81551e-07	1.80736e-07	1.86207e-07	2.09257e-07
-24	1.79688e-07	1.76254e-07	1.76836e-07	1.741e-07	1.68221e-07	1.59606e-07	1.40514e-07	1.5041e-07	1.51574e-07	1.5268e-07	1.50817e-07	1.52563e-07	1.53029e-07	1.79281e-07	1.81027e-07	1.79106e-07	1.7474e-07	1.77418e-07	1.93192e-07
-23	1.76952e-07	1.73285e-07	1.74799e-07	1.71539e-07	1.64379e-07	1.57394e-07	1.39292e-07	1.49304e-07	1.50351e-07	1.52505e-07	1.50118e-07	1.5233e-07	1.5268e-07	1.77069e-07	1.82831e-07	1.80969e-07	1.73576e-07	1.72063e-07	1.82016e-07
-22	1.74449e-07	1.7119e-07	1.71655e-07	1.6729e-07	1.61469e-07	1.55357e-07	1.37371e-07	1.48954e-07	1.50002e-07	1.50759e-07	1.49595e-07	1.51865e-07	1.51457e-07	1.75672e-07	1.80852e-07	1.83006e-07	1.74624e-07	1.70957e-07	1.76079e-07
-21	1.71131e-07	1.66999e-07	1.6793e-07	1.63972e-07	1.59723e-07	1.52912e-07	1.35217e-07	1.48489e-07	1.49187e-07	1.51108e-07	1.49129e-07	1.51981e-07	1.50701e-07	1.75439e-07	1.81783e-07	1.8481e-07	1.76952e-07	1.71655e-07	1.74042e-07
-20	1.66708e-07	1.63506e-07	1.64147e-07	1.61411e-07	1.57511e-07	1.52621e-07	1.33704e-07	1.49245e-07	1.49304e-07	1.50293e-07	1.49129e-07	1.5169e-07	1.50759e-07	1.73751e-07	1.79921e-07	1.87022e-07	1.81376e-07	1.76778e-07	1.76661e-07
-19	1.64787e-07	1.61585e-07	1.62226e-07	1.58733e-07	1.54659e-07	1.50759e-07	1.3318e-07	1.48139e-07	1.48547e-07	1.49653e-07	1.48721e-07	1.51923e-07	1.51224e-07	1.741e-07	1.79513e-07	1.90747e-07	1.85742e-07	1.81376e-07	1.81027e-07
-18	1.61585e-07	1.585e-07	1.59606e-07	1.56114e-07	1.53495e-07	1.49653e-07	1.3254e-07	1.48198e-07	1.47383e-07	1.4878e-07	1.48896e-07	1.52738e-07	1.5041e-07	1.73634e-07	1.77884e-07	1.90398e-07	1.87895e-07	1.84752e-07	1.84286e-07
-17	1.59315e-07	1.56056e-07	1.57103e-07	1.55124e-07	1.53087e-07	1.49478e-07	1.31317e-07	1.48139e-07	1.4651e-07	1.49245e-07	1.48314e-07	1.52738e-07	1.5041e-07	1.73518e-07	1.76778e-07	1.897e-07	1.87837e-07	1.85218e-07	1.84985e-07
-16	1.56405e-07	1.53553e-07	1.54659e-07	1.55124e-07	1.5332e-07	1.49478e-07	1.29688e-07	1.47848e-07	1.4651e-07	1.48838e-07	1.48314e-07	1.53087e-07	1.49536e-07	1.72063e-07	1.74158e-07	1.87779e-07	1.85509e-07	1.82773e-07	1.82074e-07
-15	1.54717e-07	1.51806e-07	1.53378e-07	1.5332e-07	1.52505e-07	1.48489e-07	1.28756e-07	1.4715e-07	1.4552e-07	1.48314e-07	1.48547e-07	1.54309e-07	1.48721e-07	1.71015e-07	1.72412e-07	1.85509e-07	1.82889e-07	1.80969e-07	1.78407e-07
-14	1.53203e-07	1.50584e-07	1.5169e-07	1.51923e-07	1.5169e-07	1.47616e-07	1.27883e-07	1.46859e-07	1.45636e-07	1.4878e-07	1.50177e-07	1.54717e-07	1.48372e-07	1.69851e-07	1.70957e-07	1.8254e-07	1.79979e-07	1.78873e-07	1.74682e-07
-13	1.5233e-07	1.4878e-07	1.50235e-07	1.51166e-07	1.50235e-07	1.46917e-07	1.26486e-07	1.46335e-07	1.45869e-07	1.49071e-07	1.50642e-07	1.55066e-07	1.48081e-07	1.68803e-07	1.68512e-07	1.79746e-07	1.76545e-07	1.74973e-07	1.71015e-07
-12	1.49478e-07	1.46859e-07	1.48198e-07	1.49595e-07	1.49827e-07	1.46102e-07	1.25788e-07	1.46102e-07	1.46277e-07	1.49944e-07	1.51515e-07	1.55124e-07	1.47208e-07	1.66999e-07	1.64845e-07	1.76603e-07	1.72237e-07	1.71946e-07	1.66009e-07
-11	1.48489e-07	1.46044e-07	1.46801e-07	1.49071e-07	1.48605e-07	1.46044e-07	1.2538e-07	1.46684e-07	1.46859e-07	1.51283e-07	1.52389e-07	1.56056e-07	1.47033e-07	1.66067e-07	1.6339e-07	1.74216e-07	1.69502e-07	1.69734e-07	1.62924e-07
-10	1.47208e-07	1.44763e-07	1.45986e-07	1.4843e-07	1.4942e-07	1.46975e-07	1.25206e-07	1.48139e-07	1.48721e-07	1.51457e-07	1.53844e-07	1.56638e-07	1.46044e-07	1.64787e-07	1.6077e-07	1.70433e-07	1.66242e-07	1.66184e-07	1.58384e-07
-9	1.4715e-07	1.44589e-07	1.45869e-07	1.49013e-07	1.50642e-07	1.47557e-07	1.26312e-07	1.49595e-07	1.50992e-07	1.53203e-07	1.54775e-07	1.57045e-07	1.45869e-07	1.6275e-07	1.59024e-07	1.6857e-07	1.63157e-07	1.63157e-07	1.55008e-07
-8	1.4715e-07	1.44647e-07	1.45753e-07	1.49886e-07	1.52505e-07	1.49886e-07	1.2765e-07	1.52039e-07	1.52214e-07	1.54484e-07	1.56114e-07	1.5722e-07	1.45811e-07	1.62517e-07	1.57278e-07	1.66009e-07	1.59781e-07	1.60305e-07	1.51865e-07
-7	1.5105e-07	1.47033e-07	1.4942e-07	1.5658e-07	1.58209e-07	1.54717e-07	1.29862e-07	1.53669e-07	1.55008e-07	1.58151e-07	1.57045e-07	1.56754e-07	1.43716e-07	1.59781e-07	1.54659e-07	1.62458e-07	1.56405e-07	1.56172e-07	1.47324e-07
-6	1.52854e-07	1.49245e-07	1.50759e-07	1.58151e-07	1.59956e-07	1.57336e-07	1.31026e-07	1.56347e-07	1.56521e-07	1.59257e-07	1.5786e-07	1.56521e-07	1.43017e-07	1.58675e-07	1.53087e-07	1.61236e-07	1.54309e-07	1.56521e-07	1.46044e-07
-5	1.52563e-07	1.5006e-07	1.51457e-07	1.59548e-07	1.62051e-07	1.59665e-07	1.32947e-07	1.58209e-07	1.57511e-07	1.59315e-07	1.57977e-07	1.56405e-07	1.42493e-07	1.57336e-07	1.5105e-07	1.59199e-07	1.53087e-07	1.54542e-07	1.43657e-07
-4	1.54659e-07	1.52156e-07	1.53203e-07	1.61585e-07	1.63739e-07	1.60654e-07	1.33529e-07	1.58384e-07	1.57744e-07	1.58326e-07	1.57278e-07	1.56056e-07	1.42319e-07	1.56638e-07	1.50235e-07	1.57977e-07	1.51806e-07	1.53611e-07	1.42493e-07
-3	1.5559e-07	1.52854e-07	1.54135e-07	1.62982e-07	1.65485e-07	1.6275e-07	1.34344e-07	1.60014e-07	1.58617e-07	1.59199e-07	1.57685e-07	1.5559e-07	1.42144e-07	1.55241e-07	1.48896e-07	1.56288e-07	1.50584e-07	1.52156e-07	1.40863e-07
-2	1.56114e-07	1.546e-07	1.56288e-07	1.64147e-07	1.67115e-07	1.63797e-07	1.35683e-07	1.58733e-07	1.5885e-07	1.58442e-07	1.56987e-07	1.54426e-07	1.42144e-07	1.53436e-07	1.46451e-07	1.54717e-07	1.48663e-07	1.51108e-07	1.39466e-07
-1	1.59665e-07	1.56696e-07	1.57394e-07	1.6566e-07	1.67639e-07	1.63739e-07	1.36265e-07	1.56812e-07	1.57802e-07	1.57685e-07	1.55357e-07	1.52796e-07	1.40456e-07	1.51981e-07	1.45811e-07	1.53087e-07	1.47092e-07	1.4942e-07	1.38419e-07
0	1.58384e-07	1.55823e-07	1.56638e-07	1.6467e-07	1.66242e-07	1.63448e-07	1.35799e-07	1.55881e-07	1.57162e-07	1.57103e-07	1.54426e-07	1.52272e-07	1.40689e-07	1.51574e-07	1.44938e-07	1.52039e-07	1.4715e-07	1.49187e-07	1.37604e-07
1	1.59141e-07	1.57045e-07	1.56871e-07	1.65485e-07	1.67988e-07	1.6502e-07	1.32947e-07	1.53727e-07	1.54135e-07	1.57802e-07	1.53786e-07	1.51632e-07	1.40456e-07	1.51574e-07	1.44996e-07	1.5268e-07	1.45986e-07	1.49304e-07	1.38302e-07
2	1.62808e-07	1.59665e-07	1.59897e-07	1.68046e-07	1.67173e-07	1.63564e-07	1.37778e-07	1.54018e-07	1.56405e-07	1.57045e-07	1.53203e-07	1.50642e-07	1.40747e-07	1.50177e-07	1.43425e-07	1.50992e-07	1.45229e-07	1.47616e-07	1.35508e-07
3	1.65136e-07	1.61876e-07	1.61178e-07	1.69443e-07	1.70084e-07	1.66184e-07	1.38302e-07	1.54135e-07	1.56347e-07	1.57278e-07	1.53378e-07	1.50293e-07	1.41737e-07	1.50293e-07	1.44298e-07	1.50759e-07	1.44938e-07	1.47499e-07	1.3609e-07
4	1.67814e-07	1.64787e-07	1.64147e-07	1.73634e-07	1.72587e-07	1.67348e-07	1.40456e-07	1.53844e-07	1.57336e-07	1.58617e-07	1.53786e-07	1.50701e-07	1.42493e-07	1.50642e-07	1.44123e-07	1.50468e-07	1.44356e-07	1.46917e-07	1.34868e-07
5	1.7119e-07	1.67406e-07	1.67173e-07	1.76254e-07	1.7509e-07	1.69443e-07	1.42086e-07	1.56288e-07	1.58384e-07	1.59781e-07	1.54717e-07	1.51457e-07	1.4325e-07	1.50701e-07	1.43541e-07	1.50235e-07	1.44705e-07	1.47499e-07	1.35625e-07
6	1.75264e-07	1.70899e-07	1.69967e-07	1.80386e-07	1.78291e-07	1.72936e-07	1.44531e-07	1.56987e-07	1.61178e-07	1.624e-07	1.55997e-07	1.52039e-07	1.44938e-07	1.5169e-07	1.44472e-07	1.50759e-07	1.44822e-07	1.47383e-07	1.35683e-07
7	1.74216e-07	1.70491e-07	1.69851e-07	1.79804e-07	1.78e-07	1.73169e-07	1.45869e-07	1.58209e-07	1.62575e-07	1.63623e-07	1.58384e-07	1.54135e-07	1.45869e-07	1.52854e-07	1.46044e-07	1.51574e-07	1.45345e-07	1.47848e-07	1.35683e-07
8	1.76603e-07	1.72878e-07	1.71539e-07	1.819e-07	1.79979e-07	1.75148e-07	1.47965e-07	1.5722e-07	1.62866e-07	1.66126e-07	1.59723e-07	1.5559e-07	1.46917e-07	1.54135e-07	1.47092e-07	1.52214e-07	1.45287e-07	1.47965e-07	1.35974e-07
9	1.75613e-07	1.71888e-07	1.70549e-07	1.80212e-07	1.78291e-07	1.74158e-07	1.4651e-07	1.57336e-07	1.63157e-07	1.66417e-07	1.6112e-07	1.57336e-07	1.4843e-07	1.56114e-07	1.49013e-07	1.54309e-07	1.46684e-07	1.49013e-07	1.37371e-07
10	1.72412e-07	1.69036e-07	1.68454e-07	1.78116e-07	1.76428e-07	1.71888e-07	1.45869e-07	1.55939e-07	1.63623e-07	1.66766e-07	1.62051e-07	1.59257e-07	1.50817e-07	1.58442e-07	1.51166e-07	1.57569e-07	1.49245e-07	1.51108e-07	1.40107e-07
11	1.71422e-07	1.66999e-07	1.66358e-07	1.75322e-07	1.73867e-07	1.69618e-07	1.44065e-07	1.54018e-07	1.61876e-07	1.66417e-07	1.61644e-07	1.60305e-07	1.5169e-07	1.61003e-07	1.5332e-07	1.59199e-07	1.5233e-07	1.51923e-07	1.41504e-07
12	1.71888e-07	1.67639e-07	1.66591e-07	1.74449e-07	1.72179e-07	1.66882e-07	1.43716e-07	1.47907e-07	1.5885e-07	1.64961e-07	1.6013e-07	1.59781e-07	1.53029e-07	1.61644e-07	1.55823e-07	1.61935e-07	1.53029e-07	1.54368e-07	1.42843e-07
13	1.71888e-07	1.67406e-07	1.66475e-07	1.73343e-07	1.69967e-07	1.64729e-07	1.42202e-07	1.44181e-07	1.55648e-07	1.62517e-07	1.57977e-07	1.57569e-07	1.52738e-07	1.63506e-07	1.56812e-07	1.6467e-07	1.56288e-07	1.55823e-07	1.4552e-07
14	1.70724e-07	1.65718e-07	1.63855e-07	1.7183e-07	1.67988e-07	1.62051e-07	1.40281e-07	1.41911e-07	1.52971e-07	1.60305e-07	1.57045e-07	1.57045e-07	1.5169e-07	1.64379e-07	1.5885e-07	1.68221e-07	1.59141e-07	1.59956e-07	1.47674e-07
15	1.70258e-07	1.66591e-07	1.65485e-07	1.71422e-07	1.66009e-07	1.60247e-07	1.37953e-07	1.39641e-07	1.50584e-07	1.57685e-07	1.53902e-07	1.55124e-07	1.49013e-07	1.66882e-07	1.624e-07	1.71422e-07	1.63448e-07	1.63215e-07	1.50584e-07
16	1.70957e-07	1.67755e-07	1.65485e-07	1.70957e-07	1.65543e-07	1.58791e-07	1.37546e-07	1.35567e-07	1.4715e-07	1.55183e-07	1.50468e-07	1.51923e-07	1.47324e-07	1.6467e-07	1.62517e-07	1.72121e-07	1.6502e-07	1.64787e-07	1.52156e-07
17	1.76836e-07	1.72063e-07	1.69851e-07	1.72005e-07	1.64205e-07	1.5623e-07	1.39525e-07	1.30328e-07	1.42551e-07	1.52621e-07	1.46277e-07	1.48256e-07	1.45345e-07	1.61644e-07	1.60887e-07	1.7084e-07	1.65543e-07	1.64612e-07	1.51574e-07
18	1.79688e-07	1.75322e-07	1.72587e-07	1.72878e-07	1.64612e-07	1.55299e-07	1.39525e-07	1.29047e-07	1.41213e-07	1.50526e-07	1.4389e-07	1.45345e-07	1.4261e-07	1.59257e-07	1.5885e-07	1.70549e-07	1.65776e-07	1.65543e-07	1.51341e-07
19	1.81783e-07	1.76778e-07	1.74275e-07	1.75846e-07	1.663e-07	1.57685e-07	1.38943e-07	1.30561e-07	1.41446e-07	1.49944e-07	1.44414e-07	1.44065e-07	1.40398e-07	1.55765e-07	1.5559e-07	1.68687e-07	1.64438e-07	1.65718e-07	1.5041e-07
20	1.88536e-07	1.82889e-07	1.79513e-07	1.79455e-07	1.69618e-07	1.58326e-07	1.42319e-07	1.28698e-07	1.40049e-07	1.49187e-07	1.42843e-07	1.41969e-07	1.38943e-07	1.52505e-07	1.51574e-07	1.63506e-07	1.59723e-07	1.61644e-07	1.45811e-07
21	1.9424e-07	1.88477e-07	1.85334e-07	1.83821e-07	1.71946e-07	1.59723e-07	1.44589e-07	1.27301e-07	1.39641e-07	1.48314e-07	1.41329e-07	1.39699e-07	1.38011e-07	1.48721e-07	1.46626e-07	1.57103e-07	1.53902e-07	1.55648e-07	1.40281e-07
22	1.99246e-07	1.92901e-07	1.897e-07	1.86265e-07	1.7346e-07	1.61236e-07	1.48139e-07	1.26253e-07	1.39816e-07	1.49129e-07	1.40631e-07	1.39641e-07	1.38477e-07	1.47848e-07	1.45404e-07	1.55066e-07	1.51806e-07	1.53378e-07	1.38128e-07
23	2.00061e-07	1.94123e-07	1.91329e-07	1.89001e-07	1.75672e-07	1.6339e-07	1.51399e-07	1.28232e-07	1.40747e-07	1.51108e-07	1.4162e-07	1.40107e-07	1.40456e-07	1.4942e-07	1.49071e-07	1.60072e-07	1.56463e-07	1.57569e-07	1.38419e-07
24	1.9878e-07	1.9325e-07	1.90631e-07	1.88768e-07	1.77185e-07	1.64787e-07	1.5332e-07	1.29746e-07	1.43075e-07	1.52563e-07	1.43134e-07	1.41562e-07	1.42843e-07	1.53145e-07	1.55415e-07	1.70491e-07	1.68279e-07	1.68337e-07	1.43948e-07
25	1.95637e-07	1.90515e-07	1.88186e-07	1.85567e-07	1.74915e-07	1.64205e-07	1.54309e-07	1.29047e-07	1.42843e-07	1.54018e-07	1.43192e-07	1.42202e-07	1.46044e-07	1.5495e-07	1.60479e-07	1.78757e-07	1.79106e-07	1.80037e-07	1.52214e-07
26	1.90864e-07	1.85451e-07	1.8353e-07	1.80969e-07	1.70957e-07	1.61993e-07	1.53203e-07	1.29746e-07	1.42493e-07	1.54659e-07	1.43948e-07	1.42086e-07	1.47441e-07	1.54775e-07	1.61469e-07	1.80445e-07	1.84694e-07	1.897e-07	1.62051e-07
27	1.8644e-07	1.81318e-07	1.78989e-07	1.76079e-07	1.6502e-07	1.55997e-07	1.49013e-07	1.26253e-07	1.40223e-07	1.5268e-07	1.43541e-07	1.40922e-07	1.47557e-07	1.51923e-07	1.57744e-07	1.78407e-07	1.87488e-07	1.98605e-07	1.72412e-07
28	1.819e-07	1.76312e-07	1.73809e-07	1.71655e-07	1.61294e-07	1.51166e-07	1.44472e-07	1.23227e-07	1.35974e-07	1.49944e-07	1.42319e-07	1.40514e-07	1.49886e-07	1.48838e-07	1.52621e-07	1.76021e-07	1.88128e-07	2.02738e-07	1.79979e-07
29	1.78116e-07	1.72994e-07	1.69443e-07	1.66475e-07	1.56172e-07	1.46975e-07	1.40398e-07	1.18278e-07	1.32074e-07	1.4715e-07	1.39816e-07	1.38186e-07	1.47208e-07	1.4552e-07	1.49129e-07	1.67988e-07	1.82482e-07	2.02389e-07	1.86149e-07
30	1.75904e-07	1.70549e-07	1.67988e-07	1.62691e-07	1.52039e-07	1.41678e-07	1.35043e-07	1.15834e-07	1.26835e-07	1.42435e-07	1.38011e-07	1.36149e-07	1.46219e-07	1.42843e-07	1.44239e-07	1.5885e-07	1.72005e-07	1.94647e-07	1.86848e-07
31	1.72412e-07	1.67639e-07	1.66184e-07	1.59024e-07	1.47324e-07	1.3708e-07	1.30561e-07	1.11294e-07	1.21655e-07	1.37371e-07	1.35683e-07	1.33529e-07	1.45811e-07	1.38826e-07	1.3935e-07	1.49187e-07	1.59606e-07	1.82948e-07	1.81609e-07
32	1.69676e-07	1.6502e-07	1.6339e-07	1.57278e-07	1.4616e-07	1.36149e-07	1.29688e-07	1.0978e-07	1.20025e-07	1.3935e-07	1.37953e-07	1.35043e-07	1.45404e-07	1.38884e-07	1.3609e-07	1.42843e-07	1.48896e-07	1.70317e-07	1.74275e-07
33	1.67115e-07	1.61935e-07	1.60538e-07	1.54775e-07	1.44472e-07	1.34577e-07	1.27417e-07	1.10071e-07	1.20316e-07	1.42377e-07	1.40805e-07	1.3609e-07	1.46801e-07	1.38652e-07	1.34519e-07	1.38826e-07	1.40281e-07	1.5885e-07	1.65835e-07
34	1.62226e-07	1.57511e-07	1.56114e-07	1.50642e-07	1.41737e-07	1.31143e-07	1.23459e-07	1.08616e-07	1.20083e-07	1.43599e-07	1.39001e-07	1.33762e-07	1.48547e-07	1.36905e-07	1.33471e-07	1.34926e-07	1.32482e-07	1.45753e-07	1.52971e-07
35	1.56812e-07	1.52098e-07	1.50642e-07	1.4488e-07	1.37022e-07	1.28873e-07	1.19618e-07	1.07452e-07	1.2148e-07	1.44065e-07	1.3609e-07	1.32307e-07	1.48139e-07	1.37662e-07	1.34053e-07	1.34286e-07	1.29222e-07	1.37255e-07	1.43425e-07
36	1.52039e-07	1.47616e-07	1.44705e-07	1.38884e-07	1.30619e-07	1.2375e-07	1.1467e-07	1.05997e-07	1.1985e-07	1.40107e-07	1.30852e-07	1.28291e-07	1.46219e-07	1.37487e-07	1.35392e-07	1.3417e-07	1.26777e-07	1.31841e-07	1.33355e-07
37	1.48954e-07	1.44647e-07	1.42144e-07	1.35392e-07	1.26777e-07	1.19559e-07	1.10711e-07	1.06753e-07	1.22062e-07	1.39874e-07	1.32365e-07	1.26894e-07	1.44938e-07	1.40107e-07	1.41213e-07	1.39175e-07	1.28291e-07	1.29455e-07	1.29688e-07
38	1.46219e-07	1.41154e-07	1.37837e-07	1.31608e-07	1.22121e-07	1.15193e-07	1.05473e-07	1.04483e-07	1.21539e-07	1.34868e-07	1.27126e-07	1.22644e-07	1.42377e-07	1.38128e-07	1.44356e-07	1.43017e-07	1.30211e-07	1.27709e-07	1.2602e-07
39	1.45287e-07	1.39874e-07	1.36149e-07	1.28174e-07	1.17638e-07	1.0978e-07	1.01107e-07	1.0134e-07	1.19152e-07	1.32773e-07	1.21539e-07	1.17871e-07	1.37313e-07	1.35217e-07	1.44007e-07	1.44647e-07	1.31143e-07	1.26719e-07	1.21771e-07
40	1.46219e-07	1.40398e-07	1.35043e-07	1.2602e-07	1.1432e-07	1.04425e-07	9.72072e-08	9.84878e-08	1.1531e-07	1.2765e-07	1.19268e-07	1.13098e-07	1.34519e-07	1.29979e-07	1.41737e-07	1.45054e-07	1.3254e-07	1.25322e-07	1.19618e-07
41	1.5006e-07	1.43657e-07	1.37953e-07	1.26253e-07	1.13389e-07	1.02621e-07	9.54028e-08	9.79057e-08	1.15717e-07	1.25904e-07	1.18569e-07	1.12516e-07	1.32482e-07	1.27185e-07	1.38186e-07	1.46917e-07	1.36149e-07	1.27417e-07	1.19559e-07
42	1.54542e-07	1.48372e-07	1.42086e-07	1.28582e-07	1.13447e-07	1.01573e-07	9.45879e-08	9.78475e-08	1.14961e-07	1.25147e-07	1.16881e-07	1.13156e-07	1.31143e-07	1.23692e-07	1.33238e-07	1.44239e-07	1.38011e-07	1.28873e-07	1.19501e-07
43	1.59024e-07	1.52447e-07	1.45636e-07	1.31376e-07	1.14728e-07	1.01689e-07	9.47625e-08	9.86042e-08	1.11352e-07	1.21597e-07	1.14553e-07	1.10828e-07	1.30852e-07	1.21073e-07	1.27417e-07	1.39583e-07	1.38419e-07	1.29979e-07	1.20258e-07
44	1.64554e-07	1.56696e-07	1.48605e-07	1.34286e-07	1.15717e-07	1.02213e-07	9.44715e-08	9.84878e-08	1.08208e-07	1.15077e-07	1.10071e-07	1.07277e-07	1.2992e-07	1.18511e-07	1.22353e-07	1.33413e-07	1.3644e-07	1.30386e-07	1.20142e-07
45	1.70433e-07	1.62167e-07	1.52156e-07	1.3609e-07	1.17347e-07	1.02446e-07	9.49954e-08	9.74983e-08	1.04076e-07	1.09605e-07	1.02446e-07	1.03668e-07	1.26253e-07	1.16241e-07	1.20374e-07	1.27534e-07	1.34111e-07	1.31783e-07	1.2148e-07
46	1.78349e-07	1.69502e-07	1.58442e-07	1.40107e-07	1.20491e-07	1.04774e-07	9.70908e-08	9.6858e-08	1.00583e-07	1.06288e-07	9.80804e-08	9.93609e-08	1.21655e-07	1.16823e-07	1.21073e-07	1.25031e-07	1.31259e-07	1.32423e-07	1.2247e-07
47	1.87779e-07	1.78116e-07	1.66358e-07	1.46451e-07	1.2538e-07	1.07452e-07	9.94191e-08	9.8255e-08	9.94191e-08	1.03435e-07	9.47625e-08	9.42387e-08	1.15368e-07	1.15543e-07	1.22179e-07	1.24682e-07	1.28756e-07	1.32889e-07	1.24507e-07
48	1.98431e-07	1.87546e-07	1.73751e-07	1.52912e-07	1.2992e-07	1.10479e-07	1.00409e-07	9.74983e-08	9.73819e-08	1.00816e-07	9.13283e-08	8.84179e-08	1.06579e-07	1.10886e-07	1.21888e-07	1.24624e-07	1.25438e-07	1.29804e-07	1.24915e-07
49	2.11004e-07	1.975e-07	1.81551e-07	1.58093e-07	1.32656e-07	1.09838e-07	1.00991e-07	9.52282e-08	9.26088e-08	9.67416e-08	8.58568e-08	8.1724e-08	9.80222e-08	1.02446e-07	1.17056e-07	1.2247e-07	1.21713e-07	1.26195e-07	1.23809e-07
50	2.25497e-07	2.1176e-07	1.93076e-07	1.6793e-07	1.39292e-07	1.1531e-07	1.046e-07	9.76729e-08	9.30163e-08	9.61595e-08	8.70209e-08	7.8639e-08	9.31327e-08	9.51118e-08	1.12341e-07	1.22121e-07	1.20491e-07	1.24449e-07	1.24332e-07
51	2.42087e-07	2.26603e-07	2.07046e-07	1.78524e-07	1.47674e-07	1.20433e-07	1.07859e-07	9.88371e-08	9.35402e-08	9.52864e-08	8.66717e-08	7.82898e-08	9.0688e-08	8.71955e-08	1.04949e-07	1.20491e-07	1.20433e-07	1.22935e-07	1.24565e-07
52	2.61063e-07	2.44532e-07	2.19677e-07	1.91562e-07	1.58384e-07	1.27417e-07	1.11468e-07	9.46461e-08	9.20268e-08	9.46461e-08	8.60314e-08	7.74166e-08	8.87089e-08	8.21315e-08	9.81386e-08	1.17405e-07	1.21015e-07	1.21364e-07	1.24216e-07
53	2.81552e-07	2.61471e-07	2.3516e-07	2.02622e-07	1.67639e-07	1.31259e-07	1.13564e-07	9.24924e-08	8.84179e-08	9.09208e-08	8.35867e-08	7.43898e-08	8.63806e-08	7.76495e-08	9.11537e-08	1.11468e-07	1.18744e-07	1.18511e-07	1.22586e-07
54	3.03438e-07	2.81727e-07	2.49654e-07	2.12983e-07	1.75846e-07	1.34984e-07	1.15135e-07	8.91746e-08	8.4809e-08	8.68463e-08	7.91047e-08	7.03735e-08	8.3412e-08	7.48555e-08	8.50418e-08	1.04774e-07	1.16649e-07	1.16823e-07	1.19443e-07
55	3.26896e-07	3.03147e-07	2.68456e-07	2.26021e-07	1.88012e-07	1.42202e-07	1.21655e-07	9.12119e-08	8.62642e-08	8.89418e-08	7.77077e-08	6.77542e-08	8.19568e-08	7.48555e-08	8.26553e-08	9.97102e-08	1.14902e-07	1.16881e-07	1.19327e-07
56	3.51401e-07	3.2742e-07	2.87373e-07	2.39817e-07	1.9814e-07	1.48314e-07	1.26486e-07	9.49954e-08	8.9582e-08	9.24924e-08	7.68346e-08	6.44363e-08	7.93957e-08	7.44481e-08	8.09673e-08	9.49954e-08	1.11061e-07	1.17405e-07	1.18977e-07
57	3.7678e-07	3.50296e-07	3.06232e-07	2.52739e-07	2.04834e-07	1.52738e-07	1.29979e-07	9.80222e-08	9.38894e-08	9.62177e-08	7.74749e-08	6.14095e-08	7.71256e-08	7.20615e-08	7.90465e-08	8.9582e-08	1.04891e-07	1.14961e-07	1.16649e-07
58	4.02915e-07	3.74393e-07	3.27595e-07	2.63566e-07	2.09141e-07	1.52971e-07	1.3382e-07	1.01224e-07	9.73819e-08	9.98266e-08	7.78823e-08	5.97215e-08	7.53212e-08	6.82198e-08	7.56122e-08	8.53911e-08	9.70908e-08	1.11643e-07	1.14495e-07
59	4.28934e-07	4.02042e-07	3.48666e-07	2.79748e-07	2.16824e-07	1.59141e-07	1.44181e-07	1.11061e-07	1.07394e-07	1.09838e-07	8.56821e-08	6.40871e-08	7.84644e-08	6.66482e-08	7.44481e-08	8.35867e-08	9.26671e-08	1.09605e-07	1.16008e-07
60	4.53731e-07	4.27945e-07	3.73637e-07	2.94416e-07	2.23518e-07	1.61178e-07	1.53553e-07	1.18744e-07	1.13913e-07	1.18919e-07	9.2376e-08	6.95004e-08	8.47508e-08	6.44945e-08	7.08974e-08	8.283e-08	8.88836e-08	1.06171e-07	1.14495e-07
61	4.73521e-07	4.48201e-07	3.9529e-07	3.07105e-07	2.28932e-07	1.62458e-07	1.55706e-07	1.21888e-07	1.18453e-07	1.23983e-07	9.86042e-08	7.54958e-08	9.0397e-08	6.39125e-08	6.78124e-08	8.01524e-08	8.57403e-08	1.00525e-07	1.02504e-07
62	4.879e-07	4.64091e-07	4.15721e-07	3.22065e-07	2.31958e-07	1.61644e-07	1.59257e-07	1.21888e-07	1.16998e-07	1.24158e-07	1.00816e-07	8.00942e-08	9.69744e-08	6.5193e-08	6.53095e-08	7.63689e-08	8.29464e-08	9.55192e-08	8.37613e-08
63	5.01928e-07	4.80624e-07	4.32659e-07	3.34405e-07	2.3679e-07	1.61178e-07	1.61818e-07	1.18977e-07	1.12865e-07	1.20724e-07	9.98848e-08	8.30628e-08	1.01631e-07	6.85109e-08	6.42617e-08	7.29347e-08	8.10255e-08	9.08626e-08	8.89418e-08
64	5.09554e-07	4.91684e-07	4.5181e-07	3.50878e-07	2.42437e-07	1.63972e-07	1.63623e-07	1.1595e-07	1.07277e-07	1.16125e-07	9.67416e-08	8.47508e-08	1.06055e-07	7.39824e-08	6.60661e-08	6.95004e-08	7.87554e-08	8.72537e-08	8.89418e-08
65	5.1648e-07	5.0513e-07	4.6805e-07	3.70552e-07	2.50644e-07	1.68105e-07	1.6112e-07	1.13214e-07	1.03203e-07	1.10886e-07	9.27253e-08	8.42269e-08	1.06579e-07	7.91629e-08	6.90929e-08	6.78706e-08	7.67182e-08	8.41687e-08	8.46926e-08
66	5.14327e-07	5.09728e-07	4.82603e-07	3.82601e-07	2.51808e-07	1.65776e-07	1.5396e-07	1.04192e-07	9.66834e-08	1.02853e-07	8.49254e-08	7.95121e-08	1.0233e-07	8.03852e-08	7.05481e-08	6.56587e-08	7.14795e-08	8.10837e-08	8.25971e-08
67	5.07458e-07	5.05537e-07	4.92906e-07	3.94126e-07	2.53089e-07	1.61003e-07	1.42843e-07	9.44715e-08	9.07462e-08	9.77311e-08	8.0327e-08	7.42734e-08	9.66252e-08	7.90465e-08	7.19451e-08	6.45528e-08	6.69975e-08	8.02688e-08	8.10255e-08
68	4.99193e-07	5.01055e-07	5.00007e-07	4.05302e-07	2.55999e-07	1.5885e-07	1.33529e-07	8.96985e-08	8.85925e-08	9.76729e-08	8.07927e-08	7.28764e-08	9.03387e-08	7.63689e-08	7.27018e-08	6.60079e-08	6.33304e-08	7.75913e-08	7.56704e-08
69	4.89763e-07	4.91567e-07	5.02103e-07	4.1671e-07	2.60947e-07	1.59082e-07	1.34053e-07	9.33655e-08	9.40058e-08	1.02038e-07	8.45762e-08	7.4157e-08	8.50418e-08	7.14795e-08	7.15377e-08	6.78124e-08	6.0129e-08	7.28182e-08	6.43199e-08
70	4.80333e-07	4.84641e-07	5.00415e-07	4.26897e-07	2.68048e-07	1.63157e-07	1.37429e-07	1.02271e-07	1.08383e-07	1.15484e-07	9.2376e-08	7.7242e-08	8.21897e-08	6.48438e-08	6.74631e-08	6.79288e-08	5.76258e-08	6.74631e-08	5.32602e-08
71	4.68166e-07	4.73579e-07	4.91102e-07	4.37723e-07	2.76023e-07	1.65136e-07	1.40805e-07	1.13331e-07	1.24041e-07	1.3382e-07	1.05938e-07	8.35867e-08	8.12583e-08	6.05946e-08	6.17588e-08	6.67064e-08	5.54139e-08	6.22827e-08	5.36677e-08
72	4.57805e-07	4.65314e-07	4.82894e-07	4.43137e-07	2.82018e-07	1.63041e-07	1.40049e-07	1.20549e-07	1.34111e-07	1.48721e-07	1.20956e-07	9.3773e-08	8.25971e-08	5.72766e-08	5.46572e-08	6.15842e-08	5.31438e-08	5.58796e-08	6.44945e-08
73	4.50005e-07	4.57339e-07	4.7719e-07	4.50995e-07	2.89003e-07	1.59956e-07	1.41387e-07	1.31259e-07	1.4715e-07	1.63157e-07	1.35334e-07	1.08034e-07	8.76612e-08	5.79751e-08	5.05827e-08	5.65199e-08	5.16304e-08	5.07573e-08	7.19451e-08
74	4.34871e-07	4.50005e-07	4.7259e-07	4.56001e-07	2.95522e-07	1.55997e-07	1.47848e-07	1.50351e-07	1.65194e-07	1.77884e-07	1.48314e-07	1.21247e-07	9.24924e-08	6.34468e-08	4.89529e-08	5.06409e-08	5.00588e-08	4.60425e-08	6.72303e-08
75	4.14731e-07	4.32077e-07	4.58853e-07	4.50529e-07	2.92786e-07	1.51981e-07	1.62109e-07	1.71015e-07	1.81667e-07	1.88652e-07	1.55008e-07	1.27941e-07	9.6858e-08	7.05481e-08	4.76141e-08	4.44127e-08	4.63335e-08	4.255e-08	5.68691e-08
76	3.86734e-07	4.03206e-07	4.35861e-07	4.33067e-07	2.85918e-07	1.54309e-07	1.79804e-07	1.91271e-07	1.96568e-07	1.98023e-07	1.60887e-07	1.32482e-07	9.78475e-08	7.73584e-08	4.95932e-08	3.94068e-08	4.13277e-08	3.88247e-08	4.91857e-08
77	3.55825e-07	3.68456e-07	4.03439e-07	4.06466e-07	2.77536e-07	1.62458e-07	1.93949e-07	2.06696e-07	2.08326e-07	2.0431e-07	1.64787e-07	1.36207e-07	9.66252e-08	8.2015e-08	5.34931e-08	3.57979e-08	3.58561e-08	3.50412e-08	4.34231e-08
78	3.22065e-07	3.31902e-07	3.66361e-07	3.72705e-07	2.64265e-07	1.67115e-07	1.975e-07	2.09781e-07	2.06347e-07	1.975e-07	1.62109e-07	1.35916e-07	9.17357e-08	8.46926e-08	5.64035e-08	3.40517e-08	3.07921e-08	3.11413e-08	3.68457e-08
79	2.84812e-07	2.92728e-07	3.22007e-07	3.30971e-07	2.46278e-07	1.67872e-07	1.93367e-07	2.04368e-07	1.94589e-07	1.80445e-07	1.48081e-07	1.27301e-07	8.37031e-08	8.44598e-08	5.80915e-08	3.3295e-08	2.59025e-08	2.71249e-08	3.07921e-08
80	2.49829e-07	2.55708e-07	2.78758e-07	2.87839e-07	2.23693e-07	1.62051e-07	1.83937e-07	1.92785e-07	1.78466e-07	1.57336e-07	1.30095e-07	1.12108e-07	7.3866e-08	8.09673e-08	5.76258e-08	3.21891e-08	2.20026e-08	2.25847e-08	2.56115e-08
81	2.2055e-07	2.22762e-07	2.41098e-07	2.49072e-07	2.02913e-07	1.5268e-07	1.69385e-07	1.73634e-07	1.56347e-07	1.34752e-07	1.09897e-07	9.55774e-08	6.22827e-08	7.36331e-08	5.51229e-08	3.09085e-08	1.90922e-08	1.85101e-08	2.07802e-08
82	1.59432e-07	1.85683e-07	1.94706e-07	2.03378e-07	1.73925e-07	1.37546e-07	1.49536e-07	1.51399e-07	1.31783e-07	1.07917e-07	8.79522e-08	7.68928e-08	4.88947e-08	6.22827e-08	4.90111e-08	2.79398e-08	1.64147e-08	1.42609e-08	1.61236e-08
83	5.30274e-08	1.22179e-07	1.46451e-07	1.53262e-07	1.39059e-07	1.16881e-07	1.26137e-07	1.23576e-07	1.03843e-07	8.03852e-08	6.54841e-08	5.7393e-08	3.57397e-08	4.79633e-08	3.95232e-08	2.30503e-08	1.36789e-08	1.01864e-08	1.1467e-08
84	3.84173e-09	4.01635e-08	1.15659e-07	1.21422e-07	1.12923e-07	9.84878e-08	1.04018e-07	9.7149e-08	8.00942e-08	6.12931e-08	4.92439e-08	4.30739e-08	2.79398e-08	3.69621e-08	3.15488e-08	1.92668e-08	1.1467e-08	7.74168e-09	8.78941e-09
85	5.82081e-11	2.56115e-09	6.49602e-08	9.32491e-08	8.88836e-08	7.92793e-08	8.04434e-08	7.35749e-08	5.96633e-08	4.45291e-08	3.638e-08	3.17816e-08	2.10131e-08	2.77652e-08	2.43309e-08	1.53087e-08	9.31328e-09	5.52976e-09	6.22825e-09

## Sheet: y-pol
Figure. 3 (g)
columns: phi; rows: theta; in degrees				measured values in Ampere
bias voltage	2V
laser power	0.66mW
aperture	6mm
	0	5	10	15	20	25	30	35	40	45	50	55	60	65	70	75	80	85	90
-85	5.82081e-11	7.8217e-11	1.05502e-10	1.2733e-11	1.819e-11	1.54615e-10	4.1837e-11	4.72939e-11	1.38244e-10	1.14597e-09	1.24783e-09	1.52432e-09	1.03683e-09	4.36559e-10	4.36559e-10	6.40288e-10	4.63481e-09	1.55706e-09	3.39789e-09
-84	6.54841e-11	7.8217e-11	4.0018e-11	6.9122e-11	1.74624e-10	4.58387e-10	1.18235e-10	9.45879e-11	4.03817e-10	4.64573e-09	4.08548e-09	5.44972e-09	5.49338e-09	3.79444e-09	3.80172e-09	5.33331e-09	7.87992e-09	5.90811e-09	4.95859e-09
-83	9.45879e-11	1.76443e-10	9.45879e-11	1.49158e-10	3.8199e-11	2.30649e-09	3.638e-11	4.3656e-11	1.08412e-09	7.14138e-09	7.09045e-09	9.63706e-09	1.05138e-08	9.81169e-09	1.01755e-08	8.64389e-09	1.00081e-08	9.44789e-09	6.32284e-09
-82	5.67528e-10	6.25736e-10	3.47429e-10	3.4561e-11	7.96721e-10	4.68575e-09	6.00271e-11	7.27601e-12	1.54251e-09	9.96812e-09	9.52429e-09	1.31914e-08	1.40681e-08	1.2773e-08	1.26566e-08	1.09249e-08	1.50686e-08	1.15143e-08	8.12366e-09
-81	7.23961e-10	1.93542e-09	1.88449e-09	1.11505e-09	4.2983e-09	6.3574e-09	8.91309e-11	1.0914e-10	2.57934e-09	1.34533e-08	1.27293e-08	1.7055e-08	1.84701e-08	1.70913e-08	1.69713e-08	1.50832e-08	1.9507e-08	1.29585e-08	9.32783e-09
-80	8.49472e-10	2.66483e-09	4.37106e-09	4.85309e-09	8.60388e-09	9.29327e-09	1.4552e-10	8.0036e-11	5.88992e-09	1.63601e-08	1.52651e-08	2.05001e-08	2.23482e-08	2.08967e-08	2.09767e-08	1.92887e-08	2.23846e-08	1.40245e-08	1.00845e-08
-79	1.13869e-09	3.11594e-09	5.31512e-09	8.06546e-09	1.01864e-08	1.47411e-08	2.16643e-09	1.1969e-09	1.39226e-08	1.94706e-08	1.78262e-08	2.39307e-08	2.6812e-08	2.51858e-08	2.58989e-08	2.34141e-08	2.36979e-08	1.53378e-08	1.0361e-08
-78	1.57161e-09	3.79626e-09	6.58113e-09	9.5261e-09	1.16398e-08	1.98235e-08	1.36352e-08	1.12196e-08	2.31449e-08	2.39635e-08	2.13441e-08	2.81181e-08	3.18689e-08	3.02973e-08	3.12832e-08	2.70048e-08	2.39889e-08	1.70513e-08	1.09358e-08
-77	1.70986e-09	4.43654e-09	7.77442e-09	1.09104e-08	1.26693e-08	2.10222e-08	3.23746e-08	2.88165e-08	2.9224e-08	2.80562e-08	2.50476e-08	3.15342e-08	3.65401e-08	3.48775e-08	3.48412e-08	2.84091e-08	2.56915e-08	1.75497e-08	1.15106e-08
-76	2.12459e-09	5.09684e-09	8.58387e-09	1.24601e-08	1.39517e-08	2.1466e-08	3.83245e-08	3.65401e-08	3.19671e-08	3.14433e-08	2.76306e-08	3.44519e-08	4.03272e-08	3.7184e-08	3.54269e-08	2.82854e-08	2.78525e-08	1.74952e-08	1.19435e-08
-75	2.31013e-09	5.58433e-09	9.42606e-09	1.36807e-08	1.50177e-08	2.13314e-08	4.07383e-08	3.94978e-08	3.48157e-08	3.49576e-08	3.01882e-08	3.70494e-08	4.30666e-08	3.841e-08	3.51977e-08	2.89184e-08	2.87984e-08	1.76989e-08	1.18271e-08
-74	2.55569e-09	6.10819e-09	1.01864e-08	1.50523e-08	1.61091e-08	2.1155e-08	4.27283e-08	4.19752e-08	3.71222e-08	3.79407e-08	3.23564e-08	3.91012e-08	4.49002e-08	3.97233e-08	3.58452e-08	3.15015e-08	2.76742e-08	1.79208e-08	1.17835e-08
-73	2.72486e-09	6.62297e-09	1.07576e-08	1.60418e-08	1.71023e-08	2.05692e-08	4.36287e-08	4.38706e-08	3.89011e-08	3.99489e-08	3.36297e-08	3.99634e-08	4.5846e-08	4.06656e-08	3.73623e-08	3.18471e-08	2.64591e-08	1.86157e-08	1.16198e-08
-72	2.91404e-09	7.22869e-09	1.14197e-08	1.70331e-08	1.81573e-08	2.012e-08	4.33977e-08	4.41835e-08	4.0149e-08	4.10221e-08	3.435e-08	4.01999e-08	4.62353e-08	4.13786e-08	3.89812e-08	3.03519e-08	2.60335e-08	1.85247e-08	1.18162e-08
-71	3.21599e-09	7.71075e-09	1.17707e-08	1.81609e-08	1.88267e-08	2.01418e-08	4.23645e-08	4.34086e-08	3.98506e-08	4.17533e-08	3.4772e-08	3.98579e-08	4.57405e-08	4.20953e-08	3.88429e-08	2.83509e-08	2.56588e-08	1.78044e-08	1.1849e-08
-70	3.24145e-09	7.43424e-09	1.17271e-08	1.7728e-08	1.86775e-08	2.00545e-08	4.04946e-08	4.22554e-08	3.93777e-08	4.16987e-08	3.49467e-08	3.94286e-08	4.53877e-08	4.239e-08	3.70167e-08	2.77142e-08	2.47056e-08	1.73242e-08	1.18308e-08
-69	3.57615e-09	7.31055e-09	1.18144e-08	1.71768e-08	1.86411e-08	1.97434e-08	3.96542e-08	4.15387e-08	3.86756e-08	4.18734e-08	3.48593e-08	3.8792e-08	4.52349e-08	4.2168e-08	3.56124e-08	2.80853e-08	2.37088e-08	1.74551e-08	1.22346e-08
-68	3.78353e-09	7.2869e-09	1.24256e-08	1.69786e-08	1.84447e-08	1.95415e-08	3.92522e-08	4.06837e-08	3.82681e-08	4.13386e-08	3.49103e-08	3.86719e-08	4.47146e-08	4.11094e-08	3.49794e-08	2.72304e-08	2.24392e-08	1.7346e-08	1.23328e-08
-67	4.1255e-09	7.73258e-09	1.23965e-08	1.65729e-08	1.7939e-08	1.90286e-08	3.83718e-08	4.01781e-08	3.77843e-08	4.13204e-08	3.55687e-08	3.85592e-08	4.4078e-08	4.02108e-08	3.4812e-08	2.57133e-08	2.1948e-08	1.72259e-08	1.24783e-08
-66	4.22918e-09	7.63617e-09	1.26129e-08	1.64147e-08	1.79317e-08	1.85029e-08	3.66911e-08	3.94286e-08	3.75223e-08	4.14623e-08	3.6169e-08	3.81626e-08	4.23317e-08	3.94505e-08	3.38443e-08	2.41527e-08	2.15515e-08	1.72587e-08	1.22455e-08
-65	4.54204e-09	8.17823e-09	1.28003e-08	1.59999e-08	1.7999e-08	1.83701e-08	3.65183e-08	3.82645e-08	3.77115e-08	4.06183e-08	3.65801e-08	3.65146e-08	3.9807e-08	3.86174e-08	3.25711e-08	2.36215e-08	2.07184e-08	1.68985e-08	1.21254e-08
-64	4.74395e-09	7.65618e-09	1.25183e-08	1.51941e-08	1.74733e-08	1.83082e-08	3.55287e-08	3.70967e-08	3.63545e-08	3.98798e-08	3.56597e-08	3.40299e-08	3.79407e-08	3.74023e-08	3.08794e-08	2.30795e-08	1.98526e-08	1.67857e-08	1.18089e-08
-63	4.90766e-09	7.91266e-09	1.23983e-08	1.43119e-08	1.68767e-08	1.81391e-08	3.38134e-08	3.66601e-08	3.57761e-08	3.87556e-08	3.39171e-08	3.25601e-08	3.69876e-08	3.5616e-08	3.05956e-08	2.18462e-08	1.90995e-08	1.62655e-08	1.1467e-08
-62	5.21143e-09	8.13458e-09	1.23128e-08	1.32896e-08	1.63128e-08	1.80099e-08	3.20053e-08	3.54269e-08	3.47429e-08	3.67656e-08	3.33205e-08	3.17852e-08	3.55869e-08	3.40081e-08	2.96969e-08	2.07875e-08	1.8652e-08	1.60327e-08	1.11759e-08
-61	5.27328e-09	7.96541e-09	1.2029e-08	1.33296e-08	1.59818e-08	1.79936e-08	2.9959e-08	3.34769e-08	3.2622e-08	3.47138e-08	3.31968e-08	3.1527e-08	3.32768e-08	3.2953e-08	2.77615e-08	2.01218e-08	1.80263e-08	1.57708e-08	1.0623e-08
-60	5.37878e-09	8.03817e-09	1.16088e-08	1.33678e-08	1.54597e-08	1.78499e-08	2.84891e-08	3.15488e-08	3.06065e-08	3.44228e-08	3.35788e-08	3.0512e-08	3.18435e-08	3.24292e-08	2.74814e-08	1.98089e-08	1.75497e-08	1.55561e-08	1.07248e-08
-59	5.46791e-09	8.01452e-09	1.10923e-08	1.30386e-08	1.47739e-08	1.78171e-08	2.73814e-08	3.07593e-08	3.0763e-08	3.36988e-08	3.26511e-08	2.88311e-08	3.03955e-08	3.07848e-08	2.62008e-08	1.87794e-08	1.68039e-08	1.50395e-08	1.06266e-08
-58	5.36241e-09	7.95086e-09	1.0623e-08	1.25111e-08	1.48466e-08	1.79808e-08	2.64882e-08	3.03555e-08	3.08466e-08	3.30658e-08	3.14506e-08	2.81908e-08	2.92604e-08	2.97952e-08	2.53277e-08	1.81063e-08	1.65857e-08	1.48394e-08	1.0452e-08
-57	5.48064e-09	7.59798e-09	1.02264e-08	1.22746e-08	1.42209e-08	1.78098e-08	2.48511e-08	2.95842e-08	2.97115e-08	3.10213e-08	3.02864e-08	2.79762e-08	2.76669e-08	2.86965e-08	2.42691e-08	1.74588e-08	1.60509e-08	1.47593e-08	1.02737e-08
-56	5.50429e-09	7.5616e-09	1.00554e-08	1.21e-08	1.38189e-08	1.73969e-08	2.3305e-08	2.84491e-08	2.77943e-08	2.9184e-08	3.01736e-08	2.71322e-08	2.64482e-08	2.7696e-08	2.36652e-08	1.66766e-08	1.55779e-08	1.45738e-08	1.04592e-08
-55	5.38606e-09	7.26689e-09	1.00009e-08	1.18599e-08	1.35261e-08	1.7004e-08	2.1526e-08	2.65101e-08	2.60953e-08	2.81144e-08	2.90203e-08	2.61463e-08	2.52331e-08	2.63282e-08	2.2581e-08	1.61928e-08	1.50468e-08	1.40645e-08	1.0412e-08
-54	5.43335e-09	7.30145e-09	9.7171e-09	1.15725e-08	1.33533e-08	1.67694e-08	2.0069e-08	2.54805e-08	2.48257e-08	2.7234e-08	2.77142e-08	2.52659e-08	2.38471e-08	2.51204e-08	2.15842e-08	1.56361e-08	1.48321e-08	1.37953e-08	1.0623e-08
-53	5.54977e-09	7.27053e-09	9.5061e-09	1.12996e-08	1.28239e-08	1.60527e-08	1.90959e-08	2.4662e-08	2.4189e-08	2.59971e-08	2.67975e-08	2.45092e-08	2.25228e-08	2.41745e-08	2.06493e-08	1.5276e-08	1.44974e-08	1.37298e-08	1.03792e-08
-52	5.60433e-09	7.10318e-09	9.42606e-09	1.10504e-08	1.26129e-08	1.58217e-08	1.82264e-08	2.38907e-08	2.31049e-08	2.45601e-08	2.63354e-08	2.37634e-08	2.2119e-08	2.30795e-08	1.97653e-08	1.47266e-08	1.41009e-08	1.35843e-08	1.0452e-08
-51	5.70438e-09	7.15048e-09	9.37149e-09	1.08794e-08	1.23073e-08	1.55234e-08	1.73242e-08	2.23591e-08	2.19444e-08	2.36106e-08	2.56442e-08	2.29921e-08	2.15915e-08	2.19335e-08	1.88703e-08	1.41554e-08	1.39008e-08	1.35333e-08	1.06593e-08
-50	5.75167e-09	7.23597e-09	9.3915e-09	1.06812e-08	1.21218e-08	1.45829e-08	1.65657e-08	2.14751e-08	2.11077e-08	2.32504e-08	2.43709e-08	2.26393e-08	2.1144e-08	2.13114e-08	1.83683e-08	1.37734e-08	1.37262e-08	1.34133e-08	1.06557e-08
-49	5.87173e-09	7.17048e-09	9.28964e-09	1.05629e-08	1.20017e-08	1.4079e-08	1.61364e-08	2.0471e-08	2.05511e-08	2.22682e-08	2.36688e-08	2.22827e-08	2.03401e-08	2.00999e-08	1.76698e-08	1.33114e-08	1.35806e-08	1.31295e-08	1.05029e-08
-48	5.94085e-09	7.21596e-09	9.03134e-09	1.02428e-08	1.20527e-08	1.38371e-08	1.54779e-08	1.96561e-08	1.98999e-08	2.10058e-08	2.27229e-08	2.1526e-08	1.98089e-08	1.93032e-08	1.71641e-08	1.26129e-08	1.32423e-08	1.27985e-08	1.05538e-08
-47	5.97541e-09	7.28144e-09	9.20596e-09	1.02319e-08	1.21345e-08	1.35679e-08	1.50268e-08	1.88121e-08	1.92487e-08	2.05147e-08	2.18935e-08	2.09367e-08	1.91613e-08	1.83392e-08	1.65711e-08	1.23146e-08	1.28312e-08	1.27293e-08	1.0401e-08
-46	5.94085e-09	7.50339e-09	9.19869e-09	1.0412e-08	1.20691e-08	1.32277e-08	1.44356e-08	1.81755e-08	1.89722e-08	2.01218e-08	2.10094e-08	2.05547e-08	1.87212e-08	1.81791e-08	1.64038e-08	1.20563e-08	1.29658e-08	1.27657e-08	1.04629e-08
-45	6.2046e-09	7.68165e-09	9.4588e-09	1.03847e-08	1.19945e-08	1.28821e-08	1.41154e-08	1.77462e-08	1.86375e-08	1.93396e-08	2.04346e-08	2.00745e-08	1.82409e-08	1.78626e-08	1.58726e-08	1.20927e-08	1.26748e-08	1.27366e-08	1.06084e-08
-44	6.21552e-09	7.658e-09	9.3624e-09	1.04047e-08	1.18562e-08	1.2431e-08	1.36825e-08	1.69495e-08	1.74515e-08	1.86157e-08	1.98198e-08	1.93141e-08	1.77935e-08	1.73642e-08	1.54652e-08	1.18853e-08	1.2602e-08	1.24747e-08	1.0532e-08
-43	6.36831e-09	7.58888e-09	9.20778e-09	1.04793e-08	1.16852e-08	1.17525e-08	1.31441e-08	1.65202e-08	1.66657e-08	1.81864e-08	1.91359e-08	1.86775e-08	1.76771e-08	1.69931e-08	1.51778e-08	1.17398e-08	1.26129e-08	1.23183e-08	1.04629e-08
-42	6.53748e-09	7.61071e-09	9.33147e-09	1.05902e-08	1.15579e-08	1.17344e-08	1.27566e-08	1.57235e-08	1.5778e-08	1.7266e-08	1.84119e-08	1.80263e-08	1.68112e-08	1.6793e-08	1.48394e-08	1.16161e-08	1.24128e-08	1.2049e-08	1.05611e-08
-41	6.63752e-09	7.45973e-09	9.5643e-09	1.06157e-08	1.10886e-08	1.1125e-08	1.2502e-08	1.52178e-08	1.47593e-08	1.66984e-08	1.7848e-08	1.73787e-08	1.66366e-08	1.6542e-08	1.4592e-08	1.16052e-08	1.2271e-08	1.1889e-08	1.05466e-08
-40	6.53202e-09	7.4761e-09	9.43697e-09	1.0221e-08	1.1065e-08	1.09777e-08	1.2291e-08	1.44356e-08	1.45592e-08	1.63274e-08	1.71641e-08	1.66111e-08	1.62291e-08	1.62728e-08	1.44174e-08	1.13396e-08	1.21982e-08	1.17726e-08	1.05429e-08
-39	6.60296e-09	7.59798e-09	9.23689e-09	1.00445e-08	1.07139e-08	1.06393e-08	1.19308e-08	1.3657e-08	1.39917e-08	1.59417e-08	1.67639e-08	1.59599e-08	1.55634e-08	1.59563e-08	1.39553e-08	1.12269e-08	1.20017e-08	1.15616e-08	1.0412e-08
-38	6.66481e-09	7.69074e-09	9.42606e-09	9.98813e-09	1.07776e-08	1.06393e-08	1.18162e-08	1.32496e-08	1.32496e-08	1.54724e-08	1.58071e-08	1.55306e-08	1.5145e-08	1.58872e-08	1.36679e-08	1.08412e-08	1.21727e-08	1.14779e-08	1.04047e-08
-37	6.69209e-09	7.60525e-09	9.45516e-09	9.76075e-09	1.03137e-08	1.04156e-08	1.15616e-08	1.27184e-08	1.30968e-08	1.49231e-08	1.51159e-08	1.50395e-08	1.4723e-08	1.56289e-08	1.33878e-08	1.08922e-08	1.20127e-08	1.12596e-08	1.03974e-08
-36	6.67572e-09	7.31964e-09	9.10228e-09	9.59159e-09	9.98631e-09	1.01209e-08	1.13214e-08	1.24383e-08	1.24965e-08	1.42755e-08	1.44537e-08	1.44756e-08	1.44028e-08	1.54797e-08	1.30167e-08	1.09031e-08	1.19399e-08	1.1125e-08	1.0452e-08
-35	6.65753e-09	7.3924e-09	9.17504e-09	9.38786e-09	9.44425e-09	9.54975e-09	1.06848e-08	1.18781e-08	1.19363e-08	1.36134e-08	1.3537e-08	1.37698e-08	1.3868e-08	1.48139e-08	1.28494e-08	1.08012e-08	1.19363e-08	1.1045e-08	1.04192e-08
-34	6.69209e-09	7.59979e-09	8.76759e-09	8.9513e-09	8.92584e-09	9.28236e-09	1.02701e-08	1.14233e-08	1.14852e-08	1.3064e-08	1.26893e-08	1.35224e-08	1.33805e-08	1.44028e-08	1.27912e-08	1.04847e-08	1.18599e-08	1.09285e-08	1.05247e-08
-33	6.76667e-09	7.41423e-09	8.35286e-09	8.5202e-09	8.75485e-09	8.83671e-09	1.01064e-08	1.13069e-08	1.12596e-08	1.2471e-08	1.23401e-08	1.26238e-08	1.30422e-08	1.38462e-08	1.2522e-08	1.0241e-08	1.17507e-08	1.08449e-08	1.05102e-08
-32	6.64116e-09	7.5143e-09	8.03817e-09	8.38196e-09	8.39105e-09	8.41106e-09	9.40787e-09	1.06193e-08	1.04556e-08	1.16852e-08	1.16852e-08	1.17944e-08	1.27257e-08	1.33769e-08	1.22346e-08	1.02264e-08	1.16016e-08	1.08667e-08	1.04483e-08
-31	6.86489e-09	7.44697e-09	7.81989e-09	8.10184e-09	8.20188e-09	8.1946e-09	9.11501e-09	1.0241e-08	1.00482e-08	1.09322e-08	1.10195e-08	1.13797e-08	1.23983e-08	1.30058e-08	1.17907e-08	9.78986e-09	1.14742e-08	1.06739e-08	1.05538e-08
-30	6.54475e-09	7.50521e-09	7.49611e-09	7.76714e-09	7.53067e-09	8.13822e-09	8.54203e-09	9.71346e-09	9.40059e-09	1.03065e-08	1.07721e-08	1.05175e-08	1.16088e-08	1.25438e-08	1.13615e-08	9.60796e-09	1.11214e-08	1.02119e-08	1.02701e-08
-29	6.61751e-09	7.20505e-09	7.23233e-09	7.40877e-09	7.48884e-09	7.79806e-09	8.36559e-09	9.14957e-09	8.85126e-09	9.54248e-09	9.98267e-09	1.01464e-08	1.12341e-08	1.1678e-08	1.08994e-08	9.40787e-09	1.08558e-08	9.84079e-09	1.02009e-08
-28	6.63206e-09	7.04497e-09	7.29054e-09	7.12319e-09	7.35784e-09	7.6289e-09	7.98724e-09	8.74212e-09	8.5202e-09	9.12047e-09	9.73165e-09	9.61523e-09	1.07758e-08	1.11323e-08	1.07612e-08	9.24416e-09	1.04847e-08	9.65525e-09	9.96812e-09
-27	6.69937e-09	6.91037e-09	7.1432e-09	7.04679e-09	6.85034e-09	7.23415e-09	7.74713e-09	8.41834e-09	7.97087e-09	8.34194e-09	9.23689e-09	8.9604e-09	1.04811e-08	1.0492e-08	1.03792e-08	8.93129e-09	1.03683e-08	9.32056e-09	9.82624e-09
-26	6.64662e-09	6.74302e-09	7.05407e-09	6.95766e-09	6.81942e-09	6.9231e-09	7.44515e-09	7.86537e-09	7.62162e-09	7.9927e-09	8.97859e-09	8.58569e-09	9.77167e-09	1.02555e-08	9.82988e-09	8.84035e-09	1.01391e-08	9.07681e-09	9.50246e-09
-25	6.65753e-09	6.62661e-09	7.02678e-09	6.5684e-09	6.61024e-09	6.80487e-09	7.13592e-09	7.49066e-09	7.32328e-09	7.75623e-09	8.45836e-09	8.28737e-09	9.22597e-09	9.89172e-09	9.19323e-09	8.60024e-09	9.83351e-09	8.74212e-09	9.47699e-09
-24	6.35012e-09	6.58113e-09	6.84125e-09	6.41379e-09	6.24644e-09	6.58659e-09	6.74666e-09	7.06498e-09	6.88672e-09	7.33419e-09	8.13458e-09	7.83626e-09	8.80033e-09	9.13138e-09	8.9895e-09	8.20734e-09	9.44425e-09	8.56386e-09	9.18959e-09
-23	6.37195e-09	6.48473e-09	6.57931e-09	6.29919e-09	6.22643e-09	6.37377e-09	6.52474e-09	6.66844e-09	6.69391e-09	6.89764e-09	7.77442e-09	7.54522e-09	8.47655e-09	8.64753e-09	8.60024e-09	8.16732e-09	9.34602e-09	8.5202e-09	9.19687e-09
-22	6.35012e-09	6.48109e-09	6.50837e-09	6.10456e-09	6.24644e-09	6.10638e-09	6.44107e-09	6.37741e-09	6.52292e-09	6.86126e-09	7.57069e-09	7.35966e-09	8.16368e-09	8.32739e-09	8.34922e-09	7.80352e-09	9.14594e-09	8.35286e-09	9.11319e-09
-21	6.3574e-09	6.37922e-09	6.31374e-09	6.07e-09	5.97905e-09	6.15731e-09	6.35012e-09	6.21006e-09	6.1664e-09	6.57749e-09	7.32692e-09	7.10136e-09	7.69074e-09	7.95995e-09	8.26918e-09	7.76714e-09	8.76759e-09	8.00725e-09	8.92402e-09
-20	6.46108e-09	6.38832e-09	6.36649e-09	6.0318e-09	6.05544e-09	5.96813e-09	6.34648e-09	6.12638e-09	6.26827e-09	6.5302e-09	7.1341e-09	7.11955e-09	7.65436e-09	7.59979e-09	7.85445e-09	7.51612e-09	8.37468e-09	7.64709e-09	8.69119e-09
-19	6.36649e-09	6.38104e-09	6.23371e-09	6.04999e-09	5.95176e-09	5.99178e-09	6.26645e-09	6.07545e-09	5.98814e-09	6.36649e-09	7.11591e-09	6.96312e-09	7.46155e-09	7.39968e-09	7.83626e-09	7.51248e-09	8.31284e-09	7.39968e-09	8.50929e-09
-18	6.42106e-09	6.20278e-09	6.30465e-09	6.09728e-09	6.06454e-09	6.07363e-09	6.17732e-09	6.12275e-09	5.99542e-09	6.39923e-09	6.94129e-09	6.82851e-09	7.35966e-09	7.316e-09	7.63617e-09	7.4397e-09	8.20734e-09	7.26871e-09	8.27646e-09
-17	6.42834e-09	6.38832e-09	6.19551e-09	6.04089e-09	6.08637e-09	6.16822e-09	6.23552e-09	6.13002e-09	5.95176e-09	6.26827e-09	6.95584e-09	6.89036e-09	7.23961e-09	7.23597e-09	7.59979e-09	7.4397e-09	8.04363e-09	7.19959e-09	8.07637e-09
-16	6.54657e-09	6.37013e-09	6.21733e-09	6.10638e-09	6.11183e-09	6.18823e-09	6.25371e-09	6.29009e-09	5.97359e-09	6.4538e-09	7.14138e-09	6.76303e-09	7.3924e-09	7.15957e-09	7.57797e-09	7.44333e-09	7.83626e-09	6.97767e-09	7.77806e-09
-15	6.45016e-09	6.54475e-09	6.29737e-09	6.29555e-09	6.22097e-09	6.3483e-09	6.27736e-09	6.26827e-09	6.11183e-09	6.35194e-09	7.09773e-09	6.84307e-09	7.316e-09	7.15957e-09	7.51248e-09	7.35966e-09	7.85445e-09	6.9704e-09	7.79988e-09
-14	6.57386e-09	6.57022e-09	6.40287e-09	6.41197e-09	6.37013e-09	6.34648e-09	6.51383e-09	6.49746e-09	6.11547e-09	6.34103e-09	7.11955e-09	6.96312e-09	7.28326e-09	7.21778e-09	7.80352e-09	7.44697e-09	7.87628e-09	7.06862e-09	7.76714e-09
-13	6.62115e-09	6.38832e-09	6.42106e-09	6.47017e-09	6.60478e-09	6.27008e-09	6.5593e-09	6.59568e-09	6.31556e-09	6.57022e-09	7.31964e-09	7.06135e-09	7.31964e-09	7.42151e-09	7.59979e-09	7.5816e-09	7.89083e-09	7.01769e-09	7.59252e-09
-12	6.50292e-09	6.37559e-09	6.64662e-09	6.29555e-09	6.76303e-09	6.53384e-09	6.3192e-09	6.8176e-09	6.35922e-09	6.75212e-09	7.14502e-09	7.03588e-09	7.19595e-09	7.47247e-09	7.71621e-09	7.61435e-09	8.01816e-09	6.83943e-09	7.6289e-09
-11	6.51201e-09	6.44471e-09	6.88308e-09	6.65025e-09	6.23734e-09	6.78304e-09	6.51929e-09	6.99586e-09	5.86809e-09	7.01769e-09	7.20323e-09	7.16321e-09	7.37785e-09	7.31964e-09	7.71257e-09	7.46155e-09	7.9454e-09	6.67208e-09	7.64345e-09
-10	6.64116e-09	6.58295e-09	6.91583e-09	6.7885e-09	6.23916e-09	6.92492e-09	6.54657e-09	6.7885e-09	6.0318e-09	6.894e-09	7.54886e-09	7.39968e-09	7.5234e-09	7.45791e-09	7.99633e-09	7.61435e-09	8.02908e-09	6.75212e-09	7.63254e-09
-9	6.51383e-09	6.75394e-09	7.01405e-09	6.81942e-09	6.28282e-09	6.83033e-09	6.69027e-09	6.44289e-09	5.80624e-09	6.77394e-09	7.55614e-09	7.47974e-09	7.11228e-09	7.53067e-09	8.13822e-09	7.71985e-09	8.15641e-09	6.73029e-09	7.56705e-09
-8	6.55203e-09	6.35012e-09	7.31964e-09	6.37559e-09	6.52838e-09	7.16139e-09	6.29555e-09	6.47199e-09	5.78078e-09	7.09045e-09	7.87628e-09	6.70482e-09	7.22142e-09	7.66164e-09	7.14866e-09	7.05771e-09	7.21778e-09	6.31192e-09	6.95221e-09
-7	6.73757e-09	6.55567e-09	7.3542e-09	6.41015e-09	6.06636e-09	7.26689e-09	6.36467e-09	6.88672e-09	6.07545e-09	6.46108e-09	8.04727e-09	6.95584e-09	7.32328e-09	6.47927e-09	7.13047e-09	7.03588e-09	7.34147e-09	6.39196e-09	6.683e-09
-6	6.86308e-09	6.894e-09	6.28646e-09	6.34648e-09	6.08091e-09	6.32647e-09	6.49746e-09	6.46108e-09	6.08273e-09	6.44653e-09	6.85762e-09	6.65753e-09	6.88308e-09	6.68663e-09	6.77394e-09	6.78486e-09	7.30509e-09	6.05363e-09	6.76667e-09
-5	6.71392e-09	6.74302e-09	6.62479e-09	6.4629e-09	6.26645e-09	6.44107e-09	6.59568e-09	6.60296e-09	6.14821e-09	6.47199e-09	6.90855e-09	6.61024e-09	6.97767e-09	6.66481e-09	6.78122e-09	6.88308e-09	6.97403e-09	6.0609e-09	6.75212e-09
-4	6.9231e-09	6.93584e-09	6.76485e-09	6.63024e-09	6.33557e-09	6.56476e-09	6.91946e-09	6.76667e-09	6.18095e-09	6.61024e-09	7.16321e-09	6.63934e-09	7.13774e-09	6.73757e-09	6.894e-09	6.87945e-09	7.09773e-09	6.11911e-09	6.91946e-09
-3	6.91765e-09	7.04861e-09	6.98313e-09	6.86489e-09	6.57386e-09	6.78486e-09	6.98495e-09	6.80305e-09	6.36285e-09	6.6357e-09	7.14866e-09	6.85762e-09	7.10864e-09	6.77758e-09	6.90491e-09	6.93402e-09	7.1814e-09	6.08273e-09	6.894e-09
-2	6.93402e-09	7.3542e-09	7.01041e-09	6.93584e-09	6.7503e-09	6.93947e-09	7.26143e-09	7.12319e-09	6.56658e-09	6.7412e-09	7.42878e-09	6.81396e-09	7.20323e-09	7.02133e-09	7.06135e-09	6.95948e-09	7.17412e-09	6.20642e-09	6.85034e-09
-1	7.17048e-09	7.44151e-09	7.35238e-09	7.15411e-09	6.69755e-09	7.12865e-09	7.43788e-09	7.20323e-09	6.72301e-09	6.75576e-09	7.44697e-09	7.00314e-09	7.316e-09	6.9995e-09	7.15593e-09	6.95948e-09	7.19231e-09	6.27554e-09	6.87217e-09
0	7.13229e-09	7.41605e-09	7.23597e-09	7.03406e-09	6.78304e-09	7.13774e-09	7.35056e-09	7.33419e-09	6.64662e-09	6.90855e-09	7.54886e-09	6.98131e-09	7.25052e-09	7.0286e-09	7.14866e-09	6.95584e-09	7.14866e-09	6.25008e-09	6.91946e-09
1	7.27781e-09	7.62526e-09	7.45973e-09	7.33056e-09	7.12865e-09	7.29418e-09	7.68347e-09	7.47974e-09	6.81032e-09	7.15957e-09	7.69438e-09	7.30873e-09	7.46519e-09	7.22505e-09	7.3924e-09	7.15593e-09	7.30145e-09	6.33375e-09	6.9995e-09
2	7.26507e-09	7.49247e-09	7.41605e-09	7.42514e-09	6.92856e-09	7.38513e-09	7.57433e-09	7.51976e-09	6.8467e-09	7.27235e-09	7.89083e-09	7.11228e-09	7.51612e-09	7.40695e-09	7.47974e-09	7.01769e-09	7.3633e-09	6.44653e-09	6.88672e-09
3	7.19231e-09	7.67619e-09	7.45064e-09	7.45791e-09	6.97221e-09	7.44333e-09	7.51794e-09	7.53795e-09	6.88308e-09	7.15229e-09	7.76714e-09	7.27962e-09	7.40332e-09	7.43606e-09	7.57069e-09	7.29781e-09	7.50885e-09	6.54475e-09	7.01041e-09
4	7.23233e-09	7.56523e-09	7.54341e-09	7.31055e-09	7.00132e-09	7.40877e-09	7.76168e-09	7.54522e-09	7.06498e-09	7.23597e-09	8.12366e-09	7.57797e-09	7.658e-09	7.49066e-09	7.58888e-09	7.33056e-09	7.55614e-09	6.56294e-09	7.18504e-09
5	7.0377e-09	7.49429e-09	7.52158e-09	7.31964e-09	6.93402e-09	7.34329e-09	7.63617e-09	7.51976e-09	6.9704e-09	7.23961e-09	8.03635e-09	7.47974e-09	7.63617e-09	7.55978e-09	7.52703e-09	7.18867e-09	7.5816e-09	6.54111e-09	7.11591e-09
6	6.96312e-09	7.53977e-09	7.59616e-09	7.39786e-09	6.81214e-09	7.37967e-09	7.66892e-09	7.33783e-09	6.97767e-09	7.26507e-09	8.12003e-09	7.59616e-09	7.91266e-09	7.56341e-09	7.80352e-09	7.17776e-09	7.75623e-09	6.57749e-09	7.17412e-09
7	7.13956e-09	7.66346e-09	7.34147e-09	7.03952e-09	6.66481e-09	7.19049e-09	7.50339e-09	7.37057e-09	7.04316e-09	7.23961e-09	8.03271e-09	7.60343e-09	7.77806e-09	7.84718e-09	7.70166e-09	7.27599e-09	7.69438e-09	6.60296e-09	7.21778e-09
8	6.94675e-09	7.44515e-09	7.4015e-09	7.27781e-09	7.12865e-09	7.00859e-09	7.64345e-09	7.32692e-09	7.03588e-09	7.30145e-09	8.37468e-09	7.47247e-09	7.9163e-09	7.73804e-09	7.73804e-09	7.34875e-09	7.74895e-09	6.75576e-09	7.4397e-09
9	7.11591e-09	7.20323e-09	7.30145e-09	7.00496e-09	6.87399e-09	7.39422e-09	7.34693e-09	7.63254e-09	6.80305e-09	7.40332e-09	8.19642e-09	7.60707e-09	8.03999e-09	7.75623e-09	7.75987e-09	7.26507e-09	7.69802e-09	6.74484e-09	7.29781e-09
10	6.90491e-09	6.93402e-09	7.24143e-09	6.79395e-09	6.73393e-09	7.24143e-09	6.95221e-09	7.61798e-09	6.61751e-09	7.37785e-09	8.36013e-09	7.39604e-09	8.12366e-09	7.92357e-09	8.11639e-09	7.60707e-09	8.03635e-09	6.92674e-09	7.44697e-09
11	6.81578e-09	7.05407e-09	6.94493e-09	7.1814e-09	6.68845e-09	7.29599e-09	7.63799e-09	7.4761e-09	7.05407e-09	7.34875e-09	8.33103e-09	8.04363e-09	8.01452e-09	8.27282e-09	8.36377e-09	7.67255e-09	8.05818e-09	6.83215e-09	7.5234e-09
12	7.00132e-09	6.91219e-09	7.08317e-09	6.90309e-09	6.86308e-09	7.03224e-09	7.26143e-09	7.29054e-09	6.7121e-09	7.22505e-09	8.19642e-09	7.79261e-09	7.98178e-09	8.12003e-09	8.26554e-09	7.89811e-09	8.31648e-09	7.07954e-09	7.65073e-09
13	6.9231e-09	7.09045e-09	7.11228e-09	7.22869e-09	6.8558e-09	7.16139e-09	7.0377e-09	7.57797e-09	6.95584e-09	7.03224e-09	7.85809e-09	7.53067e-09	8.35286e-09	8.48019e-09	8.5202e-09	7.89811e-09	8.51657e-09	7.0286e-09	7.50521e-09
14	6.96312e-09	7.05953e-09	6.88308e-09	7.06135e-09	6.703e-09	7.21778e-09	7.56705e-09	7.38876e-09	6.56294e-09	7.56341e-09	7.51612e-09	8.0982e-09	8.05454e-09	8.34922e-09	8.28373e-09	7.73076e-09	8.39651e-09	7.51248e-09	7.79261e-09
15	6.81032e-09	7.11228e-09	6.85216e-09	6.74484e-09	6.56476e-09	7.08863e-09	7.20868e-09	7.2869e-09	6.40287e-09	7.17048e-09	8.45472e-09	7.70893e-09	7.60343e-09	8.0218e-09	8.69119e-09	8.39287e-09	9.095e-09	7.658e-09	7.93813e-09
16	6.86671e-09	6.89764e-09	6.66844e-09	6.54475e-09	6.31556e-09	6.9613e-09	6.77031e-09	6.7885e-09	6.71574e-09	6.9995e-09	7.70166e-09	7.80716e-09	7.31964e-09	8.44744e-09	8.47655e-09	8.15641e-09	8.87673e-09	7.57797e-09	8.11275e-09
17	6.9322e-09	6.99586e-09	6.78304e-09	6.91037e-09	6.21188e-09	7.01223e-09	7.00132e-09	6.91583e-09	6.59205e-09	7.05407e-09	7.9454e-09	7.48702e-09	8.10911e-09	8.19642e-09	8.60388e-09	8.34922e-09	8.62934e-09	7.69074e-09	8.32739e-09
18	6.84852e-09	6.87217e-09	6.683e-09	6.58477e-09	6.38832e-09	6.73575e-09	6.55203e-09	6.91583e-09	6.54475e-09	6.64298e-09	7.69074e-09	7.46883e-09	7.47974e-09	7.94904e-09	7.86173e-09	8.18915e-09	8.3383e-09	7.35602e-09	8.17096e-09
19	6.83579e-09	6.68118e-09	6.54475e-09	6.29373e-09	6.03544e-09	6.55749e-09	6.58477e-09	6.60296e-09	6.40287e-09	6.82124e-09	7.54159e-09	7.25416e-09	7.71985e-09	7.79625e-09	8.18187e-09	7.75623e-09	8.91674e-09	7.21414e-09	8.24735e-09
20	6.72301e-09	6.56476e-09	6.37195e-09	6.46472e-09	6.28646e-09	6.54657e-09	6.80305e-09	6.92674e-09	6.58841e-09	6.62479e-09	7.44697e-09	7.29418e-09	7.60707e-09	7.44333e-09	7.85809e-09	7.32328e-09	8.66936e-09	7.48338e-09	8.28373e-09
21	6.66662e-09	6.68118e-09	6.5011e-09	6.48291e-09	6.2719e-09	6.48291e-09	6.69209e-09	6.53384e-09	6.24644e-09	6.60296e-09	7.35602e-09	7.15957e-09	7.49429e-09	7.38513e-09	7.86537e-09	7.67619e-09	8.43653e-09	7.44697e-09	8.26554e-09
22	6.73938e-09	6.65389e-09	6.5684e-09	6.41197e-09	6.16458e-09	6.38832e-09	6.79213e-09	6.54475e-09	6.5011e-09	6.75576e-09	7.33783e-09	6.95221e-09	7.42878e-09	7.39968e-09	7.61071e-09	7.57433e-09	8.26554e-09	6.99222e-09	7.98906e-09
23	6.55021e-09	6.59568e-09	6.53202e-09	6.20824e-09	5.82079e-09	6.28646e-09	6.75394e-09	6.49018e-09	6.3483e-09	6.58841e-09	7.22142e-09	7.14138e-09	7.37421e-09	7.26871e-09	7.58888e-09	7.53067e-09	8.25463e-09	7.03952e-09	7.82535e-09
24	6.5393e-09	6.37013e-09	6.47017e-09	6.30283e-09	6.00087e-09	6.32284e-09	6.66117e-09	6.45744e-09	6.41015e-09	6.57022e-09	7.13774e-09	7.01405e-09	7.37057e-09	7.27962e-09	7.68711e-09	7.37785e-09	8.24735e-09	6.85398e-09	7.89083e-09
25	6.48654e-09	6.53566e-09	6.42106e-09	6.20642e-09	6.01906e-09	6.48836e-09	6.55567e-09	6.59932e-09	6.64298e-09	6.683e-09	7.23961e-09	7.27599e-09	7.35602e-09	7.35966e-09	7.69802e-09	7.51248e-09	8.14185e-09	6.96312e-09	8.05454e-09
26	6.25008e-09	6.33557e-09	6.28282e-09	6.10638e-09	5.85899e-09	6.08091e-09	6.62479e-09	6.49018e-09	6.62479e-09	6.66481e-09	7.46155e-09	7.34875e-09	7.59252e-09	7.26871e-09	7.79988e-09	7.51612e-09	8.31284e-09	6.86489e-09	7.8108e-09
27	6.32284e-09	6.34284e-09	6.02998e-09	6.16822e-09	5.84262e-09	6.07909e-09	6.59023e-09	6.77031e-09	6.70482e-09	6.94857e-09	7.77442e-09	7.4397e-09	7.74168e-09	7.67983e-09	8.15641e-09	7.61071e-09	8.31284e-09	7.07226e-09	7.54159e-09
28	6.33011e-09	6.27918e-09	5.99906e-09	7.82899e-09	5.80806e-09	5.88628e-09	6.93402e-09	9.16776e-09	8.90947e-09	9.12775e-09	9.66617e-09	9.44061e-09	9.20414e-09	7.97087e-09	8.22189e-09	7.63617e-09	8.77122e-09	7.11591e-09	7.40332e-09
29	6.25917e-09	5.99542e-09	6.06454e-09	7.78169e-09	5.72985e-09	8.56022e-09	8.73302e-09	9.44789e-09	9.13138e-09	9.25144e-09	1.02737e-08	1.01064e-08	9.41151e-09	9.16413e-09	9.095e-09	8.48746e-09	8.59296e-09	7.03952e-09	7.1814e-09
30	6.22643e-09	7.35966e-09	7.80898e-09	7.8399e-09	8.1946e-09	8.44562e-09	9.09318e-09	9.4297e-09	9.15685e-09	9.4297e-09	9.54248e-09	9.80441e-09	9.61523e-09	9.62615e-09	9.40787e-09	8.68027e-09	8.85854e-09	7.06498e-09	7.10136e-09
31	6.17732e-09	7.27053e-09	7.83444e-09	8.01634e-09	7.97633e-09	8.53294e-09	9.34602e-09	9.78622e-09	9.17868e-09	9.54611e-09	1.01973e-08	1.00918e-08	1.00882e-08	1.00518e-08	1.007e-08	8.81124e-09	9.02952e-09	7.03224e-09	6.93765e-09
32	6.15913e-09	7.16685e-09	7.75259e-09	7.51976e-09	8.08183e-09	8.86945e-09	9.09137e-09	9.35694e-09	9.05135e-09	9.32056e-09	9.98631e-09	1.01537e-08	1.01718e-08	1.06557e-08	9.98995e-09	9.11683e-09	9.25507e-09	7.35238e-09	8.27282e-09
33	6.07545e-09	7.30873e-09	7.62162e-09	7.60525e-09	7.85263e-09	8.23098e-09	9.28054e-09	9.54611e-09	9.11683e-09	9.55339e-09	1.011e-08	1.011e-08	1.019e-08	1.04665e-08	1.04556e-08	9.37513e-09	8.84762e-09	7.23961e-09	7.99997e-09
34	6.67754e-09	6.87217e-09	7.38331e-09	7.37603e-09	7.74531e-09	8.54203e-09	9.23689e-09	9.3533e-09	9.4297e-09	1.00773e-08	1.04811e-08	1.08158e-08	1.08631e-08	1.08303e-08	1.07539e-08	9.34966e-09	9.12775e-09	6.96676e-09	8.0982e-09
35	6.53748e-09	6.97767e-09	7.56341e-09	7.66892e-09	7.84172e-09	8.22371e-09	9.50973e-09	9.44789e-09	9.62615e-09	1.00591e-08	1.06557e-08	1.09104e-08	1.0994e-08	1.15288e-08	1.07794e-08	9.72801e-09	9.40787e-09	7.30145e-09	8.14549e-09
36	6.31374e-09	6.78486e-09	7.54522e-09	7.63254e-09	7.74531e-09	8.39469e-09	9.02406e-09	9.82624e-09	9.96812e-09	1.04847e-08	1.09358e-08	1.13178e-08	1.13433e-08	1.14706e-08	1.15215e-08	9.98267e-09	9.23325e-09	7.04316e-09	7.99633e-09
37	6.27372e-09	6.85216e-09	7.51976e-09	7.6671e-09	7.75077e-09	8.54567e-09	9.30783e-09	9.51701e-09	9.76075e-09	9.78986e-09	1.13906e-08	1.17798e-08	1.16489e-08	1.18126e-08	1.2009e-08	1.01864e-08	9.86626e-09	7.30509e-09	8.01089e-09
38	6.16822e-09	6.78668e-09	7.28144e-09	7.29054e-09	7.44515e-09	7.9545e-09	8.84398e-09	9.33147e-09	9.56067e-09	9.98267e-09	1.05138e-08	1.1849e-08	1.09067e-08	1.16671e-08	1.13724e-08	1.03319e-08	9.86262e-09	7.45064e-09	8.20734e-09
39	6.25553e-09	6.67754e-09	7.13956e-09	7.22142e-09	7.37603e-09	7.83263e-09	8.80578e-09	9.04771e-09	9.62615e-09	1.00554e-08	1.07576e-08	1.10668e-08	1.10486e-08	1.19508e-08	1.17544e-08	1.0623e-08	1.01646e-08	7.51612e-09	8.1746e-09
40	6.1373e-09	6.51747e-09	7.15411e-09	7.13047e-09	7.25416e-09	7.51976e-09	8.4911e-09	8.92402e-09	9.25507e-09	9.85534e-09	1.0623e-08	1.13214e-08	1.10413e-08	1.16998e-08	1.15143e-08	1.03428e-08	9.94993e-09	7.63617e-09	7.99633e-09
41	6.24644e-09	6.6739e-09	7.47792e-09	7.26325e-09	7.49066e-09	7.90902e-09	8.58569e-09	9.14594e-09	9.9281e-09	1.01973e-08	1.11395e-08	1.12487e-08	1.15179e-08	1.20963e-08	1.1678e-08	1.04738e-08	1.02992e-08	7.9454e-09	8.27646e-09
42	6.2519e-09	6.71574e-09	7.36875e-09	7.36694e-09	7.55614e-09	7.98724e-09	8.96586e-09	9.4588e-09	9.78622e-09	1.04447e-08	1.14015e-08	1.13978e-08	1.20345e-08	1.22128e-08	1.18817e-08	1.0703e-08	1.05466e-08	8.08001e-09	8.37105e-09
43	6.06454e-09	6.78122e-09	7.20323e-09	7.51248e-09	7.59798e-09	8.26009e-09	8.95312e-09	9.22961e-09	9.80441e-09	1.011e-08	1.13833e-08	1.17471e-08	1.15688e-08	1.25474e-08	1.20127e-08	1.0823e-08	1.0663e-08	8.2328e-09	8.54567e-09
44	6.21188e-09	6.77758e-09	7.23233e-09	7.56341e-09	7.6198e-09	8.37468e-09	9.20051e-09	9.52065e-09	1.02155e-08	1.03028e-08	1.10886e-08	1.20236e-08	1.18926e-08	1.27512e-08	1.25911e-08	1.06812e-08	1.06593e-08	8.55295e-09	8.66572e-09
45	6.0991e-09	6.79213e-09	7.53067e-09	7.68347e-09	7.849e-09	8.69483e-09	9.5261e-09	9.90627e-09	1.05829e-08	1.07285e-08	1.13906e-08	1.17689e-08	1.22528e-08	1.30786e-08	1.23183e-08	1.08776e-08	1.06193e-08	8.48019e-09	8.95676e-09
46	6.16458e-09	6.82488e-09	7.46337e-09	7.63617e-09	7.99997e-09	8.69301e-09	9.75893e-09	1.02519e-08	1.01355e-08	1.09795e-08	1.13906e-08	1.17107e-08	1.20381e-08	1.38171e-08	1.30713e-08	1.13033e-08	1.05829e-08	8.49838e-09	8.88036e-09
47	5.97359e-09	6.65389e-09	7.81807e-09	7.89265e-09	8.38014e-09	8.96949e-09	9.94993e-09	1.05429e-08	1.10159e-08	1.12414e-08	1.14415e-08	1.16088e-08	1.26711e-08	1.35624e-08	1.29695e-08	1.12851e-08	1.12305e-08	8.71302e-09	9.18959e-09
48	6.02816e-09	6.7503e-09	8.00361e-09	8.53657e-09	8.90037e-09	9.84261e-09	1.08267e-08	1.14051e-08	1.16052e-08	1.18453e-08	1.22128e-08	1.22346e-08	1.24165e-08	1.40172e-08	1.38862e-08	1.19617e-08	1.07612e-08	8.85126e-09	9.32056e-09
49	6.08819e-09	6.84307e-09	8.20552e-09	8.72575e-09	9.29509e-09	1.04683e-08	1.15015e-08	9.37513e-09	1.18271e-08	1.23146e-08	1.27039e-08	1.24383e-08	1.24128e-08	1.417e-08	1.42791e-08	1.23292e-08	1.02191e-08	9.01497e-09	9.44425e-09
50	6.05363e-09	6.22097e-09	8.73848e-09	9.30055e-09	1.00827e-08	1.15324e-08	1.25838e-08	1.02228e-08	1.00554e-08	1.33332e-08	1.37407e-08	1.08994e-08	1.27221e-08	1.43446e-08	1.48685e-08	1.31586e-08	1.0994e-08	9.43334e-09	9.70982e-09
51	5.84626e-09	6.05726e-09	6.78304e-09	6.48473e-09	8.01634e-09	9.48972e-09	1.03192e-08	9.33875e-09	9.32056e-09	1.08412e-08	1.10813e-08	1.18853e-08	1.31404e-08	1.17471e-08	1.218e-08	1.37662e-08	1.13906e-08	9.77894e-09	9.54611e-09
52	5.66436e-09	5.86081e-09	5.96086e-09	6.95402e-09	8.27464e-09	8.79305e-09	9.74802e-09	9.96084e-09	1.01464e-08	1.03901e-08	1.06084e-08	1.05029e-08	1.01537e-08	1.12196e-08	1.15834e-08	1.10777e-08	1.1125e-08	9.11683e-09	9.73893e-09
53	5.80624e-09	5.91174e-09	6.35194e-09	7.18686e-09	9.02952e-09	9.69345e-09	1.07175e-08	1.0663e-08	1.07139e-08	1.1336e-08	1.12232e-08	1.07903e-08	1.06557e-08	1.15616e-08	1.17798e-08	1.13506e-08	1.16925e-08	8.96767e-09	9.68436e-09
54	5.6589e-09	6.17914e-09	6.79213e-09	7.53431e-09	9.86262e-09	1.04447e-08	1.13906e-08	1.12196e-08	1.14342e-08	1.2271e-08	1.16962e-08	1.10413e-08	1.08922e-08	1.15907e-08	1.16416e-08	1.1245e-08	1.17362e-08	9.10956e-09	9.70618e-09
55	5.96086e-09	5.91538e-09	7.10682e-09	8.13458e-09	1.0572e-08	1.13978e-08	1.26529e-08	1.28239e-08	1.31623e-08	1.33187e-08	1.26748e-08	1.17362e-08	1.14088e-08	1.20672e-08	1.1929e-08	1.15725e-08	1.21509e-08	9.72074e-09	9.97539e-09
56	6.02088e-09	6.19914e-09	7.50703e-09	8.68209e-09	1.15361e-08	1.27821e-08	1.37098e-08	1.38608e-08	1.50868e-08	1.57125e-08	1.4381e-08	1.28749e-08	1.22273e-08	1.25438e-08	1.25438e-08	1.19763e-08	1.27403e-08	1.02628e-08	1.04229e-08
57	6.23916e-09	6.47745e-09	8.17641e-09	9.08409e-09	1.26984e-08	1.33696e-08	1.45065e-08	1.56107e-08	1.61273e-08	1.75606e-08	1.5618e-08	1.35443e-08	1.31477e-08	1.32168e-08	1.28312e-08	1.23619e-08	1.2944e-08	1.04847e-08	1.07576e-08
58	6.24644e-09	6.73757e-09	8.34558e-09	9.36967e-09	1.33805e-08	1.4019e-08	1.55616e-08	1.6411e-08	1.80627e-08	1.92559e-08	1.72842e-08	1.49813e-08	1.36934e-08	1.36789e-08	1.3326e-08	1.24856e-08	1.28057e-08	1.03938e-08	1.08049e-08
59	6.4156e-09	6.62297e-09	9.20414e-09	1.02864e-08	1.35697e-08	1.43519e-08	1.67075e-08	1.90122e-08	1.92778e-08	2.14533e-08	1.96561e-08	1.76661e-08	1.5396e-08	1.46975e-08	1.35552e-08	1.25329e-08	1.27694e-08	1.07248e-08	1.12814e-08
60	6.8467e-09	6.97403e-09	8.90583e-09	9.86626e-09	1.45884e-08	1.49213e-08	1.80445e-08	2.00308e-08	2.19335e-08	2.3516e-08	2.22973e-08	1.96306e-08	1.77826e-08	1.60036e-08	1.3999e-08	1.29185e-08	1.2853e-08	1.07539e-08	1.14852e-08
61	6.82124e-09	7.0377e-09	9.52065e-09	1.0763e-08	1.52451e-08	1.58526e-08	1.92578e-08	2.13114e-08	2.33414e-08	2.52659e-08	2.50258e-08	2.25338e-08	2.03873e-08	1.79208e-08	1.49086e-08	1.33005e-08	1.28894e-08	1.0823e-08	1.1296e-08
62	6.9704e-09	7.34511e-09	1.01118e-08	1.13142e-08	1.60727e-08	1.63692e-08	2.02418e-08	2.26829e-08	2.41126e-08	2.70812e-08	2.63791e-08	2.47711e-08	2.25338e-08	1.98198e-08	1.56216e-08	1.36643e-08	1.32423e-08	1.12305e-08	1.18599e-08
63	6.79577e-09	7.47974e-09	1.0663e-08	1.21636e-08	1.65948e-08	1.72532e-08	2.14515e-08	2.32832e-08	2.47129e-08	2.78925e-08	2.82163e-08	2.69757e-08	2.48293e-08	2.25592e-08	1.7055e-08	1.43337e-08	1.37225e-08	1.15907e-08	1.35115e-08
64	6.90127e-09	7.70893e-09	1.1416e-08	1.31695e-08	1.73478e-08	1.81245e-08	2.3416e-08	2.40253e-08	2.55678e-08	2.91403e-08	2.96242e-08	2.90457e-08	2.78561e-08	2.53423e-08	1.89722e-08	1.50977e-08	1.40026e-08	1.206e-08	1.5818e-08
65	6.87035e-09	7.89629e-09	1.17234e-08	1.37262e-08	1.82537e-08	1.91432e-08	2.44546e-08	2.5244e-08	2.72631e-08	3.06975e-08	3.11704e-08	3.13341e-08	3.06902e-08	2.83363e-08	2.12859e-08	1.62728e-08	1.43955e-08	1.25474e-08	1.73569e-08
66	6.80123e-09	7.91448e-09	1.24565e-08	1.4381e-08	1.87266e-08	1.96343e-08	2.46092e-08	2.55023e-08	2.8038e-08	3.21709e-08	3.25019e-08	3.27057e-08	3.25456e-08	3.017e-08	2.26756e-08	1.66366e-08	1.42646e-08	1.26311e-08	1.67348e-08
67	6.53384e-09	8.0218e-09	1.28949e-08	1.52633e-08	1.94669e-08	1.98889e-08	2.42163e-08	2.53386e-08	2.8722e-08	3.40626e-08	3.47102e-08	3.43246e-08	3.38007e-08	3.13669e-08	2.36324e-08	1.71386e-08	1.39735e-08	1.29222e-08	1.61054e-08
68	6.35376e-09	7.97269e-09	1.35079e-08	1.61182e-08	1.71659e-08	2.06911e-08	2.49657e-08	2.69685e-08	3.12032e-08	3.76751e-08	3.90721e-08	3.85119e-08	3.66529e-08	3.28366e-08	2.50258e-08	1.83974e-08	1.39663e-08	1.34388e-08	1.61964e-08
69	6.27736e-09	8.08365e-09	1.37407e-08	1.69149e-08	1.84829e-08	2.16716e-08	2.70994e-08	3.01372e-08	3.55797e-08	4.2179e-08	4.38488e-08	4.3274e-08	4.0098e-08	3.38043e-08	2.60262e-08	1.91759e-08	1.43482e-08	1.41081e-08	1.52105e-08
70	6.06454e-09	7.79806e-09	1.41663e-08	1.81936e-08	1.92832e-08	2.28066e-08	2.94878e-08	3.45719e-08	4.23136e-08	5.00297e-08	5.0077e-08	4.82507e-08	4.45727e-08	3.54778e-08	2.65974e-08	2.018e-08	1.50432e-08	1.48794e-08	1.44028e-08
71	5.99906e-09	7.89993e-09	1.41809e-08	1.9376e-08	1.98471e-08	2.38125e-08	3.14869e-08	3.86428e-08	4.86473e-08	5.85935e-08	5.83098e-08	5.54685e-08	4.97059e-08	3.8199e-08	2.77179e-08	2.11186e-08	1.59563e-08	1.5658e-08	1.53597e-08
72	5.83535e-09	7.49611e-09	1.40099e-08	1.99744e-08	2.1406e-08	2.44e-08	3.3104e-08	4.23645e-08	5.42352e-08	6.66701e-08	6.76268e-08	6.55459e-08	5.63125e-08	4.20698e-08	2.97842e-08	2.25738e-08	1.71023e-08	1.63128e-08	1.75243e-08
73	5.78623e-09	7.41241e-09	1.37716e-08	2.09676e-08	2.26629e-08	2.45874e-08	3.46247e-08	4.65118e-08	5.97106e-08	7.33021e-08	7.5725e-08	7.60924e-08	6.5575e-08	4.77742e-08	3.32514e-08	2.41381e-08	1.86193e-08	1.70404e-08	1.97252e-08
74	5.9936e-09	7.38513e-09	1.37462e-08	2.20008e-08	2.3878e-08	2.4029e-08	3.64728e-08	5.14085e-08	6.60407e-08	7.84134e-08	8.08509e-08	8.31756e-08	7.3484e-08	5.44571e-08	3.76024e-08	2.64046e-08	2.04965e-08	1.84701e-08	2.03837e-08
75	5.71893e-09	6.99768e-09	1.28749e-08	2.23537e-08	2.44983e-08	2.4089e-08	4.01872e-08	5.72074e-08	7.19597e-08	8.46308e-08	8.55912e-08	8.99822e-08	8.05235e-08	6.12167e-08	4.17024e-08	2.81071e-08	2.1275e-08	1.88739e-08	1.96161e-08
76	5.45882e-09	6.70664e-09	1.26329e-08	2.23519e-08	2.49676e-08	2.48402e-08	4.44545e-08	6.28102e-08	7.90537e-08	9.15538e-08	9.123e-08	9.60831e-08	8.65771e-08	6.7736e-08	4.65882e-08	2.94823e-08	2.12168e-08	1.85065e-08	1.91613e-08
77	5.28055e-09	6.33375e-09	1.17234e-08	2.14606e-08	2.50276e-08	2.52786e-08	4.73995e-08	6.51748e-08	8.27281e-08	9.37293e-08	9.25907e-08	9.83932e-08	8.78176e-08	7.06973e-08	4.95713e-08	3.03046e-08	2.09731e-08	1.79099e-08	1.87648e-08
78	4.85309e-09	5.75531e-09	1.06266e-08	1.95415e-08	2.47838e-08	2.5415e-08	4.74649e-08	6.41489e-08	8.22261e-08	9.03387e-08	8.88981e-08	9.68616e-08	8.64497e-08	7.0359e-08	5.05827e-08	3.02791e-08	2.04237e-08	1.68912e-08	1.75243e-08
79	4.39289e-09	5.11503e-09	9.66071e-09	1.81209e-08	2.40926e-08	2.41708e-08	4.58861e-08	6.1897e-08	7.87845e-08	8.33065e-08	8.17204e-08	9.14338e-08	8.21351e-08	6.80488e-08	5.01607e-08	2.95987e-08	1.92596e-08	1.55743e-08	1.59927e-08
80	3.88903e-09	4.4129e-09	8.2801e-09	1.63437e-08	2.30249e-08	2.2863e-08	4.29084e-08	5.70947e-08	7.22434e-08	7.41315e-08	7.31638e-08	8.34993e-08	7.5896e-08	6.52149e-08	4.89856e-08	2.88456e-08	1.87066e-08	1.40099e-08	1.45229e-08
81	3.37788e-09	3.85992e-09	7.46155e-09	1.44537e-08	2.14969e-08	2.1506e-08	4.05364e-08	5.26745e-08	6.64118e-08	6.67683e-08	6.60407e-08	7.71511e-08	7.15413e-08	6.39707e-08	4.90584e-08	2.8973e-08	1.8743e-08	1.31805e-08	1.32787e-08
82	2.29376e-09	3.29057e-09	6.05363e-09	1.19017e-08	1.92796e-08	1.86575e-08	3.53723e-08	4.52276e-08	5.58796e-08	5.41042e-08	5.37077e-08	6.53786e-08	6.02563e-08	5.485e-08	4.39761e-08	2.64264e-08	1.79499e-08	1.2522e-08	1.15652e-08
83	8.54929e-10	1.64255e-09	4.57479e-09	9.62979e-09	1.60163e-08	1.49759e-08	2.83345e-08	3.46447e-08	4.33104e-08	3.94359e-08	3.98288e-08	4.98551e-08	4.53986e-08	4.22554e-08	3.42663e-08	2.08785e-08	1.5738e-08	1.16525e-08	9.66253e-09
84	1.34606e-10	5.23873e-10	3.46155e-09	7.57615e-09	1.34624e-08	1.27712e-08	2.42163e-08	2.84127e-08	3.51831e-08	3.23564e-08	3.28475e-08	4.21535e-08	3.84427e-08	3.65656e-08	3.02355e-08	1.87976e-08	1.46065e-08	1.1045e-08	8.44017e-09
85	1.01864e-10	1.2733e-11	1.5898e-09	6.17914e-09	1.12814e-08	1.09031e-08	1.99235e-08	2.27811e-08	2.84346e-08	2.68884e-08	2.88966e-08	3.68493e-08	3.3757e-08	3.20144e-08	2.65319e-08	1.69968e-08	1.36898e-08	1.00554e-08	7.23961e-09
