# Supplementary material for: Plasmonic ommatidia for lensless compound-eye vision
Source: Nat Commun. 2020 Apr 2;11:1637. doi: 10.1038/s41467-020-15460-0 (PMC7118074; doi:10.1038/s41467-020-15460-0)
Supplement: Supplementary file 6 — Source Data [file 41467_2020_15460_MOESM6_ESM.zip › SupplFig8a.xlsx]

## Sheet: x-pol
Supplementary Figure 8 (a)
columns: phi; rows: theta; in degrees				measured values in Ampere
bias voltage	0.5V
laser power	3mW
aperture	3mm
	0	5	10	15	20	25	30	35	40	45	50	55	60	65	70	75	80	85	90
-85	2.91041e-11	2.3647e-11	2.91041e-11	1.18235e-11	1.33697e-10	3.63801e-12	1.90995e-11	6.36649e-12	1.0914e-10	2.47384e-10	3.51976e-10	4.49292e-10	3.41972e-10	2.27375e-10	2.10094e-10	2.5466e-10	1.77352e-10	1.94633e-10	2.05547e-10
-84	1.00045e-11	1.90995e-11	2.3647e-11	5.03864e-10	5.68438e-10	9.09502e-13	1.72805e-11	1.00045e-11	3.91084e-10	5.05683e-10	5.47519e-10	3.51976e-10	2.9104e-10	2.06456e-10	2.64665e-10	2.5557e-10	2.53751e-10	2.00999e-10	2.21918e-10
-83	1.90995e-11	8.18551e-12	1.11868e-10	7.21233e-10	6.70301e-10	1.18235e-11	1.4552e-11	9.09502e-13	4.66574e-10	6.14822e-10	3.73804e-10	3.36515e-10	2.80126e-10	2.47384e-10	2.95588e-10	2.31922e-10	3.01954e-10	2.44656e-10	2.87402e-10
-82	1.90995e-11	4.27465e-11	9.86809e-10	9.45882e-10	8.522e-10	2.81944e-11	3.638e-11	2.81944e-11	7.79441e-10	4.50202e-10	4.44745e-10	3.94722e-10	3.21053e-10	2.99226e-10	3.76533e-10	2.42837e-10	4.23826e-10	3.11958e-10	3.34696e-10
-81	7.4579e-11	8.11273e-10	1.18963e-09	1.13051e-09	1.02046e-09	2.81944e-11	3.2742e-11	1.819e-12	7.03952e-10	5.24782e-10	5.18416e-10	5.22054e-10	4.1746e-10	3.75623e-10	4.15641e-10	2.51022e-10	4.72941e-10	4.02908e-10	4.12003e-10
-80	1.10686e-09	1.4652e-09	1.407e-09	1.32241e-09	1.18963e-09	1.6371e-11	5.457e-12	4.56568e-10	8.1582e-10	5.99361e-10	5.56614e-10	6.59387e-10	5.68438e-10	4.75669e-10	4.37469e-10	3.46519e-10	5.2751e-10	4.72031e-10	4.49292e-10
-79	1.44792e-09	1.65711e-09	1.57525e-09	1.48794e-09	1.30786e-09	9.58615e-10	7.03952e-10	1.27057e-09	9.46791e-10	6.92129e-10	5.15687e-10	8.18549e-10	6.83944e-10	5.13868e-10	3.85628e-10	4.77488e-10	5.37515e-10	5.2842e-10	4.96588e-10
-78	1.67166e-09	1.81081e-09	1.73714e-09	1.59435e-09	1.45338e-09	1.40609e-09	2.06911e-09	1.33515e-09	1.10322e-09	8.44015e-10	4.81126e-10	9.08589e-10	7.78531e-10	4.7385e-10	4.23826e-10	6.1846e-10	6.57568e-10	5.87537e-10	5.54795e-10
-77	1.82445e-09	1.97907e-09	1.85356e-09	1.71531e-09	1.56889e-09	1.50704e-09	2.04183e-09	1.44428e-09	1.20964e-09	9.93175e-10	5.1114e-10	8.18549e-10	6.96676e-10	3.61981e-10	6.33921e-10	7.48518e-10	7.90354e-10	6.45745e-10	6.5484e-10
-76	1.90359e-09	2.01545e-09	1.9245e-09	1.75988e-09	1.61709e-09	1.49249e-09	1.98453e-09	1.44519e-09	1.27057e-09	1.07776e-09	6.1755e-10	5.60252e-10	4.93859e-10	4.21098e-10	9.46791e-10	7.8126e-10	9.55886e-10	7.2578e-10	7.21233e-10
-75	1.91541e-09	2.07002e-09	1.94906e-09	1.80626e-09	1.62618e-09	1.47794e-09	1.87266e-09	1.37243e-09	1.31241e-09	1.19235e-09	8.5311e-10	4.31102e-10	4.3474e-10	8.05816e-10	1.25238e-09	7.72165e-10	1.09322e-09	8.13092e-10	7.71255e-10
-74	1.96361e-09	2.09185e-09	1.9818e-09	1.81718e-09	1.63801e-09	1.42791e-09	1.78807e-09	1.24238e-09	1.3879e-09	1.31423e-09	1.01409e-09	6.58478e-10	7.48518e-10	1.23237e-09	1.26511e-09	8.28553e-10	1.14688e-09	8.8858e-10	8.60386e-10
-73	1.94906e-09	2.09367e-09	1.9718e-09	1.82263e-09	1.71804e-09	1.52978e-09	1.87266e-09	1.17598e-09	1.42064e-09	1.35606e-09	1.05957e-09	1.05866e-09	1.17962e-09	1.36607e-09	1.01591e-09	1.08594e-09	1.07048e-09	8.83123e-10	9.58615e-10
-72	2.05911e-09	2.19917e-09	2.06911e-09	1.94997e-09	1.86812e-09	1.69258e-09	2.05092e-09	1.1005e-09	1.35879e-09	1.34515e-09	9.93175e-10	1.36971e-09	1.43155e-09	1.11232e-09	9.36787e-10	1.427e-09	1.11505e-09	9.28598e-10	1.06957e-09
-71	2.16006e-09	2.32468e-09	2.221e-09	2.11368e-09	1.95634e-09	1.76897e-09	2.09731e-09	9.95904e-10	1.26239e-09	1.27785e-09	9.61343e-10	1.28058e-09	1.21782e-09	7.92173e-10	1.35243e-09	1.42882e-09	1.33878e-09	1.015e-09	1.18053e-09
-70	2.16643e-09	2.34833e-09	2.23919e-09	2.13551e-09	1.96634e-09	1.72805e-09	2.04092e-09	9.38606e-10	1.21418e-09	1.21236e-09	1.07048e-09	9.45882e-10	8.60386e-10	9.03132e-10	1.82991e-09	1.206e-09	1.4652e-09	1.13142e-09	1.25147e-09
-69	2.14278e-09	2.28194e-09	2.17553e-09	2.08367e-09	1.95816e-09	1.70986e-09	1.93997e-09	9.03132e-10	1.13051e-09	1.17053e-09	1.14051e-09	8.92218e-10	9.38606e-10	1.35606e-09	1.88176e-09	1.20236e-09	1.35788e-09	1.14142e-09	1.36789e-09
-68	2.10913e-09	2.23919e-09	2.11186e-09	2.09185e-09	1.95907e-09	1.7144e-09	1.82082e-09	8.78575e-10	1.04502e-09	1.14506e-09	1.18053e-09	1.24511e-09	1.44883e-09	1.71895e-09	1.58526e-09	1.50886e-09	1.30422e-09	1.26057e-09	1.51977e-09
-67	2.04729e-09	2.16461e-09	2.07912e-09	2.0873e-09	1.98362e-09	1.73441e-09	1.69803e-09	9.23141e-10	1.00409e-09	1.11505e-09	1.18326e-09	1.59981e-09	1.89722e-09	1.5507e-09	1.51977e-09	1.70986e-09	1.48339e-09	1.40063e-09	1.62709e-09
-66	1.96179e-09	2.12005e-09	2.02091e-09	2.11368e-09	2.00818e-09	1.83264e-09	1.64619e-09	1.015e-09	1.01318e-09	1.06866e-09	1.12505e-09	1.50704e-09	1.78353e-09	1.27603e-09	1.92905e-09	1.46793e-09	1.61709e-09	1.45702e-09	1.64346e-09
-65	1.98089e-09	2.13551e-09	2.08094e-09	2.17916e-09	2.16188e-09	1.98544e-09	1.73078e-09	1.06593e-09	1.0814e-09	1.04047e-09	1.06775e-09	1.38517e-09	1.43701e-09	1.29149e-09	2.26829e-09	1.37789e-09	1.61345e-09	1.50704e-09	1.67166e-09
-64	2.10458e-09	2.26284e-09	2.23282e-09	2.31195e-09	2.32377e-09	2.11277e-09	1.76352e-09	1.08322e-09	1.11505e-09	1.03592e-09	1.12596e-09	1.53523e-09	1.44247e-09	1.61254e-09	2.07093e-09	1.55797e-09	1.66438e-09	1.58526e-09	1.77716e-09
-63	2.25556e-09	2.4129e-09	2.38198e-09	2.47111e-09	2.47111e-09	2.24465e-09	1.92178e-09	1.16325e-09	1.24238e-09	1.14051e-09	1.26784e-09	1.72441e-09	1.81445e-09	1.86721e-09	1.86903e-09	1.74078e-09	1.81991e-09	1.81536e-09	1.92269e-09
-62	2.32468e-09	2.47111e-09	2.52841e-09	2.53569e-09	2.55388e-09	2.33105e-09	2.14006e-09	1.30331e-09	1.50977e-09	1.25693e-09	1.42973e-09	1.69076e-09	1.91814e-09	1.68166e-09	1.91814e-09	1.73169e-09	1.91177e-09	1.85901e-09	1.95179e-09
-61	2.39926e-09	2.58844e-09	2.63664e-09	2.64573e-09	2.6521e-09	2.47566e-09	2.50476e-09	1.58526e-09	1.80172e-09	1.40063e-09	1.64801e-09	1.75715e-09	1.73805e-09	1.54797e-09	2.09913e-09	1.6853e-09	1.92541e-09	1.87721e-09	1.92178e-09
-60	2.57843e-09	2.7767e-09	2.78034e-09	2.834e-09	2.80853e-09	2.57752e-09	2.79671e-09	1.72714e-09	1.9718e-09	1.61436e-09	1.90541e-09	1.8954e-09	1.81081e-09	1.81991e-09	2.16006e-09	1.85447e-09	2.07002e-09	1.93724e-09	1.94179e-09
-59	2.79307e-09	2.98316e-09	2.96951e-09	3.05774e-09	2.9777e-09	2.58025e-09	2.91494e-09	1.74442e-09	2.13642e-09	1.75533e-09	2.15825e-09	2.07639e-09	2.0482e-09	1.99817e-09	2.04456e-09	1.98635e-09	2.29194e-09	2.14278e-09	2.0391e-09
-58	3.06137e-09	3.25601e-09	3.17779e-09	3.23963e-09	3.09048e-09	2.54023e-09	3.12231e-09	1.84446e-09	2.26738e-09	2.03001e-09	2.36652e-09	2.24919e-09	2.08185e-09	1.84173e-09	2.17916e-09	1.96452e-09	2.34378e-09	2.20099e-09	2.1537e-09
-57	3.14414e-09	3.40152e-09	3.35332e-09	3.40061e-09	3.19416e-09	2.56115e-09	3.43699e-09	1.9818e-09	2.38744e-09	2.25374e-09	2.49112e-09	2.38471e-09	2.17916e-09	1.83446e-09	2.3356e-09	2.03546e-09	2.29376e-09	2.17189e-09	2.15552e-09
-56	3.36514e-09	3.54432e-09	3.55978e-09	3.53249e-09	3.32967e-09	2.6612e-09	3.73987e-09	2.19372e-09	2.54023e-09	2.51477e-09	2.60845e-09	2.54387e-09	2.35651e-09	1.97907e-09	2.30013e-09	2.22373e-09	2.37107e-09	2.18644e-09	2.17189e-09
-55	3.53158e-09	3.71439e-09	3.70257e-09	3.64891e-09	3.43154e-09	2.75396e-09	3.82263e-09	2.28012e-09	2.64573e-09	2.69848e-09	2.55115e-09	2.64119e-09	2.4411e-09	1.96907e-09	2.35561e-09	2.1828e-09	2.55024e-09	2.24101e-09	2.15915e-09
-54	3.71803e-09	3.92814e-09	3.82082e-09	3.71621e-09	3.45246e-09	2.82581e-09	3.68711e-09	2.34378e-09	2.69848e-09	2.74214e-09	2.56297e-09	2.73032e-09	2.49476e-09	2.0291e-09	2.4984e-09	2.21645e-09	2.49931e-09	2.3356e-09	2.27375e-09
-53	3.84446e-09	4.02909e-09	3.90904e-09	3.71803e-09	3.40698e-09	3.01408e-09	3.64163e-09	2.36834e-09	2.60572e-09	2.69121e-09	2.5657e-09	2.76215e-09	2.48112e-09	2.14278e-09	2.48566e-09	2.41745e-09	2.44837e-09	2.34196e-09	2.36015e-09
-52	3.9245e-09	4.06274e-09	3.92632e-09	3.7908e-09	3.28966e-09	3.24964e-09	3.55705e-09	2.32014e-09	2.54296e-09	2.68939e-09	2.55115e-09	2.73577e-09	2.46565e-09	2.16643e-09	2.49567e-09	2.4411e-09	2.53114e-09	2.28557e-09	2.31104e-09
-51	4.01545e-09	4.16733e-09	4.00362e-09	3.87629e-09	3.25782e-09	3.44518e-09	3.54977e-09	2.40836e-09	2.59844e-09	2.74123e-09	2.55206e-09	2.72486e-09	2.52113e-09	2.26738e-09	2.53205e-09	2.37107e-09	2.56388e-09	2.34833e-09	2.25647e-09
-50	4.08366e-09	4.22827e-09	4.07093e-09	3.94814e-09	3.27238e-09	3.57433e-09	3.56978e-09	2.46202e-09	2.63573e-09	2.69212e-09	2.52113e-09	2.73577e-09	2.57479e-09	2.28285e-09	2.5657e-09	2.39562e-09	2.52841e-09	2.38107e-09	2.33105e-09
-49	4.08184e-09	4.21917e-09	4.0682e-09	3.83628e-09	3.2269e-09	3.55432e-09	3.60434e-09	2.50931e-09	2.63027e-09	2.61481e-09	2.52659e-09	2.7285e-09	2.633e-09	2.34378e-09	2.60117e-09	2.42109e-09	2.54751e-09	2.38289e-09	2.33651e-09
-48	4.02636e-09	4.13914e-09	4.04e-09	3.55159e-09	3.24964e-09	3.47337e-09	3.53249e-09	2.46293e-09	2.57843e-09	2.5757e-09	2.53387e-09	2.74942e-09	2.65028e-09	2.42382e-09	2.66483e-09	2.38016e-09	2.60299e-09	2.39562e-09	2.34287e-09
-47	4.01909e-09	4.1446e-09	3.97634e-09	3.41971e-09	3.41608e-09	3.39516e-09	3.45428e-09	2.42564e-09	2.55933e-09	2.56115e-09	2.56661e-09	2.77034e-09	2.67302e-09	2.47657e-09	2.69394e-09	2.38835e-09	2.61936e-09	2.40927e-09	2.35833e-09
-46	4.04546e-09	4.14551e-09	3.75442e-09	3.32513e-09	3.51339e-09	3.30239e-09	3.42608e-09	2.51204e-09	2.61208e-09	2.62482e-09	2.65119e-09	2.87402e-09	2.7767e-09	2.55478e-09	2.70758e-09	2.46565e-09	2.67211e-09	2.48839e-09	2.3738e-09
-45	3.95451e-09	3.95178e-09	3.56978e-09	3.36969e-09	3.61162e-09	3.29602e-09	3.40516e-09	2.55297e-09	2.67757e-09	2.66483e-09	2.72304e-09	2.91313e-09	2.80762e-09	2.60935e-09	2.74396e-09	2.49931e-09	2.66756e-09	2.57116e-09	2.43382e-09
-44	3.67164e-09	3.70166e-09	3.44791e-09	3.58979e-09	3.64345e-09	3.24145e-09	3.3988e-09	2.59662e-09	2.70121e-09	2.68302e-09	2.74305e-09	2.96042e-09	2.83127e-09	2.62118e-09	2.78125e-09	2.55024e-09	2.71122e-09	2.62118e-09	2.45565e-09
-43	3.44336e-09	3.48247e-09	3.43699e-09	3.70166e-09	3.61435e-09	3.2269e-09	3.3897e-09	2.62754e-09	2.76579e-09	2.74305e-09	2.79034e-09	3.01044e-09	2.87311e-09	2.62118e-09	2.81763e-09	2.59026e-09	2.73577e-09	2.65847e-09	2.51841e-09
-42	3.32695e-09	3.45337e-09	3.6289e-09	3.76534e-09	3.50612e-09	3.21781e-09	3.36696e-09	2.6421e-09	2.79853e-09	2.80399e-09	2.79034e-09	3.00044e-09	2.92677e-09	2.64301e-09	2.85037e-09	2.61663e-09	2.79034e-09	2.64664e-09	2.57116e-09
-41	3.46792e-09	3.65436e-09	3.75351e-09	3.72714e-09	3.46883e-09	3.20053e-09	3.38243e-09	2.75305e-09	2.8822e-09	2.824e-09	2.78671e-09	3.02954e-09	2.93041e-09	2.67757e-09	2.91494e-09	2.6812e-09	2.87311e-09	2.62936e-09	2.60935e-09
-40	3.6671e-09	3.829e-09	3.819e-09	3.65709e-09	3.42153e-09	3.19507e-09	3.40061e-09	2.82309e-09	2.90585e-09	2.88584e-09	2.81763e-09	3.02863e-09	2.89312e-09	2.75124e-09	3.02681e-09	2.71577e-09	2.93404e-09	2.67848e-09	2.65938e-09
-39	3.75078e-09	3.89176e-09	3.82354e-09	3.61707e-09	3.4179e-09	3.19962e-09	3.42517e-09	2.84128e-09	2.95496e-09	2.92859e-09	2.85128e-09	2.96497e-09	2.91313e-09	2.77579e-09	3.1505e-09	2.78125e-09	2.96406e-09	2.73941e-09	2.70576e-09
-38	3.80899e-09	3.86174e-09	3.74624e-09	3.56432e-09	3.39971e-09	3.21144e-09	3.40061e-09	2.87675e-09	2.96497e-09	2.94041e-09	2.83764e-09	2.92859e-09	2.91404e-09	2.80762e-09	3.21235e-09	2.85583e-09	3.02499e-09	2.8531e-09	2.76579e-09
-37	3.71712e-09	3.76716e-09	3.64527e-09	3.51976e-09	3.41426e-09	3.22053e-09	3.43154e-09	2.91222e-09	2.9877e-09	2.97497e-09	2.82854e-09	2.96042e-09	2.92495e-09	2.79853e-09	3.25146e-09	2.89766e-09	3.04773e-09	2.96224e-09	2.82218e-09
-36	3.67892e-09	3.70166e-09	3.59979e-09	3.5334e-09	3.41062e-09	3.28056e-09	3.47428e-09	2.93859e-09	3.00862e-09	2.91313e-09	2.83855e-09	2.97952e-09	2.92768e-09	2.79944e-09	3.24509e-09	3.00044e-09	3.14323e-09	3.12231e-09	2.9104e-09
-35	3.64982e-09	3.68802e-09	3.60889e-09	3.54159e-09	3.42517e-09	3.2751e-09	3.457e-09	2.96679e-09	2.97224e-09	2.9395e-09	2.86401e-09	2.97588e-09	2.95042e-09	2.83491e-09	3.16597e-09	3.04864e-09	3.16778e-09	3.26601e-09	3.01499e-09
-34	3.648e-09	3.67983e-09	3.63345e-09	3.53704e-09	3.41699e-09	3.28238e-09	3.44973e-09	2.94496e-09	2.93495e-09	2.9395e-09	2.85674e-09	2.95769e-09	2.96042e-09	2.83309e-09	3.13868e-09	3.05319e-09	3.20235e-09	3.3324e-09	3.15596e-09
-33	3.61162e-09	3.63163e-09	3.57251e-09	3.49702e-09	3.4179e-09	3.27238e-09	3.39061e-09	2.94951e-09	2.9586e-09	2.9586e-09	2.87493e-09	3.00317e-09	3.03318e-09	2.85128e-09	3.11503e-09	3.035e-09	3.25055e-09	3.3324e-09	3.22326e-09
-32	3.57342e-09	3.60798e-09	3.54522e-09	3.48247e-09	3.39152e-09	3.23145e-09	3.3797e-09	2.96497e-09	2.97224e-09	2.93132e-09	2.89585e-09	3.0259e-09	3.05501e-09	2.84764e-09	3.07229e-09	3.04318e-09	3.29148e-09	3.31603e-09	3.24327e-09
-31	3.50521e-09	3.5425e-09	3.48884e-09	3.42972e-09	3.36151e-09	3.21508e-09	3.35696e-09	2.96042e-09	2.9677e-09	2.94041e-09	2.9104e-09	3.03591e-09	3.06046e-09	2.85583e-09	3.05955e-09	3.06228e-09	3.32422e-09	3.33604e-09	3.27965e-09
-30	3.46246e-09	3.48338e-09	3.45428e-09	3.40152e-09	3.28784e-09	3.17506e-09	3.3515e-09	2.94496e-09	2.94314e-09	2.91585e-09	2.92404e-09	3.06592e-09	3.04318e-09	2.86038e-09	3.05501e-09	3.09593e-09	3.4088e-09	3.30785e-09	3.26055e-09
-29	3.4279e-09	3.46428e-09	3.41699e-09	3.37515e-09	3.27965e-09	3.16233e-09	3.29148e-09	2.92313e-09	2.93768e-09	2.95223e-09	2.93768e-09	3.0832e-09	3.03318e-09	2.86219e-09	3.06046e-09	3.11503e-09	3.4852e-09	3.33877e-09	3.26783e-09
-28	3.38515e-09	3.41608e-09	3.37515e-09	3.2842e-09	3.24782e-09	3.12231e-09	3.27056e-09	2.93313e-09	2.93677e-09	2.9777e-09	2.97588e-09	3.06592e-09	3.07593e-09	2.85128e-09	3.035e-09	3.11503e-09	3.5043e-09	3.33695e-09	3.27965e-09
-27	3.32786e-09	3.37242e-09	3.32513e-09	3.28056e-09	3.20689e-09	3.11231e-09	3.25964e-09	2.94951e-09	2.97315e-09	2.97679e-09	2.98043e-09	3.05683e-09	3.03591e-09	2.84764e-09	3.05683e-09	3.17779e-09	3.47428e-09	3.36514e-09	3.27329e-09
-26	3.28056e-09	3.32513e-09	3.30603e-09	3.23963e-09	3.17051e-09	3.11958e-09	3.25782e-09	2.98316e-09	2.99316e-09	2.98407e-09	2.94405e-09	3.035e-09	3.00408e-09	2.84309e-09	3.06319e-09	3.21053e-09	3.48065e-09	3.38879e-09	3.246e-09
-25	3.25055e-09	3.28966e-09	3.28147e-09	3.23509e-09	3.17779e-09	3.10867e-09	3.26874e-09	3.0068e-09	3.0068e-09	2.99498e-09	2.95951e-09	3.02863e-09	2.97588e-09	2.86765e-09	3.05228e-09	3.19052e-09	3.43699e-09	3.39334e-09	3.24236e-09
-24	3.27874e-09	3.27965e-09	3.2651e-09	3.25237e-09	3.18143e-09	3.09502e-09	3.2751e-09	2.98316e-09	2.99953e-09	2.99043e-09	2.96315e-09	2.99043e-09	2.94496e-09	2.8531e-09	3.07411e-09	3.12049e-09	3.39516e-09	3.36878e-09	3.19871e-09
-23	3.24054e-09	3.27874e-09	3.2551e-09	3.2078e-09	3.18234e-09	3.12868e-09	3.26783e-09	3.01499e-09	2.99953e-09	2.99316e-09	2.95496e-09	2.96042e-09	2.93495e-09	2.83855e-09	3.06592e-09	3.11231e-09	3.39243e-09	3.25237e-09	3.17506e-09
-22	3.24145e-09	3.3033e-09	3.2742e-09	3.25873e-09	3.17961e-09	3.09775e-09	3.28056e-09	3.05774e-09	2.99498e-09	2.95587e-09	2.91494e-09	2.94769e-09	2.92131e-09	2.87038e-09	3.10321e-09	3.10048e-09	3.37151e-09	3.22781e-09	3.17597e-09
-21	3.22781e-09	3.25964e-09	3.2551e-09	3.22326e-09	3.15687e-09	3.10594e-09	3.2551e-09	3.03045e-09	2.9677e-09	2.95405e-09	2.87038e-09	2.9104e-09	2.9104e-09	2.87856e-09	3.07683e-09	3.08047e-09	3.3606e-09	3.21872e-09	3.18143e-09
-20	3.24236e-09	3.236e-09	3.24873e-09	3.20416e-09	3.16687e-09	3.08411e-09	3.21872e-09	2.98498e-09	2.94132e-09	2.89585e-09	2.84855e-09	2.89766e-09	2.91494e-09	2.92222e-09	3.06774e-09	3.07411e-09	3.32422e-09	3.22963e-09	3.17597e-09
-19	3.25237e-09	3.24691e-09	3.21235e-09	3.19962e-09	3.17415e-09	3.07502e-09	3.18779e-09	2.95769e-09	2.89766e-09	2.86038e-09	2.83309e-09	2.88493e-09	2.9295e-09	2.9204e-09	3.08047e-09	3.11049e-09	3.26055e-09	3.22963e-09	3.20053e-09
-18	3.19507e-09	3.22235e-09	3.17961e-09	3.1787e-09	3.09048e-09	3.02954e-09	3.15687e-09	2.91585e-09	2.85765e-09	2.83582e-09	2.80944e-09	2.84582e-09	2.92222e-09	2.92677e-09	3.1023e-09	3.11776e-09	3.23418e-09	3.22781e-09	3.16506e-09
-17	3.14505e-09	3.16324e-09	3.18325e-09	3.12959e-09	3.05046e-09	2.97952e-09	3.04773e-09	2.86765e-09	2.79671e-09	2.79853e-09	2.79853e-09	2.86038e-09	2.92495e-09	2.96042e-09	3.13686e-09	3.11231e-09	3.25146e-09	3.27692e-09	3.17142e-09
-16	3.1023e-09	3.11503e-09	3.09048e-09	3.05864e-09	2.97497e-09	2.89039e-09	3.02136e-09	2.83764e-09	2.7767e-09	2.77306e-09	2.78762e-09	2.86765e-09	2.93313e-09	2.93041e-09	3.12959e-09	3.07229e-09	3.22599e-09	3.27783e-09	3.15869e-09
-15	3.05501e-09	3.03864e-09	3.0259e-09	2.99043e-09	2.9586e-09	2.87038e-09	2.9677e-09	2.78216e-09	2.76306e-09	2.78125e-09	2.82036e-09	2.88493e-09	2.95769e-09	2.97497e-09	3.12049e-09	3.04318e-09	3.22963e-09	3.27238e-09	3.13413e-09
-14	3.00044e-09	3.01954e-09	2.98225e-09	2.94587e-09	2.93586e-09	2.84219e-09	2.94314e-09	2.80035e-09	2.75124e-09	2.77579e-09	2.82945e-09	2.89221e-09	3.00771e-09	3.0159e-09	3.14323e-09	3.06319e-09	3.24509e-09	3.26692e-09	3.12322e-09
-13	2.95769e-09	2.97224e-09	2.93859e-09	2.91222e-09	2.8722e-09	2.81854e-09	2.92768e-09	2.82036e-09	2.77034e-09	2.77306e-09	2.83764e-09	2.93041e-09	3.03227e-09	3.02045e-09	3.12504e-09	3.1023e-09	3.27874e-09	3.26055e-09	3.09775e-09
-12	2.93768e-09	2.92586e-09	2.93041e-09	2.89585e-09	2.84491e-09	2.80308e-09	2.94769e-09	2.81035e-09	2.79944e-09	2.84582e-09	2.84946e-09	2.97861e-09	3.045e-09	3.0159e-09	3.1596e-09	3.10867e-09	3.27965e-09	3.23236e-09	3.08229e-09
-11	2.92131e-09	2.90494e-09	2.90858e-09	2.8822e-09	2.87038e-09	2.81945e-09	2.93768e-09	2.83036e-09	2.82036e-09	2.85492e-09	2.88584e-09	2.98043e-09	3.05864e-09	3.0159e-09	3.16506e-09	3.1314e-09	3.25146e-09	3.23236e-09	3.09502e-09
-10	2.93495e-09	2.94678e-09	2.92859e-09	2.90403e-09	2.86765e-09	2.834e-09	2.97315e-09	2.87766e-09	2.84673e-09	2.86492e-09	2.93132e-09	2.98498e-09	3.02954e-09	3.03318e-09	3.17506e-09	3.12231e-09	3.246e-09	3.19507e-09	3.04409e-09
-9	2.93859e-09	2.97315e-09	2.98043e-09	2.95314e-09	2.90949e-09	2.87766e-09	3.00044e-09	2.92495e-09	2.89585e-09	2.87311e-09	2.90676e-09	2.98043e-09	3.07047e-09	3.11049e-09	3.22053e-09	3.13049e-09	3.23418e-09	3.17415e-09	3.06046e-09
-8	2.99043e-09	3.01044e-09	3.01499e-09	2.98316e-09	2.93677e-09	2.88675e-09	3.03864e-09	2.93768e-09	2.8822e-09	2.89585e-09	2.91767e-09	2.99953e-09	3.10503e-09	3.13231e-09	3.22872e-09	3.11594e-09	3.23145e-09	3.17233e-09	3.04864e-09
-7	3.02317e-09	3.01681e-09	3.02408e-09	3.00226e-09	2.93768e-09	2.88311e-09	3.00498e-09	2.89312e-09	2.85128e-09	2.89039e-09	2.9104e-09	3.03045e-09	3.11049e-09	3.11685e-09	3.1887e-09	3.06137e-09	3.16051e-09	3.16324e-09	3.035e-09
-6	3.03045e-09	3.01226e-09	3.01044e-09	2.99043e-09	2.9677e-09	2.89312e-09	3.045e-09	2.94678e-09	2.92404e-09	2.95678e-09	2.99589e-09	3.0923e-09	3.15778e-09	3.12777e-09	3.18688e-09	3.07047e-09	3.17233e-09	3.14141e-09	3.01135e-09
-5	3.04864e-09	3.05592e-09	3.06319e-09	3.03409e-09	2.98316e-09	2.96042e-09	3.08138e-09	3.01772e-09	2.96224e-09	3.00953e-09	3.01317e-09	3.10048e-09	3.18052e-09	3.11867e-09	3.18506e-09	3.08775e-09	3.17961e-09	3.12504e-09	3.00044e-09
-4	3.09775e-09	3.13595e-09	3.10321e-09	3.10594e-09	3.035e-09	3.00862e-09	3.1505e-09	3.04318e-09	2.98679e-09	2.98861e-09	3.01863e-09	3.10139e-09	3.14414e-09	3.13231e-09	3.19871e-09	3.10321e-09	3.1978e-09	3.15414e-09	3.00862e-09
-3	3.11776e-09	3.14414e-09	3.14687e-09	3.11049e-09	3.06501e-09	3.03045e-09	3.14505e-09	3.03773e-09	2.99862e-09	3.00589e-09	3.00498e-09	3.10685e-09	3.17233e-09	3.15232e-09	3.20962e-09	3.12231e-09	3.23236e-09	3.17233e-09	3.02317e-09
-2	3.1314e-09	3.13777e-09	3.12777e-09	3.11503e-09	3.07502e-09	3.01499e-09	3.14505e-09	3.05319e-09	3.04682e-09	3.01317e-09	3.03955e-09	3.12868e-09	3.18325e-09	3.15414e-09	3.21781e-09	3.12777e-09	3.22417e-09	3.1505e-09	2.99862e-09
-1	3.23236e-09	3.23236e-09	3.20598e-09	3.16506e-09	3.15414e-09	3.09775e-09	3.23054e-09	3.1023e-09	3.02772e-09	3.07502e-09	3.09502e-09	3.15687e-09	3.24054e-09	3.18143e-09	3.25782e-09	3.15414e-09	3.22599e-09	3.16233e-09	2.98498e-09
0	3.27783e-09	3.29693e-09	3.26146e-09	3.23327e-09	3.20325e-09	3.16051e-09	3.31239e-09	3.1696e-09	3.10594e-09	3.12504e-09	3.1505e-09	3.20507e-09	3.26874e-09	3.24691e-09	3.30148e-09	3.17233e-09	3.26419e-09	3.1787e-09	2.97861e-09
1	3.246e-09	3.2651e-09	3.25237e-09	3.20962e-09	3.17961e-09	3.14141e-09	3.28784e-09	3.1505e-09	3.10139e-09	3.13959e-09	3.13504e-09	3.23054e-09	3.26055e-09	3.27965e-09	3.32967e-09	3.20325e-09	3.3033e-09	3.20053e-09	2.99225e-09
2	3.18052e-09	3.18779e-09	3.17506e-09	3.15869e-09	3.15778e-09	3.11867e-09	3.22781e-09	3.06774e-09	3.06501e-09	3.0832e-09	3.11503e-09	3.20416e-09	3.24873e-09	3.23509e-09	3.32695e-09	3.20416e-09	3.2942e-09	3.21781e-09	2.97224e-09
3	3.18052e-09	3.18416e-09	3.17051e-09	3.14141e-09	3.11412e-09	3.06683e-09	3.19143e-09	3.02136e-09	3.00135e-09	3.03682e-09	3.09321e-09	3.19052e-09	3.24509e-09	3.22053e-09	3.29784e-09	3.21326e-09	3.28511e-09	3.1978e-09	2.99316e-09
4	3.13777e-09	3.16324e-09	3.12504e-09	3.10776e-09	3.05683e-09	3.02499e-09	3.16778e-09	3.04045e-09	2.98316e-09	3.02408e-09	3.05683e-09	3.12413e-09	3.21963e-09	3.21235e-09	3.31967e-09	3.24236e-09	3.29239e-09	3.19052e-09	2.9677e-09
5	3.11049e-09	3.13322e-09	3.12231e-09	3.0832e-09	3.05319e-09	3.01044e-09	3.14687e-09	2.99771e-09	2.97042e-09	3.00408e-09	3.03136e-09	3.10594e-09	3.17324e-09	3.15778e-09	3.30785e-09	3.26237e-09	3.29784e-09	3.20507e-09	3.00135e-09
6	3.13868e-09	3.13049e-09	3.10594e-09	3.10139e-09	3.04864e-09	2.99225e-09	3.12231e-09	2.97952e-09	2.9486e-09	3.01317e-09	3.02408e-09	3.12231e-09	3.16051e-09	3.17051e-09	3.31694e-09	3.24236e-09	3.3224e-09	3.2078e-09	3.00317e-09
7	3.20325e-09	3.16051e-09	3.14232e-09	3.09502e-09	3.06683e-09	2.98679e-09	3.13049e-09	2.97315e-09	2.93768e-09	2.98225e-09	2.99589e-09	3.0832e-09	3.16687e-09	3.13504e-09	3.26965e-09	3.23509e-09	3.33877e-09	3.23327e-09	3.01317e-09
8	3.31512e-09	3.30967e-09	3.25964e-09	3.19962e-09	3.14687e-09	3.03045e-09	3.14778e-09	2.97952e-09	2.93586e-09	2.95042e-09	2.97588e-09	3.07865e-09	3.16051e-09	3.10685e-09	3.23782e-09	3.22599e-09	3.32331e-09	3.23054e-09	3.02408e-09
9	3.39425e-09	3.39607e-09	3.35514e-09	3.31512e-09	3.25237e-09	3.11503e-09	3.21508e-09	3.035e-09	2.94223e-09	2.94496e-09	2.93313e-09	3.045e-09	3.12686e-09	3.14141e-09	3.23963e-09	3.25237e-09	3.36242e-09	3.24327e-09	3.03045e-09
10	3.38515e-09	3.39516e-09	3.3797e-09	3.36333e-09	3.29784e-09	3.20962e-09	3.29511e-09	3.09048e-09	2.99953e-09	2.98498e-09	2.94769e-09	3.03045e-09	3.10958e-09	3.15869e-09	3.25601e-09	3.23872e-09	3.39971e-09	3.25964e-09	3.02772e-09
11	3.35514e-09	3.37333e-09	3.33604e-09	3.32331e-09	3.3133e-09	3.23782e-09	3.35514e-09	3.17597e-09	3.05955e-09	3.00226e-09	2.97588e-09	3.01772e-09	3.07593e-09	3.12231e-09	3.19234e-09	3.23145e-09	3.38424e-09	3.26965e-09	3.06228e-09
12	3.41244e-09	3.39971e-09	3.37242e-09	3.32695e-09	3.28511e-09	3.15232e-09	3.35696e-09	3.22963e-09	3.12413e-09	3.07138e-09	3.00771e-09	3.04318e-09	3.06592e-09	3.07865e-09	3.21508e-09	3.24509e-09	3.41426e-09	3.28875e-09	3.07229e-09
13	3.37515e-09	3.35969e-09	3.35059e-09	3.35514e-09	3.30239e-09	3.19507e-09	3.32422e-09	3.22144e-09	3.17051e-09	3.09775e-09	3.01499e-09	3.03864e-09	3.06865e-09	3.07593e-09	3.21508e-09	3.23327e-09	3.40971e-09	3.30239e-09	3.05774e-09
14	3.26874e-09	3.26237e-09	3.23509e-09	3.24509e-09	3.27238e-09	3.2169e-09	3.29966e-09	3.15505e-09	3.16233e-09	3.15505e-09	3.03227e-09	3.05774e-09	3.05955e-09	3.04955e-09	3.19234e-09	3.24782e-09	3.40789e-09	3.31239e-09	3.07047e-09
15	3.23691e-09	3.18779e-09	3.17324e-09	3.16597e-09	3.17961e-09	3.15232e-09	3.31512e-09	3.1405e-09	3.12322e-09	3.17779e-09	3.07865e-09	3.06137e-09	3.0641e-09	3.07502e-09	3.17597e-09	3.23691e-09	3.447e-09	3.3133e-09	3.10503e-09
16	3.20962e-09	3.16597e-09	3.13777e-09	3.14323e-09	3.11321e-09	3.05046e-09	3.25146e-09	3.17779e-09	3.09412e-09	3.18779e-09	3.13413e-09	3.05319e-09	3.035e-09	3.05319e-09	3.1696e-09	3.22963e-09	3.43063e-09	3.30967e-09	3.11321e-09
17	3.20962e-09	3.14232e-09	3.09775e-09	3.10867e-09	3.09593e-09	3.00589e-09	3.15778e-09	3.13595e-09	3.08229e-09	3.10048e-09	3.15232e-09	3.06046e-09	3.04773e-09	3.02863e-09	3.16233e-09	3.24236e-09	3.42335e-09	3.31421e-09	3.10776e-09
18	3.2078e-09	3.14596e-09	3.1314e-09	3.08229e-09	3.06319e-09	2.97133e-09	3.1114e-09	3.06319e-09	3.07502e-09	3.05319e-09	3.1023e-09	3.04045e-09	3.01772e-09	2.9677e-09	3.17415e-09	3.2651e-09	3.40516e-09	3.30512e-09	3.09684e-09
19	3.21053e-09	3.16778e-09	3.1405e-09	3.10867e-09	3.09593e-09	2.95769e-09	3.08502e-09	3.02317e-09	3.08047e-09	3.0832e-09	3.11594e-09	3.10139e-09	3.02681e-09	3.01317e-09	3.1787e-09	3.28511e-09	3.43972e-09	3.32967e-09	3.10503e-09
20	3.23509e-09	3.14778e-09	3.10867e-09	3.09139e-09	3.10048e-09	2.9586e-09	3.05955e-09	2.99771e-09	3.01044e-09	3.11503e-09	3.09502e-09	3.13777e-09	3.03045e-09	2.99043e-09	3.16415e-09	3.32058e-09	3.42426e-09	3.37242e-09	3.09048e-09
21	3.31967e-09	3.24964e-09	3.15687e-09	3.10048e-09	3.09866e-09	2.9677e-09	3.02772e-09	2.96042e-09	2.92677e-09	3.08229e-09	3.05137e-09	3.14778e-09	3.03227e-09	2.94132e-09	3.16142e-09	3.33422e-09	3.43699e-09	3.43518e-09	3.09502e-09
22	3.3897e-09	3.34241e-09	3.27056e-09	3.1787e-09	3.1114e-09	2.9486e-09	3.0541e-09	2.9204e-09	2.88675e-09	3.035e-09	3.01772e-09	3.13049e-09	3.02045e-09	2.9204e-09	3.14232e-09	3.37697e-09	3.49611e-09	3.42244e-09	3.07229e-09
23	3.45428e-09	3.41426e-09	3.33877e-09	3.28238e-09	3.16687e-09	2.95042e-09	3.05228e-09	2.95314e-09	2.87675e-09	3.00226e-09	3.02499e-09	3.15778e-09	3.04045e-09	2.93495e-09	3.16415e-09	3.44427e-09	3.6198e-09	3.48611e-09	3.06501e-09
24	3.59707e-09	3.52613e-09	3.44336e-09	3.30512e-09	3.24509e-09	3.00408e-09	3.05137e-09	2.94769e-09	2.88766e-09	2.96042e-09	3.05683e-09	3.18779e-09	3.03136e-09	2.95951e-09	3.15687e-09	3.5143e-09	3.70166e-09	3.48975e-09	3.12231e-09
25	3.66892e-09	3.6098e-09	3.52794e-09	3.43518e-09	3.28875e-09	3.08229e-09	3.035e-09	2.97497e-09	2.85856e-09	2.90676e-09	3.08229e-09	3.18688e-09	3.05955e-09	2.94314e-09	3.13595e-09	3.5816e-09	3.75442e-09	3.5043e-09	3.16142e-09
26	3.76625e-09	3.69893e-09	3.56978e-09	3.5616e-09	3.3706e-09	3.14596e-09	3.07865e-09	2.95042e-09	2.83218e-09	2.86765e-09	3.04591e-09	3.15778e-09	3.08229e-09	2.94041e-09	3.10685e-09	3.58251e-09	3.75988e-09	3.53522e-09	3.18597e-09
27	3.93723e-09	3.93086e-09	3.75169e-09	3.56705e-09	3.46428e-09	3.17779e-09	3.14596e-09	2.92131e-09	2.81581e-09	2.86038e-09	3.04591e-09	3.15414e-09	3.0923e-09	2.95314e-09	3.08047e-09	3.54704e-09	3.78716e-09	3.53886e-09	3.17961e-09
28	4.09003e-09	4.09094e-09	3.95087e-09	3.73441e-09	3.52522e-09	3.27965e-09	3.21599e-09	2.97224e-09	2.87856e-09	2.86219e-09	3.02499e-09	3.14959e-09	3.15596e-09	2.96588e-09	3.05955e-09	3.48338e-09	3.75442e-09	3.51794e-09	3.18506e-09
29	4.09912e-09	4.04637e-09	4.00453e-09	3.94087e-09	3.62435e-09	3.36787e-09	3.27238e-09	2.98679e-09	2.87402e-09	2.86401e-09	2.98225e-09	3.14323e-09	3.17688e-09	2.96951e-09	3.03409e-09	3.38424e-09	3.68438e-09	3.43063e-09	3.14868e-09
30	4.2501e-09	4.18098e-09	4.03273e-09	3.98816e-09	3.80717e-09	3.40243e-09	3.32331e-09	3.04409e-09	2.85401e-09	2.84491e-09	2.96406e-09	3.08684e-09	3.18143e-09	2.95042e-09	3.02045e-09	3.26965e-09	3.57433e-09	3.36514e-09	3.1114e-09
31	4.3938e-09	4.3938e-09	4.19644e-09	3.97634e-09	3.9627e-09	3.47792e-09	3.39334e-09	3.09048e-09	2.82036e-09	2.79853e-09	2.89221e-09	3.08047e-09	3.14505e-09	2.91404e-09	3.00317e-09	3.17142e-09	3.45246e-09	3.37879e-09	3.15505e-09
32	4.60753e-09	4.54568e-09	4.39198e-09	4.12459e-09	3.9245e-09	3.63708e-09	3.44245e-09	3.10867e-09	2.85765e-09	2.83036e-09	2.87766e-09	3.03318e-09	3.0923e-09	2.89948e-09	2.98861e-09	3.19962e-09	3.37242e-09	3.29239e-09	3.1787e-09
33	5.01043e-09	4.91312e-09	4.57297e-09	4.29102e-09	3.97816e-09	3.75806e-09	3.43881e-09	3.1696e-09	2.91494e-09	2.86947e-09	2.85947e-09	3.06774e-09	3.09866e-09	2.88675e-09	3.04318e-09	3.27783e-09	3.35787e-09	3.16051e-09	3.14596e-09
34	5.54249e-09	5.41971e-09	4.95041e-09	4.442e-09	4.10913e-09	3.76443e-09	3.51976e-09	3.21235e-09	2.9686e-09	2.87584e-09	2.84219e-09	3.04045e-09	3.045e-09	2.85856e-09	3.04136e-09	3.26237e-09	3.33422e-09	3.08775e-09	3.045e-09
35	5.83353e-09	5.8117e-09	5.45882e-09	4.74759e-09	4.21736e-09	3.71075e-09	3.60707e-09	3.29057e-09	3.0068e-09	2.90494e-09	2.84037e-09	3.01135e-09	3.01408e-09	2.82763e-09	2.9877e-09	3.14778e-09	3.25873e-09	3.00862e-09	2.88584e-09
36	6.28646e-09	6.10274e-09	5.72166e-09	5.14959e-09	4.32559e-09	3.74988e-09	3.7153e-09	3.27783e-09	3.02045e-09	2.89766e-09	2.82581e-09	2.99589e-09	2.98134e-09	2.77761e-09	2.9104e-09	3.01317e-09	3.1314e-09	2.94496e-09	2.75033e-09
37	7.11682e-09	6.85762e-09	6.13548e-09	5.53885e-09	4.57661e-09	3.89448e-09	3.77989e-09	3.31239e-09	3.11049e-09	2.94496e-09	2.85583e-09	3.00862e-09	2.99134e-09	2.8049e-09	2.95042e-09	2.98589e-09	2.97679e-09	2.88402e-09	2.69667e-09
38	7.90266e-09	7.68893e-09	6.92765e-09	5.77077e-09	4.91039e-09	3.94087e-09	3.71166e-09	3.34514e-09	3.12777e-09	2.99043e-09	2.84764e-09	3.02408e-09	2.9968e-09	2.79489e-09	2.98498e-09	2.9295e-09	2.88129e-09	2.83582e-09	2.65665e-09
39	8.1555e-09	8.13003e-09	7.69074e-09	6.38104e-09	5.28874e-09	4.01909e-09	3.66073e-09	3.43518e-09	3.12868e-09	2.91767e-09	2.86492e-09	3.01681e-09	2.96315e-09	2.74669e-09	2.99316e-09	2.9295e-09	2.82309e-09	2.78852e-09	2.62845e-09
40	8.24554e-09	8.25281e-09	8.10638e-09	7.10591e-09	5.41516e-09	4.20098e-09	3.70893e-09	3.55432e-09	3.17051e-09	2.88857e-09	2.82854e-09	2.99771e-09	2.9295e-09	2.71122e-09	2.9395e-09	2.9013e-09	2.81035e-09	2.71304e-09	2.61299e-09
41	8.23553e-09	8.2801e-09	8.23462e-09	7.77351e-09	5.77623e-09	4.43836e-09	3.77989e-09	3.648e-09	3.19234e-09	2.89221e-09	2.81581e-09	3.05501e-09	2.97042e-09	2.70212e-09	2.87402e-09	2.84855e-09	2.81854e-09	2.69576e-09	2.61299e-09
42	7.49429e-09	8.03908e-09	8.29738e-09	8.14185e-09	6.41833e-09	4.73213e-09	3.80081e-09	3.72896e-09	3.25419e-09	2.91585e-09	2.85219e-09	3.07047e-09	2.9968e-09	2.67575e-09	2.82036e-09	2.78762e-09	2.79034e-09	2.68211e-09	2.60208e-09
43	5.84808e-09	6.38832e-09	8.10002e-09	8.30374e-09	7.12774e-09	4.88311e-09	3.82718e-09	3.75715e-09	3.26146e-09	2.90858e-09	2.83764e-09	3.09593e-09	2.92131e-09	2.65574e-09	2.87038e-09	2.75578e-09	2.74123e-09	2.65574e-09	2.54478e-09
44	5.0741e-09	5.40334e-09	6.64025e-09	8.34285e-09	7.69711e-09	5.04681e-09	3.90267e-09	3.7335e-09	3.246e-09	2.86492e-09	2.77306e-09	2.97588e-09	2.79307e-09	2.64482e-09	2.94405e-09	2.7667e-09	2.69576e-09	2.61299e-09	2.47202e-09
45	4.60753e-09	4.85127e-09	5.49429e-09	8.12639e-09	8.00361e-09	5.45063e-09	4.00999e-09	3.72258e-09	3.22326e-09	2.85583e-09	2.73486e-09	2.87311e-09	2.70849e-09	2.65574e-09	2.96315e-09	2.76761e-09	2.69394e-09	2.61117e-09	2.44837e-09
46	3.92177e-09	4.32559e-09	4.89493e-09	6.73847e-09	8.19097e-09	5.95358e-09	4.17552e-09	3.71803e-09	3.20144e-09	2.87584e-09	2.75942e-09	2.83218e-09	2.67484e-09	2.62573e-09	2.90221e-09	2.72213e-09	2.69303e-09	2.59571e-09	2.41472e-09
47	3.66073e-09	3.75988e-09	4.40198e-09	5.51702e-09	8.2519e-09	6.5111e-09	4.41653e-09	3.71348e-09	3.22508e-09	2.89494e-09	2.824e-09	2.83218e-09	2.70849e-09	2.61572e-09	2.80671e-09	2.60845e-09	2.63937e-09	2.57843e-09	2.42109e-09
48	3.63163e-09	3.68074e-09	3.78171e-09	4.82854e-09	8.13549e-09	7.11137e-09	4.56842e-09	3.74715e-09	3.22508e-09	2.91585e-09	2.86038e-09	2.84764e-09	2.77579e-09	2.60845e-09	2.69848e-09	2.61572e-09	2.59207e-09	2.57479e-09	2.43109e-09
49	3.6198e-09	3.68074e-09	3.59252e-09	4.33468e-09	7.18413e-09	7.55705e-09	4.62572e-09	3.70348e-09	3.19507e-09	2.89312e-09	2.86219e-09	2.80762e-09	2.79034e-09	2.62118e-09	2.66847e-09	2.56934e-09	2.57843e-09	2.51113e-09	2.39108e-09
50	3.64891e-09	3.72987e-09	3.59252e-09	3.83355e-09	5.81716e-09	7.91721e-09	4.75578e-09	3.71166e-09	3.2651e-09	2.95496e-09	2.91222e-09	2.89766e-09	2.83855e-09	2.65756e-09	2.70485e-09	2.56388e-09	2.56843e-09	2.52386e-09	2.38107e-09
51	3.60343e-09	3.68256e-09	3.61889e-09	3.46974e-09	4.95405e-09	8.10093e-09	4.98679e-09	3.6671e-09	3.31603e-09	2.98043e-09	2.94405e-09	2.93677e-09	2.80853e-09	2.63846e-09	2.66029e-09	2.59298e-09	2.55024e-09	2.56661e-09	2.46474e-09
52	3.55432e-09	3.63345e-09	3.61617e-09	3.38606e-09	4.36015e-09	8.15095e-09	5.31875e-09	3.68074e-09	3.35696e-09	2.99771e-09	2.87766e-09	2.91767e-09	2.79307e-09	2.57116e-09	2.65028e-09	2.61572e-09	2.51386e-09	2.54751e-09	2.43564e-09
53	3.49975e-09	3.58069e-09	3.59616e-09	3.40425e-09	3.93086e-09	8.1755e-09	5.68437e-09	3.70348e-09	3.38152e-09	2.99225e-09	2.82218e-09	2.87584e-09	2.73305e-09	2.54387e-09	2.73123e-09	2.55842e-09	2.48566e-09	2.44655e-09	2.32832e-09
54	3.38697e-09	3.53431e-09	3.59707e-09	3.47792e-09	3.47428e-09	7.84991e-09	6.02816e-09	3.68711e-09	3.39789e-09	2.97497e-09	2.79307e-09	2.81672e-09	2.64846e-09	2.4984e-09	2.79307e-09	2.49112e-09	2.48021e-09	2.43018e-09	2.29922e-09
55	3.21963e-09	3.37242e-09	3.53886e-09	3.53431e-09	3.19507e-09	6.92947e-09	6.51383e-09	3.71166e-09	3.457e-09	2.99316e-09	2.78398e-09	2.80308e-09	2.59298e-09	2.43382e-09	2.78034e-09	2.48475e-09	2.45565e-09	2.45838e-09	2.35833e-09
56	3.11685e-09	3.20416e-09	3.38788e-09	3.43609e-09	3.08775e-09	5.86354e-09	7.00678e-09	3.73441e-09	3.46246e-09	2.97861e-09	2.73396e-09	2.75396e-09	2.52295e-09	2.39108e-09	2.65574e-09	2.44292e-09	2.42655e-09	2.45474e-09	2.34105e-09
57	3.04864e-09	3.13959e-09	3.20416e-09	3.35696e-09	3.03227e-09	5.05136e-09	7.30964e-09	3.7244e-09	3.50521e-09	2.88766e-09	2.67302e-09	2.63937e-09	2.47202e-09	2.39835e-09	2.51841e-09	2.41836e-09	2.43837e-09	2.36834e-09	2.25647e-09
58	2.95314e-09	3.07502e-09	3.05683e-09	3.28238e-09	2.94769e-09	4.41108e-09	7.42878e-09	3.67983e-09	3.5616e-09	2.82763e-09	2.59571e-09	2.56843e-09	2.42837e-09	2.48566e-09	2.47748e-09	2.38653e-09	2.36288e-09	2.29103e-09	2.1446e-09
59	2.89039e-09	3.00862e-09	3.06683e-09	3.23418e-09	2.92313e-09	3.94996e-09	7.61889e-09	3.5616e-09	3.54977e-09	2.79671e-09	2.55297e-09	2.50385e-09	2.38107e-09	2.42927e-09	2.49749e-09	2.30376e-09	2.24556e-09	2.20372e-09	2.1637e-09
60	2.77943e-09	2.91858e-09	3.02408e-09	3.18779e-09	2.97497e-09	3.51248e-09	7.84263e-09	3.46792e-09	3.46701e-09	2.77124e-09	2.52659e-09	2.53841e-09	2.37016e-09	2.25374e-09	2.51022e-09	2.1637e-09	2.17007e-09	2.211e-09	2.221e-09
61	2.65483e-09	2.78034e-09	2.9295e-09	3.03318e-09	2.96042e-09	3.1596e-09	8.18551e-09	3.35969e-09	3.37697e-09	2.75669e-09	2.53841e-09	2.58389e-09	2.37834e-09	2.20827e-09	2.40654e-09	2.07548e-09	2.1637e-09	2.18553e-09	2.14642e-09
62	2.57388e-09	2.69485e-09	2.81672e-09	2.93041e-09	2.94314e-09	2.83673e-09	8.13458e-09	3.25055e-09	3.30239e-09	2.72759e-09	2.5275e-09	2.63846e-09	2.38835e-09	2.16188e-09	2.23646e-09	2.08003e-09	2.13096e-09	2.11186e-09	1.97998e-09
63	2.52841e-09	2.63573e-09	2.72486e-09	2.84309e-09	2.89857e-09	2.61845e-09	7.93722e-09	3.02136e-09	3.20962e-09	2.72304e-09	2.50931e-09	2.71031e-09	2.35015e-09	2.15188e-09	2.18826e-09	2.01364e-09	2.08003e-09	1.99545e-09	1.90177e-09
64	2.53569e-09	2.61117e-09	2.64301e-09	2.81217e-09	2.87038e-09	2.49476e-09	7.72621e-09	2.78852e-09	3.06774e-09	2.76033e-09	2.48293e-09	2.7003e-09	2.3647e-09	2.18917e-09	2.14824e-09	1.93087e-09	2.01454e-09	1.93997e-09	1.92269e-09
65	2.57934e-09	2.62482e-09	2.62209e-09	2.79125e-09	2.8049e-09	2.46384e-09	7.48338e-09	2.59571e-09	2.89039e-09	2.68939e-09	2.47566e-09	2.67666e-09	2.3938e-09	2.21191e-09	2.13915e-09	1.86448e-09	1.90722e-09	1.91086e-09	1.85538e-09
66	2.52113e-09	2.59935e-09	2.59844e-09	2.77034e-09	2.83309e-09	2.4511e-09	7.06771e-09	2.50022e-09	2.77124e-09	2.57116e-09	2.41108e-09	2.58389e-09	2.3738e-09	2.27648e-09	2.14642e-09	1.86721e-09	1.88085e-09	1.86903e-09	1.7135e-09
67	2.39199e-09	2.52113e-09	2.45474e-09	2.67848e-09	2.81126e-09	2.54569e-09	6.53566e-09	2.42655e-09	2.66847e-09	2.50112e-09	2.30467e-09	2.41836e-09	2.29285e-09	2.26829e-09	2.21191e-09	1.81718e-09	1.82627e-09	1.77079e-09	1.61254e-09
68	2.29194e-09	2.35106e-09	2.33833e-09	2.54842e-09	2.64119e-09	2.49567e-09	6.01543e-09	2.25829e-09	2.54387e-09	2.39653e-09	2.20918e-09	2.32195e-09	2.21281e-09	2.12641e-09	2.19917e-09	1.68712e-09	1.78898e-09	1.66711e-09	1.52978e-09
69	2.13915e-09	2.19462e-09	2.14369e-09	2.30104e-09	2.49021e-09	2.42746e-09	5.5243e-09	2.0964e-09	2.41654e-09	2.32741e-09	2.13551e-09	2.26102e-09	2.18735e-09	1.99908e-09	2.15461e-09	1.66256e-09	1.66347e-09	1.5798e-09	1.41882e-09
70	1.94451e-09	2.03092e-09	1.94269e-09	2.07912e-09	2.27284e-09	2.31104e-09	5.11321e-09	1.94906e-09	2.24829e-09	2.2301e-09	2.0964e-09	2.17825e-09	2.18189e-09	1.90177e-09	1.93087e-09	1.63073e-09	1.53705e-09	1.48885e-09	1.29968e-09
71	1.78353e-09	1.8381e-09	1.77807e-09	1.91177e-09	2.09549e-09	2.18462e-09	4.74304e-09	1.85174e-09	2.15643e-09	2.10095e-09	2.01091e-09	2.0773e-09	2.04911e-09	1.85356e-09	1.75442e-09	1.63164e-09	1.41882e-09	1.38699e-09	1.18053e-09
72	1.6089e-09	1.65983e-09	1.60617e-09	1.70258e-09	1.89722e-09	2.01909e-09	4.35287e-09	1.78716e-09	2.09913e-09	2.03273e-09	1.92269e-09	1.9436e-09	1.87084e-09	1.75533e-09	1.67893e-09	1.55161e-09	1.35334e-09	1.26239e-09	1.09959e-09
73	1.4461e-09	1.46066e-09	1.43246e-09	1.49249e-09	1.7144e-09	1.81991e-09	3.99999e-09	1.69985e-09	2.03546e-09	2.02091e-09	1.80717e-09	1.86903e-09	1.75715e-09	1.56616e-09	1.5707e-09	1.38972e-09	1.32423e-09	1.16598e-09	1.01227e-09
74	1.27239e-09	1.27967e-09	1.2351e-09	1.30604e-09	1.51341e-09	1.66802e-09	3.65709e-09	1.69985e-09	2.02455e-09	2.02182e-09	1.79444e-09	1.8763e-09	1.74169e-09	1.3979e-09	1.42609e-09	1.2351e-09	1.26511e-09	1.0532e-09	9.02222e-10
75	1.12778e-09	1.15779e-09	1.09777e-09	1.16052e-09	1.34788e-09	1.51341e-09	3.33513e-09	1.75715e-09	2.01454e-09	1.98453e-09	1.73987e-09	1.85629e-09	1.73896e-09	1.35879e-09	1.26057e-09	1.16871e-09	1.16598e-09	9.40425e-10	8.24006e-10
76	1.01046e-09	1.01409e-09	1.00773e-09	1.01046e-09	1.24238e-09	1.39244e-09	3.04682e-09	1.78535e-09	2.00636e-09	1.93542e-09	1.66529e-09	1.77625e-09	1.67712e-09	1.27057e-09	1.10686e-09	1.06139e-09	1.07503e-09	8.49472e-10	7.58522e-10
77	9.20412e-10	8.80394e-10	8.79485e-10	8.84032e-10	1.06593e-09	1.23419e-09	2.73305e-09	1.7235e-09	1.93633e-09	1.85447e-09	1.62982e-09	1.71895e-09	1.55524e-09	1.19417e-09	9.67709e-10	9.12227e-10	9.79533e-10	8.13092e-10	7.29418e-10
78	8.5311e-10	8.35829e-10	7.75803e-10	7.65798e-10	9.69528e-10	1.09777e-09	2.42837e-09	1.6371e-09	1.80535e-09	1.75078e-09	1.53887e-09	1.60981e-09	1.44156e-09	1.07594e-09	8.97675e-10	7.74893e-10	9.07679e-10	7.12138e-10	6.63935e-10
79	7.38513e-10	7.38513e-10	7.10319e-10	6.88491e-10	8.13092e-10	9.68619e-10	2.08458e-09	1.47975e-09	1.61618e-09	1.60254e-09	1.49158e-09	1.49067e-09	1.34424e-09	9.40425e-10	7.95811e-10	6.67573e-10	7.52156e-10	5.76623e-10	5.47519e-10
80	6.44835e-10	6.58478e-10	6.51202e-10	6.44835e-10	7.31237e-10	8.80394e-10	1.819e-09	1.3406e-09	1.48885e-09	1.48066e-09	1.40245e-09	1.37425e-09	1.19054e-09	8.21277e-10	7.03952e-10	6.14822e-10	6.49383e-10	5.24782e-10	4.45654e-10
81	1.01864e-10	5.97542e-10	6.33921e-10	5.91175e-10	6.38469e-10	7.60341e-10	1.55979e-09	1.21691e-09	1.32878e-09	1.30058e-09	1.25056e-09	1.28512e-09	1.08322e-09	7.35785e-10	5.98451e-10	5.41153e-10	5.78442e-10	4.51111e-10	4.01089e-10
82	4.63845e-11	1.04592e-10	5.86628e-10	6.44835e-10	6.64844e-10	7.30328e-10	1.32241e-09	1.03046e-09	1.13778e-09	1.1778e-09	1.1105e-09	1.16052e-09	9.53158e-10	6.51202e-10	4.83855e-10	4.01089e-10	4.40197e-10	3.47429e-10	3.4561e-10
83	1.36425e-11	2.3647e-11	2.86493e-10	4.51111e-10	5.16597e-10	6.58478e-10	1.18326e-09	9.50429e-10	1.0432e-09	1.07867e-09	1.0623e-09	1.04502e-09	8.56748e-10	5.16597e-10	4.19279e-10	3.46519e-10	3.46519e-10	2.71941e-10	2.75579e-10
84	1.54615e-11	7.27601e-12	6.45746e-11	4.37469e-10	1.91904e-10	3.43791e-10	6.62116e-10	6.51202e-10	8.75847e-10	9.52248e-10	9.40425e-10	9.33149e-10	7.83078e-10	4.78398e-10	3.91084e-10	3.29239e-10	3.23782e-10	2.19189e-10	1.89176e-10
85	3.18325e-11	6.36649e-12	1.18235e-11	1.07321e-10	2.21918e-10	2.92859e-10	3.59252e-10	3.03773e-10	5.56614e-10	6.5484e-10	6.7303e-10	7.42151e-10	7.04862e-10	5.07502e-10	3.8199e-10	3.14687e-10	2.84674e-10	1.93723e-10	1.59162e-10

## Sheet: p-pol
Supplementary Figure 8 (a)
columns: phi; rows: theta; in degrees				measured values in Ampere
bias voltage	0.5V
laser power	3mW
aperture	3mm
	0	5	10	15	20	25	30	35	40	45	50	55	60	65	70	75	80	85	90
-85	7.27601e-12	9.095e-12	2.45565e-11	9.095e-12	1.72805e-11	1.2733e-11	2.81944e-11	2.0009e-11	4.63845e-11	2.32832e-10	3.95632e-10	4.48383e-10	1.16052e-09	8.64933e-10	1.15325e-09	8.28553e-10	9.85899e-10	8.83123e-10	6.73939e-10
-84	1.36425e-11	1.90995e-11	1.18235e-11	6.82125e-11	1.39154e-10	8.18551e-12	3.18325e-11	3.72895e-11	2.71031e-10	3.36515e-10	5.05683e-10	7.58522e-10	8.1582e-10	7.83988e-10	1.27512e-09	8.41286e-10	1.15597e-09	1.02228e-09	6.93039e-10
-83	1.18235e-11	1.2733e-11	9.095e-12	1.14597e-10	1.79171e-10	4.1837e-11	2.1828e-11	2.7285e-12	3.35605e-10	4.99316e-10	6.60297e-10	3.89266e-10	7.2669e-10	7.59432e-10	1.26057e-09	8.57657e-10	1.27694e-09	1.07685e-09	6.88491e-10
-82	1.90995e-11	9.095e-12	9.18594e-11	1.33697e-10	2.14642e-10	1.819e-12	5.457e-12	9.095e-12	4.46564e-10	5.87537e-10	5.16597e-10	3.38334e-10	6.80306e-10	7.03952e-10	1.24783e-09	9.62252e-10	1.42246e-09	1.10504e-09	7.85807e-10
-81	2.0009e-11	3.91085e-11	1.19145e-10	1.54615e-10	2.41927e-10	1.4552e-11	0	1.6371e-11	5.67528e-10	4.66574e-10	5.62071e-10	3.49248e-10	6.43926e-10	6.39378e-10	1.1969e-09	1.02319e-09	1.47794e-09	1.1296e-09	7.9763e-10
-80	3.638e-11	6.73031e-11	1.26421e-10	1.76443e-10	2.45565e-10	1.36425e-11	1.819e-11	1.0914e-11	5.23873e-10	5.1023e-10	5.38424e-10	4.41107e-10	6.22098e-10	6.40288e-10	1.17416e-09	1.13778e-09	1.42064e-09	1.11414e-09	8.10363e-10
-79	3.54705e-11	6.45746e-11	1.42792e-10	1.77352e-10	2.99226e-10	2.79217e-10	1.49158e-10	5.76623e-10	5.50248e-10	5.51157e-10	5.16597e-10	4.96588e-10	6.83944e-10	6.66663e-10	1.22328e-09	1.19781e-09	1.36516e-09	1.10868e-09	8.23096e-10
-78	6.18461e-11	9.82259e-11	1.49158e-10	2.09185e-10	3.12868e-10	3.54705e-10	4.84764e-10	7.27599e-10	6.02999e-10	5.92085e-10	5.31148e-10	6.13003e-10	8.44015e-10	7.33966e-10	1.43064e-09	1.2924e-09	1.36152e-09	1.08049e-09	8.35829e-10
-77	7.36695e-11	8.45835e-11	1.49158e-10	2.20099e-10	3.2742e-10	3.91084e-10	4.71122e-10	7.71255e-10	6.62116e-10	6.19369e-10	4.86583e-10	6.39378e-10	9.30417e-10	8.51291e-10	1.59435e-09	1.26148e-09	1.38335e-09	1.04684e-09	8.54929e-10
-76	8.3674e-11	1.07321e-10	1.26421e-10	2.19189e-10	3.03773e-10	3.42881e-10	4.49292e-10	7.17595e-10	6.66663e-10	6.31193e-10	4.79307e-10	5.67528e-10	9.23141e-10	9.13136e-10	1.62436e-09	1.16598e-09	1.26148e-09	9.14046e-10	8.1582e-10
-75	5.45699e-11	1.02773e-10	1.72805e-10	1.91904e-10	3.19234e-10	3.61981e-10	3.9836e-10	6.48473e-10	6.21188e-10	5.97542e-10	5.03864e-10	4.9295e-10	8.68571e-10	1.02137e-09	1.57616e-09	1.08867e-09	1.17416e-09	8.22187e-10	7.74893e-10
-74	5.72984e-11	1.02773e-10	1.41882e-10	2.06456e-10	3.11958e-10	3.2651e-10	3.9927e-10	5.38424e-10	6.11184e-10	5.98451e-10	5.13868e-10	3.84718e-10	8.35829e-10	1.07503e-09	1.43155e-09	1.03956e-09	1.09322e-09	7.90354e-10	7.23961e-10
-73	6.09366e-11	9.18594e-11	1.33697e-10	1.93723e-10	2.81945e-10	3.12868e-10	3.9836e-10	4.5293e-10	6.11184e-10	6.0118e-10	5.05683e-10	3.83809e-10	7.94902e-10	9.68619e-10	1.26602e-09	1.01773e-09	1.01227e-09	7.17595e-10	7.31237e-10
-72	6.82125e-11	9.82259e-11	1.30968e-10	2.03728e-10	2.90131e-10	3.42881e-10	3.9927e-10	4.36559e-10	5.86628e-10	5.32967e-10	4.7385e-10	4.26555e-10	6.96676e-10	7.87626e-10	1.22055e-09	1.04865e-09	8.46743e-10	6.58478e-10	7.17595e-10
-71	7.18505e-11	1.03683e-10	1.49158e-10	1.80081e-10	2.9104e-10	3.51976e-10	4.19279e-10	3.86537e-10	5.07502e-10	4.64754e-10	4.01089e-10	4.03817e-10	6.08456e-10	7.05771e-10	1.24329e-09	1.06503e-09	7.63979e-10	6.1846e-10	6.80306e-10
-70	5.72984e-11	1.0914e-10	1.50977e-10	1.819e-10	2.89221e-10	3.41972e-10	4.32921e-10	3.58343e-10	4.61116e-10	4.11093e-10	3.9836e-10	3.74714e-10	5.33877e-10	7.91264e-10	1.32059e-09	9.07679e-10	7.085e-10	6.0118e-10	6.50292e-10
-69	6.45746e-11	1.0914e-10	1.31878e-10	2.02818e-10	2.79217e-10	3.2651e-10	4.15641e-10	3.38334e-10	4.32921e-10	3.89266e-10	4.10184e-10	4.51111e-10	6.85763e-10	9.30417e-10	1.34697e-09	7.4488e-10	6.85763e-10	5.84809e-10	6.82125e-10
-68	9.45879e-11	8.91309e-11	1.29149e-10	2.15551e-10	2.76488e-10	3.16506e-10	4.26555e-10	3.36515e-10	4.05636e-10	4.01998e-10	4.45654e-10	5.23873e-10	7.83078e-10	9.86809e-10	1.20327e-09	7.23961e-10	6.48473e-10	6.06637e-10	6.59387e-10
-67	8.27645e-11	1.04592e-10	1.41882e-10	1.79171e-10	2.69212e-10	3.13777e-10	3.55614e-10	3.22872e-10	4.06546e-10	4.08365e-10	4.41107e-10	5.56614e-10	8.42196e-10	9.90447e-10	1.01591e-09	7.54884e-10	6.21188e-10	6.45745e-10	6.70301e-10
-66	6.54841e-11	1.12778e-10	1.34606e-10	1.75533e-10	2.34651e-10	3.32877e-10	3.31967e-10	3.16506e-10	3.97451e-10	4.06546e-10	4.66574e-10	5.34786e-10	7.45789e-10	9.08589e-10	9.10408e-10	7.11228e-10	5.76623e-10	6.5484e-10	6.28464e-10
-65	7.18505e-11	9.64069e-11	1.2824e-10	1.84628e-10	2.76488e-10	3.42881e-10	3.56524e-10	3.60162e-10	4.24736e-10	4.49292e-10	4.83855e-10	5.67528e-10	6.85763e-10	8.43105e-10	9.55886e-10	6.56659e-10	5.92994e-10	6.56659e-10	5.83899e-10
-64	8.45835e-11	7.73075e-11	1.24602e-10	1.90085e-10	2.46475e-10	3.43791e-10	3.39243e-10	3.73804e-10	4.37469e-10	4.49292e-10	5.42972e-10	5.77533e-10	7.38513e-10	8.96765e-10	9.2496e-10	5.95723e-10	6.49383e-10	6.38469e-10	5.52976e-10
-63	9.45879e-11	1.02773e-10	1.40973e-10	1.98271e-10	2.50113e-10	3.47429e-10	3.36515e-10	3.86537e-10	4.98407e-10	4.90221e-10	6.34831e-10	6.23917e-10	7.77622e-10	9.6589e-10	8.1673e-10	6.33012e-10	7.0759e-10	6.61206e-10	5.55705e-10
-62	1.02773e-10	1.01864e-10	1.57343e-10	2.00999e-10	2.74669e-10	3.41062e-10	3.33786e-10	4.12912e-10	5.61162e-10	5.01135e-10	6.66663e-10	6.33921e-10	7.90354e-10	8.97675e-10	7.53065e-10	6.26645e-10	6.53021e-10	6.42107e-10	5.51157e-10
-61	7.0941e-11	1.01864e-10	1.52796e-10	2.24646e-10	3.01954e-10	3.55614e-10	3.71076e-10	4.36559e-10	5.79352e-10	5.14778e-10	6.69392e-10	6.38469e-10	7.37604e-10	8.00359e-10	7.48518e-10	6.39378e-10	6.33921e-10	6.53021e-10	4.9204e-10
-60	9.45879e-11	1.11868e-10	1.56434e-10	2.29194e-10	3.0832e-10	3.90175e-10	3.93813e-10	4.67484e-10	5.78442e-10	5.62071e-10	7.01224e-10	6.28464e-10	7.27599e-10	7.38513e-10	7.4397e-10	6.68482e-10	6.84853e-10	6.38469e-10	4.9204e-10
-59	1.02773e-10	1.36425e-10	1.67348e-10	2.15551e-10	2.96497e-10	3.4561e-10	3.84718e-10	4.47473e-10	5.80261e-10	6.0118e-10	7.10319e-10	6.29374e-10	7.41242e-10	7.30328e-10	7.28509e-10	6.67573e-10	6.93948e-10	5.93904e-10	4.75669e-10
-58	8.91309e-11	1.22783e-10	1.69167e-10	2.42837e-10	3.19234e-10	3.8108e-10	4.3474e-10	4.44745e-10	5.74804e-10	6.27555e-10	6.77577e-10	6.7303e-10	6.92129e-10	7.23961e-10	7.41242e-10	6.52111e-10	6.83944e-10	5.78442e-10	4.9204e-10
-57	9.18594e-11	1.39154e-10	1.90995e-10	2.41927e-10	3.20144e-10	3.65619e-10	4.66574e-10	4.59297e-10	5.77533e-10	6.13912e-10	6.75758e-10	6.31193e-10	6.55749e-10	7.41242e-10	7.2669e-10	6.43016e-10	6.34831e-10	5.43881e-10	4.29283e-10
-56	7.276e-11	1.11868e-10	1.66438e-10	2.41927e-10	3.13777e-10	3.72895e-10	4.77488e-10	4.64754e-10	5.68438e-10	6.08456e-10	6.23007e-10	6.29374e-10	6.69392e-10	7.18504e-10	7.14866e-10	6.73939e-10	6.06637e-10	5.21144e-10	4.26555e-10
-55	8.73119e-11	1.39154e-10	1.78262e-10	2.41927e-10	3.0923e-10	3.638e-10	4.56568e-10	4.5384e-10	5.4661e-10	5.85718e-10	6.1846e-10	6.04818e-10	6.29374e-10	7.085e-10	7.085e-10	6.45745e-10	5.95723e-10	4.71122e-10	3.96541e-10
-54	9.36784e-11	1.36425e-10	1.75533e-10	2.33742e-10	2.85583e-10	3.2651e-10	4.1655e-10	4.43835e-10	5.38424e-10	5.8299e-10	5.77533e-10	5.74804e-10	6.06637e-10	6.9122e-10	6.83034e-10	5.96632e-10	5.8299e-10	4.58387e-10	4.11093e-10
-53	1.04592e-10	1.4552e-10	1.64619e-10	2.19189e-10	3.0832e-10	3.11958e-10	3.73804e-10	4.12003e-10	4.79307e-10	4.96588e-10	5.36605e-10	5.58433e-10	5.69347e-10	6.68482e-10	6.9122e-10	5.87537e-10	5.19325e-10	4.67484e-10	3.73804e-10
-52	9.18594e-11	1.17326e-10	1.50068e-10	2.26465e-10	2.76488e-10	3.23782e-10	3.8108e-10	4.02908e-10	4.27464e-10	4.49292e-10	4.97497e-10	5.23873e-10	5.97542e-10	6.38469e-10	7.2669e-10	5.648e-10	4.89312e-10	4.36559e-10	3.41972e-10
-51	1.05502e-10	1.34606e-10	1.31878e-10	2.21918e-10	2.78307e-10	3.2742e-10	3.51976e-10	3.90175e-10	4.06546e-10	4.45654e-10	4.96588e-10	5.02954e-10	5.93904e-10	6.1755e-10	6.98495e-10	5.05683e-10	4.83855e-10	4.23826e-10	3.51976e-10
-50	1.00045e-10	1.48249e-10	1.55524e-10	2.3647e-10	2.31922e-10	3.02864e-10	3.61071e-10	3.69257e-10	4.13822e-10	4.09274e-10	4.81126e-10	5.09321e-10	5.59343e-10	5.71166e-10	6.58478e-10	5.03864e-10	4.52021e-10	3.89266e-10	3.30148e-10
-49	1.10959e-10	1.2733e-10	1.70986e-10	2.16461e-10	2.3647e-10	3.2651e-10	3.2651e-10	3.49248e-10	4.00179e-10	3.91084e-10	4.58387e-10	5.03864e-10	5.24782e-10	5.62071e-10	6.56659e-10	4.72031e-10	4.43835e-10	3.78352e-10	3.54705e-10
-48	8.09455e-11	1.628e-10	1.819e-10	2.06456e-10	2.23737e-10	2.83764e-10	3.15596e-10	3.32877e-10	3.71076e-10	3.638e-10	4.36559e-10	4.83855e-10	4.96588e-10	5.13868e-10	6.1755e-10	4.50202e-10	4.14731e-10	3.43791e-10	3.51976e-10
-47	9.00404e-11	1.22783e-10	1.69167e-10	1.90085e-10	2.09185e-10	2.96497e-10	2.97407e-10	3.01954e-10	3.60162e-10	3.52886e-10	4.26555e-10	4.56568e-10	4.93859e-10	5.18416e-10	5.47519e-10	4.31102e-10	3.91994e-10	3.21963e-10	3.24691e-10
-46	9.09499e-11	1.24602e-10	1.71895e-10	1.94633e-10	2.11913e-10	2.94678e-10	3.0923e-10	3.2742e-10	3.8108e-10	3.54705e-10	4.54749e-10	4.46564e-10	4.89312e-10	4.63844e-10	5.18416e-10	4.41107e-10	4.07455e-10	3.52886e-10	3.39243e-10
-45	1.25511e-10	1.40063e-10	1.56434e-10	1.98271e-10	2.22827e-10	2.78307e-10	2.9195e-10	3.12868e-10	3.76533e-10	3.638e-10	4.3565e-10	4.67484e-10	4.77488e-10	4.3565e-10	4.58387e-10	4.36559e-10	3.79261e-10	3.36515e-10	3.31967e-10
-44	1.0914e-10	1.22783e-10	1.47339e-10	1.89176e-10	2.29194e-10	2.7285e-10	2.51932e-10	2.96497e-10	3.41062e-10	3.50157e-10	3.93813e-10	4.48383e-10	4.49292e-10	4.5293e-10	4.44745e-10	3.74714e-10	3.66528e-10	3.31058e-10	3.18325e-10
-43	9.09499e-11	1.0914e-10	1.68257e-10	1.75533e-10	2.23737e-10	2.41927e-10	2.78307e-10	2.51932e-10	3.23782e-10	3.35605e-10	3.83809e-10	4.26555e-10	4.20188e-10	4.15641e-10	4.10184e-10	3.49248e-10	3.43791e-10	3.32877e-10	2.81945e-10
-42	9.82259e-11	1.07321e-10	1.42792e-10	1.8099e-10	1.96452e-10	2.47384e-10	2.69212e-10	2.69212e-10	3.61071e-10	3.53795e-10	3.6289e-10	3.73804e-10	4.11093e-10	3.73804e-10	3.93813e-10	3.12868e-10	3.03773e-10	3.01045e-10	2.67393e-10
-41	1.06411e-10	1.56434e-10	1.41882e-10	1.73714e-10	2.00999e-10	2.3647e-10	2.49203e-10	2.44656e-10	3.31058e-10	3.51067e-10	3.76533e-10	3.64709e-10	3.68347e-10	3.49248e-10	3.69257e-10	3.29239e-10	3.25601e-10	2.51022e-10	2.51932e-10
-40	1.11868e-10	1.32787e-10	1.51887e-10	1.68257e-10	2.09185e-10	2.1737e-10	2.32832e-10	2.51932e-10	2.97407e-10	3.22872e-10	3.19234e-10	3.52886e-10	3.46519e-10	3.31967e-10	3.53795e-10	2.92859e-10	3.01045e-10	2.53751e-10	2.34651e-10
-39	8.09455e-11	1.53705e-10	1.54615e-10	1.54615e-10	1.87357e-10	2.25556e-10	2.46475e-10	2.74669e-10	3.03773e-10	3.03773e-10	2.83764e-10	3.23782e-10	2.9195e-10	3.43791e-10	3.49248e-10	3.01954e-10	2.87402e-10	2.51932e-10	2.02818e-10
-38	8.82214e-11	1.03683e-10	1.39154e-10	1.74624e-10	1.60981e-10	2.09185e-10	2.63755e-10	2.48294e-10	2.69212e-10	2.70122e-10	3.12868e-10	2.69212e-10	3.14687e-10	3.06501e-10	2.94678e-10	2.71941e-10	3.06501e-10	2.57389e-10	1.9918e-10
-37	1.10049e-10	1.22783e-10	1.30059e-10	1.51887e-10	1.90085e-10	2.01909e-10	2.12823e-10	2.26465e-10	2.85583e-10	2.81945e-10	2.94678e-10	2.43746e-10	2.71031e-10	2.7285e-10	2.76488e-10	2.85583e-10	3.15596e-10	2.24646e-10	2.05547e-10
-36	9.73164e-11	1.07321e-10	1.24602e-10	1.33697e-10	1.84628e-10	2.06456e-10	2.0009e-10	2.19189e-10	2.51932e-10	2.64665e-10	2.77398e-10	2.48294e-10	2.52841e-10	2.69212e-10	2.56479e-10	2.5557e-10	2.67393e-10	2.7285e-10	2.19189e-10
-35	9.73164e-11	1.14597e-10	1.36425e-10	1.30968e-10	1.76443e-10	2.20099e-10	1.94633e-10	2.07366e-10	2.11913e-10	2.25556e-10	2.25556e-10	2.46475e-10	2.3738e-10	2.47384e-10	2.42837e-10	2.44656e-10	2.60117e-10	2.24646e-10	2.13732e-10
-34	8.54929e-11	1.22783e-10	1.30059e-10	1.48249e-10	1.54615e-10	1.94633e-10	2.11004e-10	2.14642e-10	2.24646e-10	2.19189e-10	2.11913e-10	2.21008e-10	2.27375e-10	2.48294e-10	2.76488e-10	1.96452e-10	2.07366e-10	2.47384e-10	2.09185e-10
-33	7.4579e-11	9.82259e-11	9.64069e-11	1.14597e-10	1.59162e-10	1.69167e-10	2.04637e-10	1.97361e-10	1.96452e-10	1.94633e-10	1.9918e-10	2.11913e-10	2.19189e-10	2.38289e-10	2.44656e-10	2.08275e-10	2.03728e-10	1.96452e-10	1.9918e-10
-32	9.00404e-11	8.45835e-11	9.91354e-11	1.30059e-10	1.25511e-10	1.51887e-10	1.80081e-10	1.79171e-10	2.13732e-10	2.11913e-10	1.91904e-10	2.19189e-10	2.11004e-10	2.31922e-10	2.20099e-10	2.1828e-10	2.14642e-10	1.78262e-10	1.9918e-10
-31	9.36784e-11	1.24602e-10	1.14597e-10	1.03683e-10	1.40063e-10	1.59162e-10	1.49158e-10	1.59162e-10	2.03728e-10	1.819e-10	1.60981e-10	1.96452e-10	1.88266e-10	2.13732e-10	2.00999e-10	2.11913e-10	1.96452e-10	1.94633e-10	1.74624e-10
-30	8.3674e-11	8.09455e-11	9.45879e-11	1.02773e-10	1.29149e-10	1.55524e-10	1.39154e-10	1.39154e-10	1.67348e-10	1.47339e-10	1.6371e-10	1.96452e-10	1.84628e-10	2.15551e-10	2.31013e-10	1.90995e-10	1.8099e-10	1.78262e-10	1.90085e-10
-29	8.45835e-11	8.82214e-11	7.91265e-11	9.54974e-11	1.01864e-10	1.38244e-10	1.40973e-10	1.39154e-10	1.44611e-10	1.48249e-10	1.59162e-10	1.56434e-10	1.74624e-10	2.04637e-10	2.16461e-10	1.69167e-10	1.68257e-10	1.60981e-10	1.70076e-10
-28	7.00315e-11	8.73119e-11	7.0941e-11	6.45746e-11	1.03683e-10	1.20054e-10	1.30059e-10	1.18235e-10	1.40973e-10	1.50068e-10	1.52796e-10	1.65529e-10	1.67348e-10	1.71895e-10	1.8099e-10	1.84628e-10	1.79171e-10	1.6371e-10	1.60981e-10
-27	7.18505e-11	9.45879e-11	8.82214e-11	9.54974e-11	1.03683e-10	1.01864e-10	1.04592e-10	1.14597e-10	1.35516e-10	1.30968e-10	1.26421e-10	1.66438e-10	1.41882e-10	1.76443e-10	1.76443e-10	1.78262e-10	1.48249e-10	1.41882e-10	1.70076e-10
-26	6.9122e-11	8.73119e-11	9.45879e-11	8.27645e-11	9.73164e-11	1.07321e-10	1.16416e-10	9.73164e-11	1.26421e-10	1.07321e-10	1.06411e-10	1.51887e-10	1.49158e-10	1.819e-10	1.51887e-10	1.69167e-10	1.76443e-10	1.38244e-10	1.49158e-10
-25	8.27645e-11	7.276e-11	7.91265e-11	9.64069e-11	7.8217e-11	1.06411e-10	1.07321e-10	1.10959e-10	1.18235e-10	1.03683e-10	1.19145e-10	1.30968e-10	1.32787e-10	1.71895e-10	1.48249e-10	1.36425e-10	1.24602e-10	1.55524e-10	1.20964e-10
-24	7.4579e-11	5.91176e-11	6.45746e-11	1.00045e-10	7.54885e-11	1.00045e-10	1.00954e-10	9.18594e-11	1.17326e-10	1.10959e-10	1.31878e-10	1.10049e-10	1.26421e-10	1.41882e-10	1.24602e-10	1.22783e-10	1.41882e-10	1.48249e-10	1.44611e-10
-23	8.0036e-11	9.73164e-11	7.73075e-11	8.91309e-11	6.63936e-11	9.91354e-11	1.05502e-10	9.36784e-11	1.05502e-10	1.19145e-10	8.91309e-11	1.04592e-10	9.18594e-11	1.44611e-10	1.34606e-10	1.31878e-10	1.48249e-10	1.19145e-10	1.49158e-10
-22	9.18594e-11	8.82214e-11	9.09499e-11	1.03683e-10	7.54885e-11	1.07321e-10	1.06411e-10	7.91265e-11	8.45835e-11	9.64069e-11	9.91354e-11	1.14597e-10	8.1855e-11	1.19145e-10	1.32787e-10	1.32787e-10	1.35516e-10	1.55524e-10	1.50068e-10
-21	7.73075e-11	9.09499e-11	7.36695e-11	6.73031e-11	9.73164e-11	1.01864e-10	1.01864e-10	9.36784e-11	1.01864e-10	8.91309e-11	8.91309e-11	1.04592e-10	1.10049e-10	1.21873e-10	1.34606e-10	1.19145e-10	1.19145e-10	1.35516e-10	1.26421e-10
-20	7.54885e-11	7.54885e-11	6.73031e-11	9.18594e-11	8.1855e-11	9.82259e-11	1.07321e-10	9.36784e-11	9.27689e-11	8.73119e-11	1.00954e-10	8.91309e-11	9.54974e-11	1.31878e-10	1.19145e-10	1.2733e-10	8.73119e-11	1.2733e-10	1.34606e-10
-19	8.73119e-11	7.73075e-11	6.18461e-11	1.01864e-10	8.1855e-11	8.1855e-11	1.04592e-10	1.04592e-10	1.16416e-10	1.04592e-10	9.54974e-11	1.0914e-10	9.45879e-11	1.04592e-10	1.0914e-10	1.26421e-10	9.36784e-11	1.26421e-10	1.26421e-10
-18	9.73164e-11	8.91309e-11	9.45879e-11	9.45879e-11	1.01864e-10	8.54929e-11	6.18461e-11	8.1855e-11	1.02773e-10	1.20964e-10	9.82259e-11	1.05502e-10	7.54885e-11	1.11868e-10	1.00954e-10	1.18235e-10	1.17326e-10	1.24602e-10	1.30059e-10
-17	5.54794e-11	1.26421e-10	1.24602e-10	8.27645e-11	1.10959e-10	7.8217e-11	9.82259e-11	1.11868e-10	8.82214e-11	8.1855e-11	8.3674e-11	8.3674e-11	7.18505e-11	9.82259e-11	1.14597e-10	1.17326e-10	1.10049e-10	1.12778e-10	1.55524e-10
-16	6.73031e-11	1.04592e-10	8.1855e-11	8.73119e-11	1.19145e-10	8.82214e-11	8.82214e-11	1.00045e-10	8.64024e-11	1.0914e-10	8.73119e-11	8.1855e-11	9.18594e-11	1.25511e-10	1.16416e-10	1.15506e-10	8.3674e-11	1.49158e-10	1.13687e-10
-15	7.91265e-11	1.0914e-10	8.0036e-11	1.17326e-10	1.00954e-10	9.36784e-11	1.05502e-10	8.73119e-11	1.26421e-10	8.54929e-11	1.01864e-10	8.64024e-11	1.13687e-10	1.0823e-10	1.0823e-10	9.91354e-11	1.19145e-10	1.04592e-10	1.31878e-10
-14	5.91176e-11	1.15506e-10	1.07321e-10	1.01864e-10	1.0914e-10	1.04592e-10	1.11868e-10	9.18594e-11	1.19145e-10	1.26421e-10	1.0914e-10	1.01864e-10	1.14597e-10	1.12778e-10	1.00954e-10	1.11868e-10	1.22783e-10	1.01864e-10	1.40973e-10
-13	7.73075e-11	1.2733e-10	1.01864e-10	1.11868e-10	1.07321e-10	9.82259e-11	1.20054e-10	9.91354e-11	9.27689e-11	1.17326e-10	8.82214e-11	9.18594e-11	8.1855e-11	1.10959e-10	1.24602e-10	1.14597e-10	1.15506e-10	1.14597e-10	1.31878e-10
-12	8.54929e-11	9.45879e-11	1.07321e-10	9.64069e-11	1.20054e-10	1.00045e-10	1.0914e-10	1.19145e-10	1.0914e-10	1.0914e-10	1.04592e-10	1.04592e-10	1.01864e-10	1.07321e-10	1.21873e-10	9.00404e-11	1.01864e-10	1.26421e-10	1.26421e-10
-11	7.73075e-11	1.0914e-10	8.27645e-11	1.13687e-10	1.43701e-10	9.09499e-11	1.26421e-10	9.64069e-11	1.15506e-10	1.31878e-10	1.29149e-10	1.05502e-10	1.21873e-10	9.00404e-11	1.16416e-10	1.17326e-10	1.15506e-10	1.29149e-10	1.21873e-10
-10	1.10959e-10	1.04592e-10	8.1855e-11	1.0914e-10	9.82259e-11	1.0914e-10	1.19145e-10	1.0914e-10	1.03683e-10	1.11868e-10	1.20054e-10	1.14597e-10	1.17326e-10	1.31878e-10	9.91354e-11	1.38244e-10	1.20964e-10	1.30059e-10	1.40063e-10
-9	9.54974e-11	1.34606e-10	1.14597e-10	9.54974e-11	1.14597e-10	1.01864e-10	1.0823e-10	1.00045e-10	1.02773e-10	1.00045e-10	1.0914e-10	1.30968e-10	1.23692e-10	1.07321e-10	1.17326e-10	1.23692e-10	1.39154e-10	1.04592e-10	1.25511e-10
-8	7.18505e-11	1.00045e-10	1.00954e-10	1.10959e-10	1.20054e-10	1.10049e-10	8.1855e-11	9.64069e-11	1.16416e-10	1.07321e-10	1.01864e-10	1.11868e-10	1.14597e-10	1.07321e-10	1.18235e-10	8.73119e-11	9.64069e-11	1.18235e-10	1.10049e-10
-7	9.45879e-11	1.00954e-10	1.0914e-10	1.07321e-10	1.12778e-10	9.27689e-11	1.17326e-10	1.21873e-10	1.01864e-10	1.0823e-10	9.91354e-11	1.34606e-10	1.06411e-10	1.02773e-10	1.19145e-10	1.0914e-10	1.0914e-10	1.19145e-10	1.03683e-10
-6	1.0914e-10	1.16416e-10	1.11868e-10	1.11868e-10	1.32787e-10	9.27689e-11	9.36784e-11	1.17326e-10	1.2733e-10	1.0823e-10	1.34606e-10	8.1855e-11	1.04592e-10	1.19145e-10	1.02773e-10	1.18235e-10	8.3674e-11	1.03683e-10	1.2824e-10
-5	1.12778e-10	1.38244e-10	9.27689e-11	8.91309e-11	1.29149e-10	9.00404e-11	1.31878e-10	1.25511e-10	1.10049e-10	1.21873e-10	1.17326e-10	9.82259e-11	1.17326e-10	1.19145e-10	1.19145e-10	1.24602e-10	1.14597e-10	1.13687e-10	1.33697e-10
-4	1.17326e-10	1.39154e-10	1.20964e-10	1.22783e-10	1.21873e-10	1.07321e-10	1.41882e-10	1.15506e-10	1.12778e-10	1.0823e-10	1.04592e-10	1.22783e-10	1.21873e-10	1.29149e-10	1.33697e-10	1.04592e-10	1.11868e-10	1.06411e-10	1.29149e-10
-3	1.20054e-10	1.33697e-10	1.26421e-10	1.14597e-10	1.36425e-10	9.73164e-11	1.17326e-10	1.51887e-10	1.10049e-10	1.10049e-10	1.0914e-10	1.02773e-10	1.21873e-10	1.2824e-10	1.32787e-10	1.30059e-10	1.33697e-10	1.57343e-10	1.51887e-10
-2	1.29149e-10	1.26421e-10	1.24602e-10	1.4643e-10	1.61891e-10	1.35516e-10	1.59162e-10	1.56434e-10	1.54615e-10	1.51887e-10	1.41882e-10	1.26421e-10	1.6371e-10	1.43701e-10	1.30059e-10	1.44611e-10	7.91265e-11	1.30968e-10	1.30059e-10
-1	1.61891e-10	1.51887e-10	1.15506e-10	1.44611e-10	1.0914e-10	9.91354e-11	1.33697e-10	1.31878e-10	1.49158e-10	1.47339e-10	1.35516e-10	1.11868e-10	1.2824e-10	1.20964e-10	1.15506e-10	1.31878e-10	5.18414e-11	1.51887e-10	1.42792e-10
0	1.59162e-10	1.79171e-10	1.41882e-10	1.10959e-10	1.4552e-10	1.4643e-10	1.18235e-10	1.24602e-10	1.44611e-10	1.36425e-10	1.23692e-10	1.35516e-10	1.32787e-10	1.38244e-10	1.34606e-10	1.18235e-10	1.00045e-10	1.69167e-10	1.39154e-10
1	1.53705e-10	1.83719e-10	1.47339e-10	1.31878e-10	1.93723e-10	1.40973e-10	1.36425e-10	1.4643e-10	1.26421e-10	1.33697e-10	1.26421e-10	1.13687e-10	1.41882e-10	1.35516e-10	1.37335e-10	9.73164e-11	1.12778e-10	1.76443e-10	1.57343e-10
2	1.29149e-10	1.29149e-10	1.60072e-10	1.54615e-10	2.24646e-10	2.81945e-10	2.51022e-10	1.61891e-10	1.51887e-10	1.59162e-10	1.40973e-10	1.25511e-10	1.50068e-10	1.49158e-10	1.41882e-10	1.26421e-10	8.91309e-11	1.51887e-10	1.69167e-10
3	1.50977e-10	1.41882e-10	1.35516e-10	1.48249e-10	1.57343e-10	1.29149e-10	1.65529e-10	1.31878e-10	1.4643e-10	1.65529e-10	1.44611e-10	1.22783e-10	1.66438e-10	1.48249e-10	1.39154e-10	1.38244e-10	1.30968e-10	1.41882e-10	1.40973e-10
4	1.20964e-10	1.31878e-10	1.17326e-10	1.16416e-10	1.26421e-10	1.2733e-10	1.4552e-10	1.21873e-10	1.44611e-10	1.37335e-10	1.42792e-10	1.34606e-10	1.51887e-10	1.15506e-10	1.19145e-10	1.64619e-10	1.54615e-10	1.4643e-10	1.60072e-10
5	1.17326e-10	1.23692e-10	1.26421e-10	9.91354e-11	1.40063e-10	1.34606e-10	1.34606e-10	1.2824e-10	1.17326e-10	1.43701e-10	1.34606e-10	1.41882e-10	1.39154e-10	1.36425e-10	1.61891e-10	1.32787e-10	1.39154e-10	1.39154e-10	1.54615e-10
6	9.54974e-11	1.11868e-10	1.10959e-10	1.26421e-10	1.41882e-10	1.20054e-10	1.44611e-10	1.29149e-10	1.07321e-10	1.44611e-10	1.07321e-10	1.24602e-10	1.44611e-10	1.56434e-10	1.44611e-10	1.42792e-10	1.36425e-10	1.61891e-10	1.38244e-10
7	9.91354e-11	9.09499e-11	1.10049e-10	9.82259e-11	1.24602e-10	1.34606e-10	1.21873e-10	1.21873e-10	1.29149e-10	1.29149e-10	1.32787e-10	1.11868e-10	1.36425e-10	1.34606e-10	1.41882e-10	1.50977e-10	1.55524e-10	1.4552e-10	1.49158e-10
8	8.54929e-11	1.0823e-10	1.13687e-10	1.20054e-10	1.15506e-10	9.91354e-11	1.11868e-10	1.35516e-10	1.26421e-10	1.19145e-10	1.19145e-10	1.19145e-10	1.50977e-10	1.44611e-10	1.39154e-10	1.4643e-10	1.58253e-10	1.64619e-10	1.54615e-10
9	9.27689e-11	1.30059e-10	1.11868e-10	8.91309e-11	1.4643e-10	1.38244e-10	1.13687e-10	1.2733e-10	1.12778e-10	1.21873e-10	1.19145e-10	1.41882e-10	1.48249e-10	1.48249e-10	1.41882e-10	1.43701e-10	1.40973e-10	1.43701e-10	1.56434e-10
10	9.91354e-11	1.20054e-10	1.03683e-10	1.07321e-10	1.29149e-10	1.24602e-10	1.21873e-10	1.30968e-10	1.07321e-10	1.30059e-10	1.41882e-10	1.25511e-10	1.61891e-10	1.70076e-10	1.44611e-10	1.49158e-10	1.59162e-10	1.52796e-10	1.44611e-10
11	1.23692e-10	8.27645e-11	9.09499e-11	1.42792e-10	1.19145e-10	1.29149e-10	1.41882e-10	1.44611e-10	1.21873e-10	1.40973e-10	1.47339e-10	1.20964e-10	1.42792e-10	1.36425e-10	1.66438e-10	1.61891e-10	1.51887e-10	1.54615e-10	1.49158e-10
12	1.26421e-10	1.10049e-10	9.91354e-11	1.15506e-10	1.0914e-10	1.33697e-10	1.29149e-10	1.40063e-10	1.11868e-10	1.48249e-10	1.44611e-10	1.2733e-10	1.4552e-10	1.51887e-10	1.52796e-10	1.61891e-10	1.50068e-10	1.73714e-10	1.48249e-10
13	1.03683e-10	9.45879e-11	1.17326e-10	1.12778e-10	1.25511e-10	1.39154e-10	1.15506e-10	1.10049e-10	1.23692e-10	1.29149e-10	1.30968e-10	1.52796e-10	1.40063e-10	1.31878e-10	1.44611e-10	1.54615e-10	1.58253e-10	1.68257e-10	1.59162e-10
14	9.82259e-11	1.18235e-10	9.45879e-11	9.64069e-11	1.25511e-10	1.4643e-10	1.0914e-10	1.29149e-10	1.26421e-10	1.41882e-10	1.11868e-10	1.10959e-10	1.31878e-10	1.64619e-10	1.70076e-10	1.30059e-10	1.47339e-10	1.61891e-10	1.53705e-10
15	7.73075e-11	9.91354e-11	1.12778e-10	1.0914e-10	1.21873e-10	1.2824e-10	1.19145e-10	1.40063e-10	1.2733e-10	1.33697e-10	1.34606e-10	1.33697e-10	1.83719e-10	1.50068e-10	1.66438e-10	1.74624e-10	1.54615e-10	1.49158e-10	1.54615e-10
16	8.45835e-11	9.91354e-11	1.01864e-10	9.27689e-11	8.73119e-11	1.18235e-10	1.0823e-10	1.35516e-10	1.12778e-10	1.42792e-10	1.49158e-10	1.17326e-10	1.56434e-10	1.66438e-10	1.59162e-10	1.75533e-10	1.70986e-10	1.73714e-10	1.59162e-10
17	1.07321e-10	8.91309e-11	9.27689e-11	9.64069e-11	1.24602e-10	1.31878e-10	1.00045e-10	1.33697e-10	1.0823e-10	1.36425e-10	1.22783e-10	1.10049e-10	1.10959e-10	1.34606e-10	1.50068e-10	1.64619e-10	1.64619e-10	1.4552e-10	1.74624e-10
18	9.82259e-11	8.0036e-11	1.04592e-10	7.54885e-11	1.31878e-10	1.31878e-10	1.05502e-10	1.17326e-10	1.19145e-10	1.25511e-10	9.73164e-11	1.36425e-10	1.25511e-10	1.60072e-10	1.68257e-10	1.61891e-10	1.53705e-10	1.66438e-10	1.70986e-10
19	6.45746e-11	9.36784e-11	1.06411e-10	7.36695e-11	1.19145e-10	1.19145e-10	1.0823e-10	1.10959e-10	9.73164e-11	9.18594e-11	1.15506e-10	1.39154e-10	1.12778e-10	1.44611e-10	1.49158e-10	1.57343e-10	1.71895e-10	1.69167e-10	1.66438e-10
20	8.54929e-11	7.91265e-11	7.91265e-11	8.0036e-11	1.22783e-10	8.45835e-11	1.07321e-10	9.82259e-11	1.02773e-10	1.36425e-10	1.11868e-10	1.15506e-10	1.43701e-10	1.31878e-10	1.47339e-10	1.54615e-10	1.78262e-10	1.6371e-10	1.4643e-10
21	9.45879e-11	7.18505e-11	9.73164e-11	1.04592e-10	9.82259e-11	8.82214e-11	9.45879e-11	1.05502e-10	1.0914e-10	1.10959e-10	1.22783e-10	9.91354e-11	1.15506e-10	1.41882e-10	1.36425e-10	1.57343e-10	1.55524e-10	1.61891e-10	1.60072e-10
22	8.3674e-11	7.8217e-11	9.09499e-11	9.36784e-11	8.09455e-11	1.05502e-10	8.3674e-11	7.73075e-11	9.18594e-11	1.07321e-10	1.11868e-10	1.2733e-10	1.07321e-10	1.57343e-10	1.40973e-10	1.53705e-10	1.79171e-10	1.69167e-10	1.77352e-10
23	7.54885e-11	7.91265e-11	9.18594e-11	6.9122e-11	1.0914e-10	1.03683e-10	7.73075e-11	8.73119e-11	9.18594e-11	8.73119e-11	9.91354e-11	1.14597e-10	1.13687e-10	1.35516e-10	1.39154e-10	1.41882e-10	1.75533e-10	1.50977e-10	1.65529e-10
24	6.45746e-11	7.6398e-11	5.91176e-11	8.1855e-11	1.05502e-10	9.27689e-11	1.04592e-10	9.09499e-11	1.06411e-10	9.82259e-11	1.19145e-10	1.20054e-10	1.15506e-10	1.49158e-10	1.66438e-10	1.52796e-10	1.39154e-10	1.628e-10	1.44611e-10
25	9.18594e-11	7.54885e-11	1.01864e-10	8.91309e-11	7.18505e-11	1.00045e-10	1.01864e-10	1.12778e-10	9.09499e-11	1.0914e-10	1.02773e-10	1.10959e-10	1.21873e-10	1.41882e-10	1.4643e-10	1.60981e-10	1.73714e-10	1.68257e-10	1.34606e-10
26	8.91309e-11	8.73119e-11	9.54974e-11	8.45835e-11	9.27689e-11	1.19145e-10	7.73075e-11	8.1855e-11	1.02773e-10	1.11868e-10	1.17326e-10	1.35516e-10	1.31878e-10	1.39154e-10	1.51887e-10	1.69167e-10	1.70076e-10	1.74624e-10	1.48249e-10
27	7.0941e-11	8.0036e-11	1.14597e-10	6.45746e-11	8.91309e-11	9.54974e-11	7.91265e-11	8.0036e-11	1.0823e-10	9.45879e-11	9.09499e-11	1.2824e-10	1.15506e-10	1.64619e-10	1.66438e-10	1.70076e-10	1.86447e-10	1.52796e-10	1.80081e-10
28	9.27689e-11	9.00404e-11	1.03683e-10	1.14597e-10	1.05502e-10	1.84628e-10	1.33697e-10	1.70076e-10	1.34606e-10	1.4552e-10	9.64069e-11	1.61891e-10	1.61891e-10	1.59162e-10	1.6371e-10	1.71895e-10	1.68257e-10	1.49158e-10	1.39154e-10
29	1.12778e-10	1.25511e-10	1.29149e-10	1.26421e-10	1.49158e-10	1.51887e-10	1.64619e-10	1.60072e-10	1.61891e-10	1.71895e-10	1.65529e-10	1.40063e-10	1.78262e-10	1.70076e-10	1.66438e-10	1.47339e-10	1.44611e-10	1.29149e-10	1.24602e-10
30	1.15506e-10	1.10959e-10	1.59162e-10	1.25511e-10	1.40063e-10	1.50068e-10	1.68257e-10	1.54615e-10	1.69167e-10	1.59162e-10	1.79171e-10	1.74624e-10	1.90995e-10	1.60072e-10	1.34606e-10	1.56434e-10	1.6371e-10	1.4643e-10	1.54615e-10
31	1.14597e-10	1.21873e-10	1.4643e-10	1.17326e-10	1.47339e-10	1.48249e-10	1.44611e-10	1.73714e-10	1.56434e-10	1.78262e-10	1.75533e-10	2.10094e-10	1.76443e-10	1.819e-10	1.61891e-10	1.65529e-10	1.4643e-10	1.60072e-10	1.66438e-10
32	1.0914e-10	1.11868e-10	1.64619e-10	1.29149e-10	1.85538e-10	1.65529e-10	1.60072e-10	1.42792e-10	1.71895e-10	1.54615e-10	1.60981e-10	1.87357e-10	1.70076e-10	1.84628e-10	1.71895e-10	1.54615e-10	1.66438e-10	1.68257e-10	1.49158e-10
33	1.13687e-10	1.11868e-10	1.43701e-10	1.52796e-10	1.56434e-10	1.8099e-10	1.71895e-10	1.76443e-10	1.89176e-10	1.77352e-10	1.85538e-10	1.95542e-10	1.80081e-10	1.89176e-10	1.64619e-10	1.57343e-10	1.6371e-10	1.74624e-10	1.42792e-10
34	1.19145e-10	1.33697e-10	1.29149e-10	1.51887e-10	1.54615e-10	1.67348e-10	1.75533e-10	1.91904e-10	1.89176e-10	1.98271e-10	2.16461e-10	2.34651e-10	2.03728e-10	1.65529e-10	1.58253e-10	2.10094e-10	1.60072e-10	1.59162e-10	1.86447e-10
35	1.33697e-10	1.25511e-10	1.65529e-10	1.4643e-10	1.79171e-10	1.74624e-10	1.70986e-10	1.98271e-10	1.94633e-10	2.09185e-10	1.92814e-10	2.33742e-10	1.87357e-10	1.8099e-10	1.61891e-10	2.04637e-10	1.87357e-10	1.50977e-10	1.69167e-10
36	1.24602e-10	1.31878e-10	1.50977e-10	1.39154e-10	1.78262e-10	2.0009e-10	2.07366e-10	2.11004e-10	2.11004e-10	2.16461e-10	2.21008e-10	2.34651e-10	2.15551e-10	2.27375e-10	2.00999e-10	2.14642e-10	1.95542e-10	1.84628e-10	1.69167e-10
37	1.30059e-10	1.2824e-10	1.71895e-10	1.64619e-10	1.69167e-10	1.96452e-10	2.11004e-10	1.96452e-10	2.11913e-10	2.24646e-10	2.3738e-10	2.52841e-10	2.46475e-10	2.31922e-10	2.04637e-10	2.07366e-10	2.04637e-10	1.89176e-10	1.72805e-10
38	1.51887e-10	1.56434e-10	1.58253e-10	1.85538e-10	2.01909e-10	1.76443e-10	2.03728e-10	2.27375e-10	2.11913e-10	2.53751e-10	2.39199e-10	2.34651e-10	2.78307e-10	2.31922e-10	1.79171e-10	2.30103e-10	2.1737e-10	1.85538e-10	1.98271e-10
39	1.30968e-10	1.61891e-10	2.02818e-10	2.09185e-10	1.89176e-10	2.09185e-10	2.12823e-10	2.29194e-10	2.43746e-10	2.51932e-10	2.71941e-10	2.75579e-10	2.68303e-10	2.43746e-10	2.13732e-10	2.34651e-10	2.1828e-10	1.89176e-10	1.87357e-10
40	1.41882e-10	1.48249e-10	2.14642e-10	1.94633e-10	2.01909e-10	1.91904e-10	1.79171e-10	2.29194e-10	2.31013e-10	2.14642e-10	2.31922e-10	2.93769e-10	2.65574e-10	2.66484e-10	1.95542e-10	2.56479e-10	2.15551e-10	1.89176e-10	2.31922e-10
41	1.48249e-10	1.71895e-10	2.10094e-10	2.30103e-10	2.29194e-10	2.61936e-10	2.21918e-10	2.46475e-10	2.64665e-10	2.42837e-10	2.82855e-10	3.04683e-10	2.86493e-10	2.81036e-10	2.22827e-10	2.31922e-10	2.50113e-10	2.33742e-10	2.56479e-10
42	1.10959e-10	1.4643e-10	1.91904e-10	2.29194e-10	2.61936e-10	2.09185e-10	2.11004e-10	2.68303e-10	2.62846e-10	2.5557e-10	2.61936e-10	3.36515e-10	3.17415e-10	2.96497e-10	2.16461e-10	2.76488e-10	2.76488e-10	2.41018e-10	3.03773e-10
43	1.0914e-10	1.41882e-10	1.819e-10	2.56479e-10	2.56479e-10	2.1828e-10	2.14642e-10	2.63755e-10	2.77398e-10	2.63755e-10	3.03773e-10	3.36515e-10	3.2742e-10	2.93769e-10	2.25556e-10	2.93769e-10	2.65574e-10	2.71941e-10	3.32877e-10
44	1.10959e-10	1.40973e-10	1.92814e-10	2.57389e-10	2.69212e-10	2.40108e-10	2.28284e-10	2.49203e-10	2.61936e-10	2.75579e-10	3.25601e-10	3.48338e-10	3.49248e-10	3.04683e-10	2.53751e-10	3.15596e-10	3.06501e-10	2.81945e-10	3.53795e-10
45	8.82214e-11	1.36425e-10	1.89176e-10	2.3647e-10	3.35605e-10	2.71031e-10	2.41927e-10	3.0832e-10	2.85583e-10	3.01954e-10	3.21963e-10	4.03817e-10	3.35605e-10	3.21963e-10	2.71031e-10	3.36515e-10	2.9195e-10	3.51976e-10	3.54705e-10
46	1.17326e-10	1.19145e-10	1.35516e-10	2.1828e-10	3.28329e-10	3.21963e-10	2.83764e-10	2.92859e-10	3.30148e-10	3.36515e-10	3.41062e-10	4.03817e-10	3.57433e-10	3.71076e-10	3.41972e-10	3.447e-10	3.18325e-10	3.51067e-10	3.34696e-10
47	1.0914e-10	8.91309e-11	1.20964e-10	1.819e-10	3.21963e-10	2.96497e-10	2.76488e-10	3.14687e-10	2.99226e-10	3.55614e-10	3.36515e-10	3.84718e-10	3.79261e-10	3.89266e-10	3.35605e-10	3.56524e-10	3.33786e-10	3.49248e-10	3.51976e-10
48	9.36784e-11	1.02773e-10	1.23692e-10	1.90995e-10	3.29239e-10	3.61071e-10	2.3647e-10	3.638e-10	3.73804e-10	3.39243e-10	3.89266e-10	4.32012e-10	4.21098e-10	4.29283e-10	3.21963e-10	3.84718e-10	3.96541e-10	3.73804e-10	3.91084e-10
49	1.0914e-10	1.05502e-10	1.49158e-10	1.18235e-10	3.01954e-10	2.59208e-10	2.24646e-10	2.67393e-10	2.7376e-10	3.46519e-10	4.07455e-10	4.66574e-10	4.29283e-10	4.86583e-10	3.54705e-10	3.69257e-10	3.53795e-10	3.9927e-10	3.8108e-10
50	5.72984e-11	9.27689e-11	1.37335e-10	1.03683e-10	1.86447e-10	2.34651e-10	2.08275e-10	3.07411e-10	2.88312e-10	3.01954e-10	4.71122e-10	3.85628e-10	4.08365e-10	4.36559e-10	3.41062e-10	3.94722e-10	3.97451e-10	4.22007e-10	3.9927e-10
51	7.73075e-11	6.82125e-11	8.1855e-11	1.11868e-10	1.30059e-10	2.5557e-10	2.46475e-10	2.74669e-10	2.83764e-10	2.83764e-10	5.09321e-10	4.01089e-10	3.9927e-10	4.78398e-10	3.79261e-10	3.96541e-10	4.01089e-10	4.1746e-10	4.09274e-10
52	7.6398e-11	8.1855e-11	9.09499e-11	1.25511e-10	1.33697e-10	2.76488e-10	2.98316e-10	3.21053e-10	3.41972e-10	3.19234e-10	3.79261e-10	3.73804e-10	4.05636e-10	4.89312e-10	3.93813e-10	4.23826e-10	4.03817e-10	4.41107e-10	3.9836e-10
53	7.73075e-11	7.91265e-11	9.36784e-11	1.11868e-10	1.24602e-10	2.96497e-10	3.31967e-10	3.13777e-10	3.35605e-10	3.29239e-10	3.58343e-10	4.14731e-10	4.38378e-10	4.89312e-10	3.9927e-10	4.18369e-10	4.58387e-10	4.39288e-10	4.26555e-10
54	7.18505e-11	5.91176e-11	1.03683e-10	1.22783e-10	1.4643e-10	2.83764e-10	3.86537e-10	3.22872e-10	3.61981e-10	3.56524e-10	3.40153e-10	4.3474e-10	4.48383e-10	5.1114e-10	4.32012e-10	4.15641e-10	4.61116e-10	4.72031e-10	4.21098e-10
55	5.63889e-11	9.82259e-11	9.91354e-11	1.51887e-10	1.47339e-10	2.86493e-10	4.50202e-10	3.53795e-10	4.00179e-10	3.9927e-10	4.05636e-10	4.22007e-10	5.06592e-10	5.26601e-10	4.47473e-10	4.31102e-10	4.46564e-10	4.30193e-10	4.01089e-10
56	8.1855e-11	7.18505e-11	1.0823e-10	1.0914e-10	1.36425e-10	2.71941e-10	5.14778e-10	3.65619e-10	4.26555e-10	4.26555e-10	4.3474e-10	4.20188e-10	5.02045e-10	5.02954e-10	4.85674e-10	4.42926e-10	4.72941e-10	4.44745e-10	4.14731e-10
57	6.82125e-11	6.00271e-11	1.0914e-10	1.36425e-10	1.38244e-10	2.3738e-10	5.09321e-10	3.71076e-10	4.68393e-10	4.62935e-10	4.61116e-10	4.36559e-10	5.21144e-10	5.06592e-10	4.71122e-10	4.59297e-10	4.93859e-10	4.49292e-10	4.32921e-10
58	6.9122e-11	9.73164e-11	1.02773e-10	1.13687e-10	1.73714e-10	2.21918e-10	5.26601e-10	4.14731e-10	4.48383e-10	4.32921e-10	4.56568e-10	4.83855e-10	5.30239e-10	5.44791e-10	5.01135e-10	5.04773e-10	5.03864e-10	4.43835e-10	4.11093e-10
59	6.00271e-11	6.73031e-11	8.1855e-11	1.0914e-10	1.76443e-10	2.16461e-10	5.81171e-10	3.92903e-10	4.61116e-10	4.65665e-10	4.43835e-10	4.72031e-10	5.52976e-10	5.43881e-10	5.38424e-10	5.03864e-10	4.69303e-10	4.41107e-10	4.23826e-10
60	6.09366e-11	5.91176e-11	8.82214e-11	1.51887e-10	1.61891e-10	2.23737e-10	6.3574e-10	4.33831e-10	4.7385e-10	4.79307e-10	4.96588e-10	4.89312e-10	5.76623e-10	5.457e-10	5.60252e-10	5.21144e-10	5.06592e-10	4.30193e-10	4.42926e-10
61	5.72984e-11	9.45879e-11	1.0914e-10	1.4552e-10	1.8099e-10	2.21008e-10	6.84853e-10	4.23826e-10	4.81126e-10	5.09321e-10	5.1114e-10	5.33877e-10	6.12093e-10	5.88447e-10	5.33877e-10	5.62071e-10	5.32058e-10	4.61116e-10	4.69303e-10
62	5.91176e-11	7.00315e-11	1.11868e-10	1.0914e-10	1.86447e-10	2.3647e-10	6.88491e-10	4.61116e-10	5.05683e-10	5.07502e-10	5.18416e-10	5.648e-10	6.02999e-10	6.05727e-10	5.95723e-10	5.89356e-10	5.39334e-10	4.65665e-10	5.19325e-10
63	4.72939e-11	6.36651e-11	9.73164e-11	1.21873e-10	1.98271e-10	2.69212e-10	6.63025e-10	4.43835e-10	5.38424e-10	5.33877e-10	5.65709e-10	5.86628e-10	6.33921e-10	6.85763e-10	6.1846e-10	6.25736e-10	5.80261e-10	5.1023e-10	5.81171e-10
64	6.09366e-11	7.8217e-11	9.73164e-11	1.57343e-10	2.26465e-10	2.81036e-10	6.5484e-10	4.72031e-10	5.22963e-10	5.77533e-10	5.99361e-10	6.49383e-10	6.88491e-10	7.22142e-10	6.55749e-10	7.31237e-10	6.34831e-10	5.648e-10	6.21188e-10
65	5.91176e-11	7.54885e-11	8.82214e-11	1.56434e-10	1.96452e-10	2.5466e-10	6.11184e-10	4.56568e-10	5.1114e-10	5.78442e-10	6.64844e-10	7.64889e-10	7.53975e-10	8.03997e-10	6.78487e-10	8.57657e-10	7.35785e-10	6.7303e-10	7.85807e-10
66	6.63936e-11	7.0941e-11	9.36784e-11	1.41882e-10	1.819e-10	2.76488e-10	5.91175e-10	4.5384e-10	5.23873e-10	6.05727e-10	7.12138e-10	8.43105e-10	8.21277e-10	9.25869e-10	6.94858e-10	9.28598e-10	8.01268e-10	7.11228e-10	8.84942e-10
67	5.45699e-11	7.73075e-11	1.00954e-10	1.14597e-10	2.13732e-10	3.03773e-10	5.71166e-10	4.85674e-10	5.51157e-10	6.11184e-10	7.47608e-10	9.23141e-10	8.5311e-10	9.54067e-10	7.87626e-10	9.70438e-10	8.32191e-10	8.02178e-10	9.90447e-10
68	4.45655e-11	6.00271e-11	9.18594e-11	1.31878e-10	2.1737e-10	3.07411e-10	5.47519e-10	4.91131e-10	5.48429e-10	6.84853e-10	8.522e-10	1.05957e-09	9.74076e-10	1.12505e-09	8.59476e-10	1.16689e-09	1.01773e-09	1.00136e-09	1.17416e-09
69	4.72939e-11	6.73031e-11	6.18461e-11	1.39154e-10	2.21008e-10	3.00135e-10	5.70257e-10	4.99316e-10	5.83899e-10	7.2669e-10	9.40425e-10	1.20691e-09	1.11869e-09	1.23237e-09	9.04951e-10	1.31423e-09	1.1678e-09	1.12232e-09	1.33605e-09
70	3.72895e-11	3.2742e-11	6.54841e-11	1.49158e-10	1.77352e-10	2.74669e-10	5.18416e-10	4.63844e-10	5.73895e-10	7.87626e-10	1.05411e-09	1.40336e-09	1.30513e-09	1.47339e-09	9.87718e-10	1.53432e-09	1.33151e-09	1.32332e-09	1.50977e-09
71	5.45699e-11	5.18414e-11	8.1855e-11	1.17326e-10	1.69167e-10	2.76488e-10	4.81126e-10	4.60206e-10	5.76623e-10	8.40377e-10	1.14142e-09	1.55706e-09	1.45429e-09	1.68985e-09	1.08503e-09	1.66529e-09	1.44247e-09	1.43701e-09	1.67439e-09
72	5.45699e-11	6.18461e-11	6.73031e-11	1.20964e-10	1.82809e-10	2.66484e-10	4.65665e-10	4.60206e-10	5.79352e-10	8.6948e-10	1.21964e-09	1.70258e-09	1.52978e-09	1.85538e-09	1.25511e-09	1.74806e-09	1.59617e-09	1.60708e-09	1.78989e-09
73	3.54705e-11	3.4561e-11	5.18414e-11	1.13687e-10	1.56434e-10	2.44656e-10	4.19279e-10	4.52021e-10	6.14822e-10	9.77714e-10	1.31786e-09	1.89722e-09	1.74442e-09	1.98453e-09	1.43428e-09	1.9045e-09	1.76625e-09	1.80354e-09	1.93087e-09
74	4.45655e-11	6.00271e-11	6.63936e-11	7.6398e-11	1.2733e-10	2.23737e-10	3.43791e-10	4.7385e-10	6.50292e-10	1.05138e-09	1.43883e-09	2.17644e-09	2.04456e-09	2.27921e-09	1.53523e-09	2.14915e-09	1.97635e-09	2.00818e-09	2.1637e-09
75	5.09319e-11	5.00224e-11	5.45699e-11	7.18505e-11	1.60981e-10	2.13732e-10	3.46519e-10	4.87493e-10	6.94858e-10	1.10595e-09	1.52159e-09	2.41836e-09	2.34105e-09	2.49476e-09	1.63255e-09	2.27284e-09	2.0864e-09	2.1346e-09	2.21645e-09
76	3.2742e-11	3.00135e-11	6.45746e-11	8.09455e-11	1.47339e-10	2.21918e-10	3.05592e-10	5.22963e-10	7.12138e-10	1.13233e-09	1.5507e-09	2.51113e-09	2.47566e-09	2.69212e-09	1.80444e-09	2.29376e-09	2.12641e-09	2.18462e-09	2.24919e-09
77	3.18325e-11	3.18325e-11	4.82034e-11	6.36651e-11	1.34606e-10	2.11913e-10	2.93769e-10	5.13868e-10	7.51246e-10	1.17962e-09	1.59708e-09	2.60663e-09	2.68575e-09	2.85128e-09	2.11368e-09	2.33833e-09	2.21645e-09	2.29285e-09	2.28012e-09
78	3.2742e-11	4.09275e-11	4.5475e-11	8.73119e-11	1.07321e-10	1.83719e-10	2.65574e-10	5.50248e-10	7.31237e-10	1.1969e-09	1.63346e-09	2.63027e-09	2.74214e-09	2.88493e-09	2.28739e-09	2.32559e-09	2.18644e-09	2.24556e-09	2.22646e-09
79	3.4561e-11	2.3647e-11	5.72984e-11	8.0036e-11	1.10959e-10	1.59162e-10	2.41018e-10	4.9204e-10	7.18504e-10	1.17235e-09	1.61072e-09	2.63482e-09	2.81035e-09	2.92768e-09	2.42655e-09	2.30013e-09	2.16461e-09	2.19917e-09	2.16006e-09
80	3.18325e-11	3.8199e-11	5.18414e-11	7.18505e-11	1.07321e-10	1.84628e-10	2.07366e-10	4.78398e-10	6.98495e-10	1.12323e-09	1.52432e-09	2.50112e-09	2.73032e-09	2.80308e-09	2.41563e-09	2.23646e-09	2.04638e-09	2.07184e-09	1.99272e-09
81	1.0914e-11	3.2742e-11	2.7285e-11	7.00315e-11	1.10049e-10	1.66438e-10	2.00999e-10	4.46564e-10	6.1755e-10	1.02046e-09	1.41518e-09	2.31923e-09	2.62573e-09	2.60845e-09	2.28921e-09	2.07457e-09	1.91177e-09	1.90268e-09	1.81445e-09
82	4.5475e-12	4.5475e-12	5.45699e-11	9.45879e-11	1.50977e-10	1.74624e-10	2.11913e-10	4.09274e-10	6.03908e-10	9.73166e-10	1.31877e-09	2.05092e-09	2.43291e-09	2.40563e-09	2.20463e-09	1.84082e-09	1.72714e-09	1.65256e-09	1.57525e-09
83	2.09185e-11	7.27601e-12	3.0923e-11	9.27689e-11	1.04592e-10	1.74624e-10	2.1737e-10	4.41107e-10	6.04818e-10	9.18593e-10	1.27603e-09	1.9045e-09	2.231e-09	2.07912e-09	2.06366e-09	1.55615e-09	1.4934e-09	1.37516e-09	1.27603e-09
84	6.36649e-12	1.72805e-11	7.27601e-12	9.45879e-11	8.91309e-11	2.02818e-10	1.66438e-10	3.46519e-10	5.02954e-10	8.39467e-10	1.12778e-09	1.70258e-09	2.07184e-09	1.89904e-09	1.85083e-09	1.33696e-09	1.30786e-09	1.14324e-09	1.00227e-09
85	2.3647e-11	3.63801e-12	1.90995e-11	4.5475e-12	1.26421e-10	1.70076e-10	9.36784e-11	1.64619e-10	3.61981e-10	6.13912e-10	7.73984e-10	1.17053e-09	1.56525e-09	1.62255e-09	1.64892e-09	1.22964e-09	1.13778e-09	9.54977e-10	8.73118e-10
