# Supplementary material for: Plasmonic ommatidia for lensless compound-eye vision
Source: Nat Commun. 2020 Apr 2;11:1637. doi: 10.1038/s41467-020-15460-0 (PMC7118074; doi:10.1038/s41467-020-15460-0)
Supplement: Supplementary file 6 — Source Data [file 41467_2020_15460_MOESM6_ESM.zip › SupplFig8b.xlsx]

## Sheet: x-pol
Supplementary Figure 8. (b)
columns: phi; rows: theta; in degrees				measured values in Ampere
bias voltage	1V and 0.5V
laser power	1mW
aperture	3mm
	0	5	10	15	20	25	30	35	40	45	50	55	60	65	70	75	80	85	90
-85	5.82081e-11	0	1.54251e-09	4.65665e-10	2.88129e-09	2.91041e-11	2.91041e-11	2.91041e-11	7.56703e-10	1.43701e-09	1.97362e-09	2.88129e-09	2.88493e-09	6.24098e-09	3.045e-09	2.5757e-09	2.21009e-09	1.28058e-09	8.31282e-10
-84	0	8.73118e-10	1.59781e-08	7.47974e-09	1.07685e-08	0	5.82081e-11	2.91041e-11	9.13866e-09	2.26648e-09	1.9336e-09	2.28648e-09	2.96315e-09	9.28964e-09	3.42335e-09	3.04318e-09	2.4411e-09	1.47885e-09	1.07139e-09
-83	5.52976e-10	1.37953e-08	2.02273e-08	1.89176e-08	1.31259e-08	0	5.82081e-11	1.4552e-10	1.45811e-08	2.87402e-09	2.0864e-09	2.53387e-09	3.97634e-09	8.29829e-09	4.10185e-09	3.99635e-09	2.834e-09	1.86266e-09	1.39699e-09
-82	9.02224e-09	2.55533e-08	2.3225e-08	2.16243e-08	1.63565e-08	2.91041e-11	2.91041e-11	1.74624e-10	2.01109e-08	3.71075e-09	2.72304e-09	3.236e-09	6.4247e-09	6.58477e-09	5.42971e-09	5.03135e-09	3.6962e-09	2.25374e-09	1.7335e-09
-81	2.81144e-08	2.97442e-08	2.61645e-08	2.45637e-08	2.66301e-08	2.91041e-11	2.91041e-11	5.8208e-10	2.52913e-08	4.78033e-09	3.70348e-09	3.93632e-09	7.59979e-09	7.57433e-09	7.14866e-09	6.32465e-09	4.45655e-09	2.60481e-09	2.06275e-09
-80	3.12286e-08	3.34405e-08	2.90748e-08	2.72413e-08	5.43371e-08	4.07455e-10	2.61936e-10	1.11468e-08	3.2451e-08	5.88264e-09	4.52931e-09	4.60935e-09	8.34194e-09	9.49336e-09	8.33467e-09	7.57615e-09	4.97133e-09	2.88129e-09	2.46656e-09
-79	3.49248e-08	3.71367e-08	3.2451e-08	3.02973e-08	7.36914e-08	1.70841e-08	8.09092e-09	4.49074e-08	3.9174e-08	7.0759e-09	5.60979e-09	6.10819e-09	1.015e-08	1.10995e-08	9.36421e-09	9.02406e-09	5.47519e-09	3.24873e-09	3.12322e-09
-78	3.87956e-08	4.11239e-08	3.57106e-08	3.29749e-08	8.27426e-08	6.92094e-08	4.77305e-08	5.25617e-08	4.93603e-08	8.44381e-09	6.20278e-09	8.22007e-09	1.16743e-08	1.19326e-08	1.06011e-08	1.03392e-08	6.37559e-09	3.89812e-09	3.77079e-09
-77	4.33358e-08	4.51112e-08	3.90867e-08	3.49248e-08	7.65435e-08	7.37205e-08	5.36968e-08	6.02454e-08	6.03909e-08	1.04993e-08	5.81352e-09	8.88036e-09	1.20108e-08	1.23819e-08	1.24674e-08	1.1025e-08	7.15593e-09	4.73486e-09	4.11276e-09
-76	4.6741e-08	4.81089e-08	4.14732e-08	3.60599e-08	5.96342e-08	7.72129e-08	5.56759e-08	6.64736e-08	7.00534e-08	1.24638e-08	6.06636e-09	9.06408e-09	1.23328e-08	1.32623e-08	1.39917e-08	1.09104e-08	7.45428e-09	5.42971e-09	4.49293e-09
-75	5.02043e-08	5.11357e-08	4.34231e-08	3.75442e-08	8.17822e-08	7.96867e-08	5.96051e-08	7.22071e-08	7.83771e-08	1.39626e-08	8.63116e-09	9.68254e-09	1.30968e-08	1.47812e-08	1.47648e-08	1.10777e-08	7.81444e-09	6.24644e-09	5.54249e-09
-74	5.3755e-08	5.44244e-08	4.59261e-08	3.98725e-08	1.05735e-07	7.86099e-08	6.12349e-08	7.56704e-08	8.36449e-08	1.34642e-08	1.07303e-08	1.09758e-08	1.43555e-08	1.53051e-08	1.42227e-08	1.14051e-08	8.74576e-09	7.54704e-09	6.58295e-09
-73	5.72475e-08	5.76258e-08	4.88365e-08	4.41216e-08	1.20403e-07	7.61361e-08	6.12349e-08	7.66017e-08	8.54202e-08	9.10592e-09	1.18453e-08	1.20581e-08	1.52414e-08	1.43428e-08	1.34169e-08	1.08194e-08	9.46972e-09	8.57477e-09	6.69391e-09
-72	6.17297e-08	6.13222e-08	5.30274e-08	5.06409e-08	1.34344e-07	7.92793e-08	6.16133e-08	7.7504e-08	8.23352e-08	1.01937e-08	1.17962e-08	1.22091e-08	1.46775e-08	1.31841e-08	1.29913e-08	9.71164e-09	9.50973e-09	9.2096e-09	7.49247e-09
-71	6.4611e-08	6.37378e-08	5.60833e-08	5.69273e-08	1.44414e-07	6.34759e-08	6.39416e-08	7.95994e-08	5.66654e-08	1.63674e-08	1.18108e-08	1.1678e-08	1.3728e-08	1.27384e-08	1.25129e-08	9.73347e-09	1.00845e-08	9.65343e-09	8.9986e-09
-70	6.63572e-08	6.5746e-08	5.82079e-08	6.51057e-08	1.53203e-07	4.5897e-08	6.62117e-08	7.68055e-08	3.79225e-08	1.8994e-08	1.18126e-08	1.12851e-08	1.35533e-08	1.31805e-08	1.12232e-08	1.02173e-08	1.06848e-08	1.00918e-08	9.47881e-09
-69	6.82198e-08	6.76087e-08	5.91974e-08	7.61652e-08	1.546e-07	7.9192e-08	5.13394e-08	5.27364e-08	7.03153e-08	1.88303e-08	1.20891e-08	1.13233e-08	1.46829e-08	1.27166e-08	1.09886e-08	1.01318e-08	1.11123e-08	1.03792e-08	9.52429e-09
-68	7.01407e-08	6.97332e-08	5.99834e-08	9.74692e-08	1.54368e-07	9.26379e-08	3.14615e-08	3.70494e-08	7.89591e-08	1.82628e-08	1.20654e-08	1.12814e-08	1.48812e-08	1.13396e-08	1.22382e-08	1.15979e-08	1.19763e-08	1.04174e-08	1.09886e-08
-67	7.24399e-08	7.18869e-08	6.25737e-08	1.25526e-07	1.49536e-07	9.27253e-08	6.23991e-08	7.15668e-08	7.67764e-08	1.78444e-08	1.18217e-08	1.09213e-08	1.3868e-08	1.16925e-08	1.14379e-08	1.27821e-08	1.16816e-08	1.03446e-08	1.16343e-08
-66	7.56122e-08	7.46518e-08	6.79579e-08	1.45113e-07	1.46975e-07	9.74401e-08	7.32257e-08	7.78823e-08	7.54376e-08	1.75861e-08	1.12832e-08	1.04411e-08	1.3768e-08	1.33478e-08	1.18053e-08	1.25856e-08	1.16943e-08	1.11978e-08	1.15634e-08
-65	8.03561e-08	7.76204e-08	7.68928e-08	1.6144e-07	1.49071e-07	1.02271e-07	7.49719e-08	7.87845e-08	7.54667e-08	1.69349e-08	1.12814e-08	1.0623e-08	1.49904e-08	1.35915e-08	1.38116e-08	1.41136e-08	1.2984e-08	1.23164e-08	1.25966e-08
-64	8.14039e-08	7.89009e-08	8.65844e-08	1.73198e-07	1.5105e-07	1.05938e-07	7.7504e-08	8.01524e-08	7.65435e-08	1.68476e-08	1.13778e-08	1.12287e-08	1.53433e-08	1.53815e-08	1.48066e-08	1.54215e-08	1.30331e-08	1.30495e-08	1.30331e-08
-63	8.21315e-08	8.15203e-08	1.07423e-07	1.82802e-07	1.53291e-07	1.09955e-07	7.98032e-08	8.13457e-08	7.90465e-08	1.75897e-08	1.11104e-08	1.14724e-08	1.60327e-08	1.77098e-08	1.57089e-08	1.58744e-08	1.36279e-08	1.4079e-08	1.38717e-08
-62	8.46635e-08	8.60605e-08	1.43948e-07	1.91912e-07	1.56871e-07	1.13127e-07	8.25389e-08	8.37322e-08	8.23934e-08	1.85065e-08	1.1356e-08	1.20272e-08	1.83155e-08	1.79826e-08	1.66038e-08	1.58162e-08	1.48194e-08	1.65566e-08	1.48976e-08
-61	8.94074e-08	9.517e-08	1.64787e-07	1.92494e-07	1.58908e-07	1.12865e-07	8.45762e-08	8.5653e-08	8.5362e-08	2.00017e-08	1.20436e-08	1.28312e-08	2.04838e-08	1.83737e-08	1.62455e-08	1.53578e-08	1.57744e-08	1.77262e-08	1.49631e-08
-60	1.01078e-07	1.25904e-07	1.7832e-07	1.80386e-07	1.55852e-07	1.09082e-07	8.56821e-08	8.76321e-08	8.88253e-08	2.18971e-08	1.27857e-08	1.35388e-08	2.12514e-08	1.95342e-08	1.54961e-08	1.57671e-08	1.81791e-08	1.73787e-08	1.75315e-08
-59	1.35188e-07	1.569e-07	1.91679e-07	1.67697e-07	1.51166e-07	1.06986e-07	8.6759e-08	8.93201e-08	9.17939e-08	2.33014e-08	1.37407e-08	1.41554e-08	2.16297e-08	1.98216e-08	1.58562e-08	1.73023e-08	1.88685e-08	1.84301e-08	1.74533e-08
-58	1.61265e-07	1.73285e-07	2.05852e-07	1.61585e-07	1.46568e-07	1.05444e-07	8.77194e-08	9.08626e-08	9.28126e-08	2.40508e-08	1.46175e-08	1.47975e-08	2.13932e-08	1.92778e-08	1.60545e-08	1.75806e-08	1.83992e-08	1.91231e-08	1.72823e-08
-57	1.7704e-07	1.86091e-07	2.08879e-07	1.58588e-07	1.42028e-07	1.03494e-07	8.77194e-08	9.15902e-08	9.26671e-08	2.45929e-08	1.51578e-08	1.50468e-08	2.04747e-08	1.8692e-08	1.65948e-08	1.74442e-08	1.93814e-08	1.88921e-08	1.92377e-08
-56	1.90049e-07	1.99129e-07	1.93891e-07	1.58006e-07	1.3609e-07	9.93027e-08	8.62642e-08	9.16193e-08	9.27253e-08	2.47857e-08	1.53578e-08	1.52851e-08	2.03128e-08	1.84065e-08	1.72332e-08	1.76861e-08	2.01672e-08	1.83664e-08	1.94688e-08
-55	2.0463e-07	2.02593e-07	1.81085e-07	1.54339e-07	1.30677e-07	9.56065e-08	8.46926e-08	9.15611e-08	9.17939e-08	2.44e-08	1.52341e-08	1.51432e-08	2.06766e-08	1.93869e-08	1.7859e-08	1.79172e-08	1.98507e-08	1.90995e-08	1.86575e-08
-54	2.03524e-07	1.88099e-07	1.71015e-07	1.46335e-07	1.26661e-07	9.28417e-08	8.29464e-08	9.05425e-08	9.00768e-08	2.41126e-08	1.49831e-08	1.50541e-08	2.07675e-08	2.04747e-08	1.88994e-08	1.88776e-08	1.89794e-08	1.95706e-08	1.96779e-08
-53	1.9165e-07	1.78815e-07	1.70724e-07	1.38943e-07	1.22557e-07	9.05425e-08	8.09382e-08	8.98731e-08	8.85052e-08	2.36397e-08	1.49668e-08	1.47921e-08	2.09112e-08	2.08494e-08	1.9305e-08	1.90322e-08	1.84883e-08	2.00199e-08	2.02837e-08
-52	1.8353e-07	1.7247e-07	1.70025e-07	1.32103e-07	1.18802e-07	8.88544e-08	7.96285e-08	8.73702e-08	8.63224e-08	2.3436e-08	1.4783e-08	1.45247e-08	2.05383e-08	2.06147e-08	1.96688e-08	1.86029e-08	1.9085e-08	1.97471e-08	1.98944e-08
-51	1.78873e-07	1.73314e-07	1.58733e-07	1.25206e-07	1.13622e-07	8.60605e-08	7.80278e-08	8.53329e-08	8.44016e-08	2.33014e-08	1.49031e-08	1.46338e-08	2.07075e-08	2.0471e-08	2.0351e-08	1.85029e-08	1.98162e-08	1.98562e-08	1.98726e-08
-50	1.82045e-07	1.66358e-07	1.48343e-07	1.18686e-07	1.08325e-07	8.38195e-08	7.57577e-08	8.39359e-08	8.29464e-08	2.31922e-08	1.51668e-08	1.48503e-08	2.12787e-08	2.15533e-08	2.08312e-08	1.84119e-08	1.94087e-08	2.06311e-08	2.03437e-08
-49	1.73314e-07	1.56143e-07	1.40572e-07	1.12894e-07	1.03377e-07	8.23352e-08	7.45063e-08	8.27426e-08	8.19277e-08	2.29012e-08	1.52996e-08	1.51741e-08	2.19353e-08	2.23464e-08	2.06638e-08	1.85593e-08	1.94524e-08	2.08294e-08	2.09349e-08
-48	1.63652e-07	1.46568e-07	1.34926e-07	1.09402e-07	9.9652e-08	8.04143e-08	7.3604e-08	8.13166e-08	8.02397e-08	2.28102e-08	1.54397e-08	1.5336e-08	2.21008e-08	2.23209e-08	1.98944e-08	1.92287e-08	1.99017e-08	2.03746e-08	2.1084e-08
-47	1.53873e-07	1.38273e-07	1.27301e-07	1.04367e-07	9.53155e-08	7.72129e-08	7.19451e-08	7.89883e-08	8.12292e-08	2.28575e-08	1.53779e-08	1.54197e-08	2.17861e-08	2.18553e-08	1.97743e-08	1.9627e-08	2.032e-08	2.06948e-08	2.11277e-08
-46	1.4456e-07	1.29309e-07	1.19093e-07	9.74401e-08	9.11245e-08	7.46227e-08	7.09847e-08	7.79987e-08	8.00069e-08	2.26356e-08	1.56525e-08	1.53979e-08	2.13096e-08	2.17043e-08	2.02728e-08	1.97925e-08	2.0471e-08	2.10058e-08	2.18571e-08
-45	1.36003e-07	1.22033e-07	1.14e-07	9.08917e-08	8.79231e-08	7.39242e-08	7.16541e-08	7.61361e-08	7.80278e-08	2.22391e-08	1.55179e-08	1.52396e-08	2.05856e-08	2.1426e-08	2.08203e-08	2.01236e-08	2.04383e-08	2.10331e-08	2.19135e-08
-44	1.29338e-07	1.1726e-07	1.07423e-07	8.7341e-08	8.52165e-08	7.23817e-08	6.94422e-08	7.31675e-08	7.60197e-08	2.17298e-08	1.51869e-08	1.48739e-08	2.00145e-08	2.07075e-08	2.12095e-08	2.07712e-08	2.0511e-08	2.13605e-08	2.20736e-08
-43	1.23052e-07	1.09402e-07	9.95356e-08	8.35576e-08	8.09382e-08	7.01407e-08	6.71721e-08	7.06355e-08	7.34003e-08	2.10276e-08	1.49249e-08	1.44028e-08	1.95342e-08	2.01127e-08	2.11222e-08	2.09876e-08	2.08275e-08	2.17771e-08	2.22573e-08
-42	1.12807e-07	1.0038e-07	9.3482e-08	7.96285e-08	7.79987e-08	6.9384e-08	6.78124e-08	6.88019e-08	6.99079e-08	2.02637e-08	1.45592e-08	1.42664e-08	1.93432e-08	1.99017e-08	2.06693e-08	2.07966e-08	2.13423e-08	2.22755e-08	2.20972e-08
-41	1.04454e-07	9.36566e-08	8.98731e-08	7.63398e-08	7.67182e-08	6.95586e-08	6.69102e-08	6.59497e-08	6.68228e-08	1.9627e-08	1.43573e-08	1.42391e-08	1.95088e-08	1.98817e-08	2.0562e-08	2.1064e-08	2.2521e-08	2.29339e-08	2.17407e-08
-40	1.00089e-07	9.07171e-08	8.59441e-08	7.37205e-08	7.43898e-08	6.8278e-08	6.63281e-08	6.51348e-08	6.49602e-08	1.90013e-08	1.41918e-08	1.42409e-08	1.96216e-08	1.97307e-08	2.04728e-08	2.16916e-08	2.38725e-08	2.32541e-08	2.14042e-08
-39	9.44133e-08	8.47508e-08	8.07927e-08	7.04608e-08	7.20324e-08	6.74049e-08	6.7696e-08	6.6037e-08	6.29811e-08	1.87939e-08	1.41118e-08	1.45229e-08	1.97543e-08	1.96761e-08	2.05511e-08	2.24373e-08	2.46602e-08	2.32086e-08	2.12277e-08
-38	8.83015e-08	7.99778e-08	7.71256e-08	6.86273e-08	7.1625e-08	6.75795e-08	6.76669e-08	6.60079e-08	6.30976e-08	1.86266e-08	1.43482e-08	1.46829e-08	1.98526e-08	1.97125e-08	2.08348e-08	2.30285e-08	2.49821e-08	2.26247e-08	2.13641e-08
-37	8.48381e-08	7.74457e-08	7.50592e-08	6.77251e-08	7.11011e-08	6.67646e-08	6.72012e-08	6.77833e-08	6.37961e-08	1.86957e-08	1.45629e-08	1.48612e-08	1.99417e-08	1.98926e-08	2.10404e-08	2.3114e-08	2.43127e-08	2.18262e-08	2.16188e-08
-36	8.12583e-08	7.43025e-08	7.24399e-08	6.62699e-08	6.97623e-08	6.70557e-08	6.76669e-08	6.85109e-08	6.46401e-08	1.90267e-08	1.47411e-08	1.5185e-08	2.03e-08	2.03692e-08	2.12859e-08	2.27047e-08	2.30576e-08	2.1355e-08	2.19153e-08
-35	7.8086e-08	7.1625e-08	7.06355e-08	6.55714e-08	6.94131e-08	6.80452e-08	6.74049e-08	6.79288e-08	6.6299e-08	1.93942e-08	1.50795e-08	1.55234e-08	2.08257e-08	2.09094e-08	2.16315e-08	2.21627e-08	2.19972e-08	2.12441e-08	2.25992e-08
-34	7.6689e-08	7.07228e-08	7.0228e-08	6.50766e-08	6.94713e-08	6.77542e-08	6.73176e-08	6.84236e-08	6.70848e-08	2.00126e-08	1.55379e-08	1.61418e-08	2.15297e-08	2.14405e-08	2.16643e-08	2.13259e-08	2.12277e-08	2.1406e-08	2.31431e-08
-33	7.5845e-08	6.95295e-08	6.90347e-08	6.42035e-08	6.96459e-08	6.77833e-08	6.82489e-08	6.83945e-08	6.8278e-08	2.08712e-08	1.61709e-08	1.66693e-08	2.25065e-08	2.20099e-08	2.15333e-08	2.05511e-08	2.08239e-08	2.19426e-08	2.39326e-08
-32	7.41279e-08	6.80452e-08	6.79579e-08	6.44945e-08	7.01989e-08	6.83945e-08	6.95004e-08	6.87437e-08	6.97914e-08	2.16788e-08	1.72314e-08	1.75352e-08	2.33323e-08	2.25992e-08	2.14205e-08	2.03437e-08	2.11804e-08	2.26865e-08	2.45037e-08
-31	7.38078e-08	6.76087e-08	6.854e-08	6.52512e-08	7.06355e-08	6.854e-08	7.01698e-08	7.00534e-08	7.0519e-08	2.29958e-08	1.77916e-08	1.84738e-08	2.40399e-08	2.2903e-08	2.16424e-08	2.0642e-08	2.19826e-08	2.36797e-08	2.54951e-08
-30	7.39533e-08	6.78706e-08	6.86564e-08	6.51348e-08	7.09265e-08	6.92967e-08	7.06063e-08	7.08101e-08	7.14213e-08	2.30394e-08	1.86338e-08	1.87775e-08	2.49275e-08	2.3396e-08	2.2139e-08	2.15006e-08	2.32523e-08	2.50112e-08	2.69739e-08
-29	7.40406e-08	6.78415e-08	6.87437e-08	6.55132e-08	7.16541e-08	7.06355e-08	7.07228e-08	7.14795e-08	7.18869e-08	2.30358e-08	1.88085e-08	1.90995e-08	2.51404e-08	2.4169e-08	2.29267e-08	2.24283e-08	2.43364e-08	2.59225e-08	2.81926e-08
-28	7.45645e-08	6.82198e-08	6.95004e-08	6.60079e-08	7.24108e-08	7.09265e-08	7.13922e-08	7.18287e-08	7.19451e-08	2.29048e-08	1.83355e-08	1.93578e-08	2.54842e-08	2.48621e-08	2.39144e-08	2.32086e-08	2.47093e-08	2.65101e-08	2.88766e-08
-27	7.48264e-08	6.83071e-08	6.92967e-08	6.60953e-08	7.34294e-08	7.10138e-08	7.20906e-08	7.21197e-08	7.27309e-08	2.26029e-08	1.81918e-08	1.89121e-08	2.60135e-08	2.53314e-08	2.47875e-08	2.38125e-08	2.51586e-08	2.66665e-08	2.95096e-08
-26	7.48846e-08	6.81616e-08	6.97914e-08	6.6852e-08	7.34876e-08	7.12466e-08	7.23235e-08	7.22362e-08	7.32548e-08	2.26283e-08	1.7899e-08	1.87084e-08	2.59371e-08	2.59716e-08	2.48475e-08	2.3918e-08	2.52149e-08	2.69193e-08	3.01245e-08
-25	7.56995e-08	6.89183e-08	7.04317e-08	6.65609e-08	7.34294e-08	7.18287e-08	7.25272e-08	7.18869e-08	7.39533e-08	2.27811e-08	1.77771e-08	1.84756e-08	2.53677e-08	2.6259e-08	2.49403e-08	2.34687e-08	2.49348e-08	2.72904e-08	3.09794e-08
-24	7.58741e-08	6.86564e-08	6.99661e-08	6.62117e-08	7.38078e-08	7.1916e-08	7.23235e-08	7.21489e-08	7.38078e-08	2.29194e-08	1.77116e-08	1.81627e-08	2.49166e-08	2.51422e-08	2.46292e-08	2.30194e-08	2.41363e-08	2.73122e-08	3.12668e-08
-23	7.53212e-08	6.81325e-08	6.97041e-08	6.63572e-08	7.39824e-08	7.20615e-08	7.20615e-08	7.25854e-08	7.29347e-08	2.31122e-08	1.76825e-08	1.80463e-08	2.42127e-08	2.41308e-08	2.33086e-08	2.23464e-08	2.3496e-08	2.64719e-08	3.03555e-08
-22	7.50883e-08	6.79288e-08	6.98205e-08	6.6299e-08	7.40115e-08	7.18578e-08	7.19742e-08	7.29347e-08	7.23235e-08	2.30322e-08	1.75261e-08	1.80136e-08	2.35451e-08	2.35233e-08	2.24373e-08	2.17516e-08	2.29958e-08	2.54587e-08	2.7656e-08
-21	7.51174e-08	6.78706e-08	6.97332e-08	6.60953e-08	7.39533e-08	7.14213e-08	7.25854e-08	7.2469e-08	7.2469e-08	2.29376e-08	1.73878e-08	1.75916e-08	2.32286e-08	2.30358e-08	2.20863e-08	2.14515e-08	2.25556e-08	2.47074e-08	2.47329e-08
-20	7.48846e-08	6.73758e-08	6.90638e-08	6.54841e-08	7.35167e-08	7.13339e-08	7.31384e-08	7.17414e-08	7.27018e-08	2.28575e-08	1.70113e-08	1.72805e-08	2.29594e-08	2.27357e-08	2.19935e-08	2.1546e-08	2.237e-08	2.41199e-08	2.39689e-08
-19	7.4157e-08	6.66482e-08	6.85109e-08	6.48147e-08	7.34585e-08	7.18578e-08	7.23526e-08	7.0781e-08	7.27891e-08	2.26684e-08	1.70022e-08	1.73751e-08	2.26283e-08	2.2592e-08	2.18589e-08	2.13932e-08	2.23446e-08	2.33159e-08	2.38325e-08
-18	7.34585e-08	6.61244e-08	6.82198e-08	6.48438e-08	7.37787e-08	7.12757e-08	7.15377e-08	7.09556e-08	7.25272e-08	2.23009e-08	1.68585e-08	1.7044e-08	2.2561e-08	2.24446e-08	2.17716e-08	2.14769e-08	2.25065e-08	2.30285e-08	2.41454e-08
-17	7.31675e-08	6.58915e-08	6.80452e-08	6.44945e-08	7.31093e-08	7.02862e-08	7.17123e-08	7.09556e-08	7.17996e-08	2.21809e-08	1.6773e-08	1.67203e-08	2.24628e-08	2.225e-08	2.17861e-08	2.14405e-08	2.24719e-08	2.28284e-08	2.43491e-08
-16	7.25272e-08	6.53386e-08	6.71721e-08	6.33304e-08	7.22362e-08	7.01407e-08	7.14795e-08	7.02571e-08	7.13339e-08	2.19771e-08	1.66129e-08	1.65256e-08	2.23682e-08	2.21281e-08	2.17188e-08	2.14933e-08	2.25192e-08	2.28339e-08	2.41308e-08
-15	7.13922e-08	6.39707e-08	6.59497e-08	6.26028e-08	7.21197e-08	6.99079e-08	7.1072e-08	6.97041e-08	7.08392e-08	2.19408e-08	1.64456e-08	1.62983e-08	2.22936e-08	2.20736e-08	2.17352e-08	2.15151e-08	2.26011e-08	2.28011e-08	2.39689e-08
-14	7.07228e-08	6.33886e-08	6.56878e-08	6.24864e-08	7.17996e-08	6.96459e-08	7.04608e-08	6.90056e-08	7.03153e-08	2.19044e-08	1.62964e-08	1.63437e-08	2.23137e-08	2.18425e-08	2.17552e-08	2.14314e-08	2.25247e-08	2.28139e-08	2.34069e-08
-13	7.05772e-08	6.31267e-08	6.53968e-08	6.19625e-08	7.12757e-08	6.88019e-08	6.97041e-08	6.86855e-08	7.04026e-08	2.16461e-08	1.60964e-08	1.63765e-08	2.2119e-08	2.18043e-08	2.18007e-08	2.14787e-08	2.24774e-08	2.28648e-08	2.31668e-08
-12	6.96459e-08	6.20789e-08	6.43781e-08	6.09148e-08	7.0519e-08	6.80743e-08	6.92385e-08	6.88892e-08	7.03735e-08	2.14387e-08	1.59235e-08	1.63528e-08	2.21263e-08	2.17425e-08	2.18225e-08	2.16297e-08	2.25338e-08	2.29794e-08	2.29921e-08
-11	6.88601e-08	6.11767e-08	6.34468e-08	6.00708e-08	7.00825e-08	6.78415e-08	6.93549e-08	6.91512e-08	6.95586e-08	2.12386e-08	1.59945e-08	1.61928e-08	2.19608e-08	2.18043e-08	2.19717e-08	2.15279e-08	2.2632e-08	2.30376e-08	2.28375e-08
-10	6.83071e-08	6.09439e-08	6.33013e-08	6.01872e-08	7.03735e-08	6.83362e-08	6.92094e-08	6.8278e-08	6.86855e-08	2.12204e-08	1.60563e-08	1.63728e-08	2.18116e-08	2.18444e-08	2.20317e-08	2.15315e-08	2.26484e-08	2.29358e-08	2.26884e-08
-9	6.85691e-08	6.11476e-08	6.35632e-08	6.02745e-08	6.99661e-08	6.7696e-08	6.81616e-08	6.73758e-08	6.86273e-08	2.13041e-08	1.60891e-08	1.63274e-08	2.18025e-08	2.18935e-08	2.20554e-08	2.15606e-08	2.2672e-08	2.28703e-08	2.26393e-08
-8	6.75213e-08	6.03618e-08	6.25446e-08	5.94011e-08	6.88601e-08	6.65609e-08	6.76087e-08	6.76378e-08	6.93258e-08	2.12714e-08	1.60109e-08	1.62401e-08	2.18371e-08	2.20226e-08	2.20663e-08	2.16206e-08	2.2752e-08	2.27684e-08	2.25519e-08
-7	6.65027e-08	5.93429e-08	6.1526e-08	5.86444e-08	6.89474e-08	6.72012e-08	6.83362e-08	6.84236e-08	6.93549e-08	2.11659e-08	1.58672e-08	1.61127e-08	2.19262e-08	2.20681e-08	2.22336e-08	2.18662e-08	2.27757e-08	2.26975e-08	2.28557e-08
-6	6.72594e-08	6.00126e-08	6.24864e-08	5.96633e-08	6.96168e-08	6.77833e-08	6.86564e-08	6.83945e-08	6.88601e-08	2.10058e-08	1.59308e-08	1.63183e-08	2.20572e-08	2.21918e-08	2.23246e-08	2.16988e-08	2.26702e-08	2.26884e-08	2.25174e-08
-5	6.7143e-08	5.98379e-08	6.21953e-08	5.92847e-08	6.90347e-08	6.69684e-08	6.76087e-08	6.7434e-08	6.84818e-08	2.11659e-08	1.60745e-08	1.64983e-08	2.22318e-08	2.22627e-08	2.23573e-08	2.17952e-08	2.26647e-08	2.26756e-08	2.24701e-08
-4	6.6299e-08	5.90228e-08	6.14095e-08	5.86735e-08	6.88019e-08	6.69102e-08	6.80452e-08	6.78997e-08	6.92385e-08	2.1275e-08	1.63037e-08	1.66257e-08	2.2401e-08	2.23828e-08	2.23464e-08	2.17243e-08	2.26447e-08	2.26593e-08	2.24155e-08
-3	6.72885e-08	5.99834e-08	6.237e-08	5.96342e-08	7.00243e-08	6.80743e-08	6.91512e-08	6.91221e-08	6.98788e-08	2.13842e-08	1.63765e-08	1.66912e-08	2.24446e-08	2.23646e-08	2.24646e-08	2.1748e-08	2.27375e-08	2.26793e-08	2.25938e-08
-2	6.78124e-08	6.05655e-08	6.30685e-08	6.03909e-08	7.04608e-08	6.86855e-08	6.97041e-08	6.97623e-08	7.0228e-08	2.1366e-08	1.64929e-08	1.67385e-08	2.25338e-08	2.2521e-08	2.25483e-08	2.18043e-08	2.27593e-08	2.2581e-08	2.24519e-08
-1	6.80161e-08	6.06528e-08	6.30102e-08	6.01581e-08	7.08392e-08	6.88892e-08	6.98496e-08	6.9937e-08	7.06063e-08	2.15442e-08	1.65165e-08	1.6864e-08	2.26356e-08	2.26247e-08	2.26593e-08	2.1948e-08	2.28011e-08	2.26574e-08	2.24974e-08
0	6.85982e-08	6.08857e-08	6.36796e-08	6.07401e-08	7.16832e-08	6.95295e-08	7.05772e-08	7.04317e-08	7.11593e-08	2.17188e-08	1.66057e-08	1.70004e-08	2.2732e-08	2.27593e-08	2.27411e-08	2.19626e-08	2.29412e-08	2.26484e-08	2.23646e-08
1	6.88019e-08	6.12349e-08	6.38543e-08	6.12349e-08	7.19742e-08	6.99079e-08	7.12466e-08	7.06937e-08	7.11011e-08	2.15879e-08	1.66621e-08	1.70586e-08	2.28193e-08	2.28466e-08	2.2783e-08	2.19117e-08	2.27993e-08	2.26684e-08	2.23373e-08
2	6.98205e-08	6.17297e-08	6.41744e-08	6.16424e-08	7.27018e-08	7.06937e-08	7.16541e-08	7.22944e-08	7.17996e-08	2.17989e-08	1.66802e-08	1.69931e-08	2.28412e-08	2.29176e-08	2.28503e-08	2.21827e-08	2.29321e-08	2.28066e-08	2.25774e-08
3	6.81034e-08	6.03036e-08	6.30685e-08	6.08275e-08	7.19451e-08	7.01698e-08	7.15668e-08	7.17996e-08	7.22362e-08	2.20826e-08	1.69294e-08	1.71877e-08	2.29376e-08	2.30558e-08	2.28957e-08	2.21354e-08	2.29649e-08	2.26283e-08	2.23846e-08
4	6.72885e-08	5.94885e-08	6.22827e-08	5.97797e-08	7.04026e-08	6.85109e-08	6.95004e-08	7.04899e-08	7.08392e-08	2.19226e-08	1.68949e-08	1.73042e-08	2.31759e-08	2.31577e-08	2.2943e-08	2.21354e-08	2.28575e-08	2.26647e-08	2.23791e-08
5	6.61535e-08	5.8528e-08	6.14677e-08	5.92556e-08	7.03444e-08	6.85691e-08	6.99952e-08	7.02862e-08	6.99079e-08	2.14096e-08	1.67239e-08	1.73169e-08	2.32923e-08	2.3205e-08	2.31322e-08	2.21718e-08	2.29358e-08	2.2632e-08	2.22755e-08
6	6.35341e-08	5.60833e-08	5.89646e-08	5.66363e-08	6.7987e-08	6.66773e-08	6.87146e-08	6.9937e-08	7.01407e-08	2.14751e-08	1.65165e-08	1.71204e-08	2.31067e-08	2.32741e-08	2.3285e-08	2.23901e-08	2.29521e-08	2.2652e-08	2.23046e-08
7	6.27192e-08	5.52393e-08	5.80042e-08	5.55594e-08	6.66191e-08	6.46983e-08	6.62699e-08	6.75795e-08	6.90347e-08	2.1526e-08	1.65693e-08	1.70822e-08	2.30103e-08	2.31922e-08	2.34451e-08	2.26393e-08	2.31831e-08	2.25974e-08	2.23682e-08
8	6.13222e-08	5.39005e-08	5.66363e-08	5.41625e-08	6.55714e-08	6.38252e-08	6.53968e-08	6.62699e-08	6.69102e-08	2.11368e-08	1.64911e-08	1.71896e-08	2.30322e-08	2.31668e-08	2.34742e-08	2.27884e-08	2.34287e-08	2.26429e-08	2.22755e-08
9	6.09439e-08	5.32893e-08	5.59669e-08	5.31438e-08	6.46692e-08	6.24864e-08	6.43199e-08	6.51348e-08	6.62117e-08	2.0722e-08	1.62328e-08	1.70659e-08	2.30067e-08	2.32959e-08	2.33341e-08	2.27629e-08	2.37034e-08	2.28557e-08	2.23719e-08
10	6.07401e-08	5.31147e-08	5.5705e-08	5.27073e-08	6.44363e-08	6.19043e-08	6.32722e-08	6.40289e-08	6.5746e-08	2.06238e-08	1.59854e-08	1.68512e-08	2.30012e-08	2.35979e-08	2.34596e-08	2.2772e-08	2.38653e-08	2.28976e-08	2.23719e-08
11	6.10603e-08	5.31438e-08	5.56176e-08	5.24453e-08	6.41453e-08	6.14095e-08	6.27774e-08	6.28356e-08	6.48438e-08	2.06493e-08	1.58217e-08	1.66202e-08	2.27811e-08	2.35397e-08	2.39053e-08	2.27284e-08	2.41126e-08	2.31759e-08	2.2421e-08
12	6.16424e-08	5.34931e-08	5.58214e-08	5.25617e-08	6.45236e-08	6.12349e-08	6.25737e-08	6.237e-08	6.42617e-08	2.04637e-08	1.57253e-08	1.64729e-08	2.25428e-08	2.3416e-08	2.41599e-08	2.30067e-08	2.39908e-08	2.33669e-08	2.24701e-08
13	6.21662e-08	5.38132e-08	5.63161e-08	5.27655e-08	6.49602e-08	6.16715e-08	6.28356e-08	6.20789e-08	6.41162e-08	2.026e-08	1.56416e-08	1.63456e-08	2.2581e-08	2.31668e-08	2.42272e-08	2.33687e-08	2.39689e-08	2.3627e-08	2.24828e-08
14	6.22535e-08	5.4046e-08	5.65781e-08	5.28528e-08	6.52221e-08	6.19625e-08	6.34468e-08	6.23118e-08	6.43781e-08	2.01036e-08	1.54979e-08	1.62255e-08	2.24046e-08	2.32322e-08	2.40453e-08	2.36342e-08	2.4009e-08	2.36906e-08	2.2592e-08
15	6.29811e-08	5.45117e-08	5.69273e-08	5.30856e-08	6.53968e-08	6.18752e-08	6.36796e-08	6.2661e-08	6.46983e-08	2.01982e-08	1.54015e-08	1.60836e-08	2.235e-08	2.33086e-08	2.39617e-08	2.37252e-08	2.438e-08	2.36251e-08	2.26684e-08
16	6.39707e-08	5.5443e-08	5.77422e-08	5.37259e-08	6.61535e-08	6.23409e-08	6.37961e-08	6.26028e-08	6.52221e-08	2.03801e-08	1.53433e-08	1.59854e-08	2.20317e-08	2.32614e-08	2.41599e-08	2.37015e-08	2.49603e-08	2.36106e-08	2.28375e-08
17	6.42617e-08	5.5705e-08	5.78586e-08	5.37259e-08	6.69684e-08	6.30102e-08	6.45819e-08	6.31558e-08	6.51057e-08	2.03983e-08	1.53815e-08	1.59145e-08	2.18407e-08	2.31795e-08	2.43273e-08	2.36397e-08	2.52113e-08	2.37088e-08	2.30267e-08
18	6.52512e-08	5.65781e-08	5.8528e-08	5.39587e-08	6.72012e-08	6.31267e-08	6.51057e-08	6.38834e-08	6.56296e-08	2.03582e-08	1.5336e-08	1.5869e-08	2.17643e-08	2.30358e-08	2.45074e-08	2.41272e-08	2.53405e-08	2.40199e-08	2.3054e-08
19	6.60079e-08	5.73057e-08	5.94594e-08	5.46281e-08	6.81616e-08	6.34468e-08	6.49893e-08	6.38834e-08	6.64736e-08	2.04492e-08	1.52942e-08	1.5818e-08	2.17825e-08	2.2983e-08	2.43273e-08	2.45019e-08	2.50585e-08	2.46711e-08	2.29085e-08
20	6.63863e-08	5.77422e-08	5.96633e-08	5.48027e-08	6.91512e-08	6.44072e-08	6.56587e-08	6.39998e-08	6.63863e-08	2.05874e-08	1.53124e-08	1.57307e-08	2.17916e-08	2.30158e-08	2.44364e-08	2.4782e-08	2.52822e-08	2.5777e-08	2.30558e-08
21	6.68228e-08	5.81497e-08	6.01581e-08	5.50065e-08	6.94422e-08	6.47565e-08	6.63572e-08	6.4611e-08	6.62408e-08	2.06129e-08	1.53779e-08	1.57817e-08	2.17589e-08	2.29958e-08	2.47402e-08	2.49803e-08	2.66319e-08	2.67829e-08	2.41108e-08
22	6.64445e-08	5.78295e-08	6.00417e-08	5.57632e-08	6.99952e-08	6.51348e-08	6.63281e-08	6.47274e-08	6.6852e-08	2.05074e-08	1.54524e-08	1.59836e-08	2.17661e-08	2.29649e-08	2.5013e-08	2.56188e-08	2.82799e-08	2.74741e-08	2.56661e-08
23	6.63281e-08	5.79168e-08	5.9867e-08	5.55012e-08	6.99952e-08	6.54841e-08	6.66482e-08	6.46692e-08	6.69684e-08	2.05838e-08	1.54088e-08	1.61655e-08	2.18243e-08	2.31213e-08	2.5255e-08	2.67211e-08	2.96824e-08	2.84764e-08	2.65283e-08
24	6.59497e-08	5.77713e-08	5.98379e-08	5.53266e-08	6.98788e-08	6.53677e-08	6.66191e-08	6.47274e-08	6.65027e-08	2.06347e-08	1.55197e-08	1.61618e-08	2.20626e-08	2.32559e-08	2.54551e-08	2.74541e-08	3.05029e-08	2.9515e-08	2.69885e-08
25	6.53968e-08	5.70437e-08	5.90519e-08	5.47154e-08	6.9675e-08	6.52512e-08	6.63281e-08	6.44945e-08	6.67064e-08	2.05001e-08	1.57344e-08	1.61109e-08	2.24228e-08	2.31759e-08	2.56442e-08	2.77906e-08	3.08521e-08	3.02282e-08	2.72504e-08
26	6.53677e-08	5.69855e-08	5.87609e-08	5.4308e-08	6.88601e-08	6.46401e-08	6.62117e-08	6.44363e-08	6.64445e-08	2.0431e-08	1.57016e-08	1.6522e-08	2.22645e-08	2.3174e-08	2.57916e-08	2.76706e-08	3.08212e-08	3.01209e-08	2.71558e-08
27	6.48438e-08	5.64908e-08	5.85571e-08	5.42207e-08	6.86564e-08	6.40289e-08	6.52803e-08	6.41453e-08	6.59788e-08	2.05292e-08	1.57526e-08	1.66548e-08	2.20899e-08	2.33468e-08	2.57206e-08	2.77142e-08	3.02828e-08	2.94295e-08	2.64755e-08
28	6.42908e-08	5.61124e-08	5.78877e-08	5.35513e-08	6.80452e-08	6.38834e-08	6.48147e-08	6.31267e-08	6.56878e-08	2.03291e-08	1.59981e-08	1.63728e-08	2.225e-08	2.33759e-08	2.56078e-08	2.72795e-08	2.96478e-08	2.83181e-08	2.55042e-08
29	6.39125e-08	5.57632e-08	5.77713e-08	5.41334e-08	6.68228e-08	6.23409e-08	6.44945e-08	6.21662e-08	6.54259e-08	2.06275e-08	1.56653e-08	1.63583e-08	2.20463e-08	2.32559e-08	2.54369e-08	2.67192e-08	2.84145e-08	2.68375e-08	2.432e-08
30	6.34468e-08	5.46572e-08	5.68109e-08	5.39005e-08	6.659e-08	6.18461e-08	6.30685e-08	6.20207e-08	6.45528e-08	2.05401e-08	1.5467e-08	1.60745e-08	2.17225e-08	2.30376e-08	2.5255e-08	2.59535e-08	2.72067e-08	2.56988e-08	2.35779e-08
31	6.28938e-08	5.50938e-08	5.66363e-08	5.25617e-08	6.56296e-08	6.12349e-08	6.27774e-08	6.08566e-08	6.45236e-08	2.02309e-08	1.53342e-08	1.58144e-08	2.15606e-08	2.28539e-08	2.49639e-08	2.52277e-08	2.59971e-08	2.46984e-08	2.27393e-08
32	6.24864e-08	5.48609e-08	5.64326e-08	5.18924e-08	6.46401e-08	6.02745e-08	6.18461e-08	6.03909e-08	6.33304e-08	2.00272e-08	1.49704e-08	1.56998e-08	2.13423e-08	2.2772e-08	2.46692e-08	2.4622e-08	2.5033e-08	2.37816e-08	2.18535e-08
33	6.12931e-08	5.39296e-08	5.55594e-08	5.16595e-08	6.42908e-08	5.98961e-08	6.08275e-08	5.95467e-08	6.30685e-08	1.9416e-08	1.48848e-08	1.54779e-08	2.12059e-08	2.25992e-08	2.44055e-08	2.40199e-08	2.41236e-08	2.29012e-08	2.10676e-08
34	6.11185e-08	5.36968e-08	5.50938e-08	5.07864e-08	6.31849e-08	5.95758e-08	6.06237e-08	5.82661e-08	6.17879e-08	1.90413e-08	1.47612e-08	1.53451e-08	2.10295e-08	2.25156e-08	2.43691e-08	2.38034e-08	2.34942e-08	2.22282e-08	2.04546e-08
35	6.13222e-08	5.41042e-08	5.54139e-08	5.05245e-08	6.24573e-08	5.81788e-08	5.97215e-08	5.77713e-08	5.98379e-08	1.88849e-08	1.45138e-08	1.51377e-08	2.0913e-08	2.25519e-08	2.44692e-08	2.36161e-08	2.30012e-08	2.19026e-08	2.00399e-08
36	6.1264e-08	5.4046e-08	5.53266e-08	5.08737e-08	6.26028e-08	5.81788e-08	5.89064e-08	5.7131e-08	5.85862e-08	1.84992e-08	1.44265e-08	1.50541e-08	2.08021e-08	2.24264e-08	2.47111e-08	2.32268e-08	2.2581e-08	2.1466e-08	1.97834e-08
37	6.14386e-08	5.44535e-08	5.55594e-08	5.0961e-08	6.22244e-08	5.82079e-08	5.86153e-08	5.60251e-08	5.7684e-08	1.82409e-08	1.43428e-08	1.50195e-08	2.08148e-08	2.24101e-08	2.45274e-08	2.26338e-08	2.21972e-08	2.08312e-08	1.97089e-08
38	6.15842e-08	5.48318e-08	5.58796e-08	5.14558e-08	6.20498e-08	5.80624e-08	5.8237e-08	5.55303e-08	5.684e-08	1.82846e-08	1.43755e-08	1.49595e-08	2.06966e-08	2.22609e-08	2.42181e-08	2.20917e-08	2.19262e-08	2.018e-08	1.99817e-08
39	6.28938e-08	5.57923e-08	5.63452e-08	5.14558e-08	6.24282e-08	5.76549e-08	5.7946e-08	5.46572e-08	5.58214e-08	1.84301e-08	1.4321e-08	1.48594e-08	2.07075e-08	2.19335e-08	2.38489e-08	2.17407e-08	2.1386e-08	1.97361e-08	2.02054e-08
40	6.50766e-08	5.75385e-08	5.7946e-08	5.25035e-08	6.2952e-08	5.82661e-08	5.78877e-08	5.43371e-08	5.54721e-08	1.89249e-08	1.44083e-08	1.49431e-08	2.05201e-08	2.14333e-08	2.33014e-08	2.14096e-08	2.06547e-08	1.95906e-08	2.04274e-08
41	6.83945e-08	6.03618e-08	5.99543e-08	5.38714e-08	6.37378e-08	5.88482e-08	5.83243e-08	5.49774e-08	5.55885e-08	1.92268e-08	1.45374e-08	1.49849e-08	2.03364e-08	2.10131e-08	2.30413e-08	2.11331e-08	2.00909e-08	1.9527e-08	2.0371e-08
42	7.0519e-08	6.24573e-08	6.1526e-08	5.49774e-08	6.47565e-08	6.00417e-08	5.82661e-08	5.46863e-08	5.67236e-08	1.95179e-08	1.48012e-08	1.49322e-08	1.99981e-08	2.05765e-08	2.26502e-08	2.05911e-08	1.97089e-08	1.96943e-08	2.00745e-08
43	7.42443e-08	6.56296e-08	6.44654e-08	5.61415e-08	6.50766e-08	6.01872e-08	5.89646e-08	5.53848e-08	5.75967e-08	1.98526e-08	1.48248e-08	1.48812e-08	1.97143e-08	2.03473e-08	2.2099e-08	1.98362e-08	1.94469e-08	1.97798e-08	1.99453e-08
44	7.95121e-08	7.02571e-08	6.7987e-08	5.89355e-08	6.64154e-08	6.0711e-08	5.95467e-08	5.63743e-08	5.91974e-08	2.01982e-08	1.49831e-08	1.48812e-08	1.94942e-08	2.04928e-08	2.15169e-08	1.9305e-08	1.94087e-08	1.98726e-08	1.96306e-08
45	8.42269e-08	7.52339e-08	7.24399e-08	6.21953e-08	6.81616e-08	6.19916e-08	5.96633e-08	5.72766e-08	6.08857e-08	2.03946e-08	1.52323e-08	1.46211e-08	1.94269e-08	2.04328e-08	2.06111e-08	1.89576e-08	1.90267e-08	1.96252e-08	1.92196e-08
46	8.71082e-08	7.82607e-08	7.66017e-08	6.51057e-08	7.01989e-08	6.26319e-08	6.02745e-08	5.82952e-08	6.2952e-08	2.06093e-08	1.53742e-08	1.45265e-08	1.94251e-08	2.03219e-08	2.00909e-08	1.82391e-08	1.88194e-08	1.94615e-08	1.90286e-08
47	8.85052e-08	8.08218e-08	7.94539e-08	6.85691e-08	7.20906e-08	6.37378e-08	6.03327e-08	5.88191e-08	6.48729e-08	2.08858e-08	1.54106e-08	1.44865e-08	1.9396e-08	1.97471e-08	1.89394e-08	1.78462e-08	1.88248e-08	1.90795e-08	1.88357e-08
48	8.76612e-08	8.11419e-08	8.13457e-08	7.19742e-08	7.52339e-08	6.49602e-08	6.0973e-08	6.00126e-08	6.57751e-08	2.11295e-08	1.52887e-08	1.42609e-08	1.93269e-08	1.91359e-08	1.86648e-08	1.74279e-08	1.81791e-08	1.85811e-08	1.82155e-08
49	8.88253e-08	8.21315e-08	8.38777e-08	7.51756e-08	7.7504e-08	6.63863e-08	6.21371e-08	6.12349e-08	6.79579e-08	2.12859e-08	1.53833e-08	1.42409e-08	1.92232e-08	1.85993e-08	1.79463e-08	1.67512e-08	1.81209e-08	1.83264e-08	1.81154e-08
50	8.80686e-08	8.28591e-08	8.44889e-08	7.82898e-08	8.09673e-08	6.67355e-08	6.22244e-08	6.14968e-08	7.04608e-08	2.14278e-08	1.51941e-08	1.41536e-08	1.87448e-08	1.81573e-08	1.73587e-08	1.6713e-08	1.82082e-08	1.82137e-08	1.82137e-08
51	8.3674e-08	8.1171e-08	8.44598e-08	8.03852e-08	8.44016e-08	6.85691e-08	6.27774e-08	6.06528e-08	7.20615e-08	2.15333e-08	1.48103e-08	1.42391e-08	1.78044e-08	1.72878e-08	1.69949e-08	1.57198e-08	1.71568e-08	1.74279e-08	1.76934e-08
52	7.97741e-08	7.54085e-08	8.31792e-08	8.088e-08	8.79231e-08	7.09847e-08	6.43781e-08	6.11476e-08	7.36622e-08	2.16534e-08	1.46775e-08	1.4079e-08	1.79008e-08	1.65293e-08	1.66002e-08	1.51177e-08	1.68785e-08	1.69822e-08	1.70058e-08
53	8.03852e-08	7.48264e-08	7.99487e-08	7.96867e-08	8.99604e-08	7.31675e-08	6.56878e-08	6.19916e-08	7.40115e-08	2.15406e-08	1.43428e-08	1.39008e-08	1.71987e-08	1.6844e-08	1.59472e-08	1.51468e-08	1.69294e-08	1.72823e-08	1.68694e-08
54	8.06181e-08	7.6107e-08	7.67182e-08	8.01233e-08	9.24924e-08	7.43898e-08	6.6852e-08	6.23409e-08	7.54376e-08	2.13878e-08	1.39699e-08	1.35061e-08	1.64874e-08	1.57999e-08	1.58853e-08	1.48212e-08	1.58399e-08	1.70622e-08	1.69622e-08
55	7.98032e-08	7.59615e-08	7.66599e-08	7.97158e-08	9.42678e-08	7.63398e-08	6.74631e-08	6.15551e-08	7.60779e-08	2.06638e-08	1.36898e-08	1.36861e-08	1.68494e-08	1.48048e-08	1.5587e-08	1.39244e-08	1.50104e-08	1.57944e-08	1.60036e-08
56	8.67008e-08	7.6689e-08	7.71838e-08	7.77077e-08	9.51409e-08	7.77659e-08	6.8278e-08	6.13222e-08	7.6689e-08	2.00017e-08	1.33314e-08	1.31532e-08	1.55379e-08	1.53378e-08	1.45647e-08	1.33878e-08	1.45101e-08	1.56507e-08	1.51396e-08
57	9.85751e-08	8.55366e-08	7.67764e-08	7.38951e-08	9.31036e-08	7.93666e-08	6.89183e-08	6.15551e-08	7.79987e-08	1.94597e-08	1.30568e-08	1.28039e-08	1.48521e-08	1.44428e-08	1.48812e-08	1.36407e-08	1.40881e-08	1.53833e-08	1.50031e-08
58	1.09285e-07	9.6305e-08	7.64271e-08	7.3022e-08	9.27544e-08	8.12583e-08	6.95295e-08	6.10021e-08	7.83771e-08	1.87248e-08	1.2884e-08	1.35261e-08	1.55688e-08	1.38899e-08	1.53542e-08	1.30695e-08	1.36407e-08	1.42209e-08	1.50995e-08
59	1.20869e-07	1.06753e-07	8.21315e-08	7.37205e-08	9.34238e-08	8.53038e-08	7.06646e-08	5.96633e-08	7.84353e-08	1.75534e-08	1.28549e-08	1.28912e-08	1.50141e-08	1.4592e-08	1.38171e-08	1.22691e-08	1.29313e-08	1.37225e-08	1.40045e-08
60	1.25206e-07	1.17755e-07	9.01932e-08	7.34294e-08	9.24633e-08	8.7341e-08	7.08683e-08	5.89355e-08	7.81733e-08	1.61637e-08	1.25529e-08	1.17398e-08	1.33387e-08	1.42609e-08	1.34569e-08	1.24438e-08	1.25675e-08	1.28767e-08	1.30786e-08
61	1.11788e-07	1.21946e-07	9.87206e-08	7.26436e-08	9.05716e-08	8.89418e-08	7.04317e-08	5.76258e-08	7.86681e-08	1.48976e-08	1.20891e-08	1.27166e-08	1.29822e-08	1.32114e-08	1.417e-08	1.16434e-08	1.20982e-08	1.17398e-08	1.2411e-08
62	1.0393e-07	1.11934e-07	1.09518e-07	7.22653e-08	8.51874e-08	8.96694e-08	6.95295e-08	5.66945e-08	7.83771e-08	1.37698e-08	1.24929e-08	1.34169e-08	1.40445e-08	1.32878e-08	1.32532e-08	1.05484e-08	1.10868e-08	1.13633e-08	1.17998e-08
63	9.77602e-08	1.04309e-07	1.18773e-07	7.53212e-08	8.09382e-08	9.12701e-08	6.74922e-08	5.48901e-08	7.68055e-08	1.27257e-08	1.24801e-08	1.1658e-08	1.32459e-08	1.43737e-08	1.20945e-08	1.09158e-08	1.11377e-08	1.03847e-08	1.0763e-08
64	9.12119e-08	9.75856e-08	1.15717e-07	8.08218e-08	7.96285e-08	9.46461e-08	6.74922e-08	5.22416e-08	7.42443e-08	1.15797e-08	1.11741e-08	9.90082e-09	1.11905e-08	1.37134e-08	1.21091e-08	1.0592e-08	1.05065e-08	1.02282e-08	9.86444e-09
65	8.46635e-08	9.17357e-08	1.03959e-07	8.60023e-08	7.97158e-08	9.71199e-08	6.74049e-08	5.13103e-08	7.15668e-08	1.0743e-08	1.05848e-08	1.09449e-08	1.10359e-08	1.25256e-08	1.22946e-08	9.76075e-09	9.54975e-09	9.90627e-09	9.32965e-09
66	7.96867e-08	8.47508e-08	9.41805e-08	9.04552e-08	7.95994e-08	9.84296e-08	6.69393e-08	5.03499e-08	6.95877e-08	9.88808e-09	1.19963e-08	1.32878e-08	1.21163e-08	1.25765e-08	1.13887e-08	9.1714e-09	9.45516e-09	9.22597e-09	8.76577e-09
67	7.65144e-08	8.0036e-08	8.56239e-08	9.56938e-08	7.97158e-08	9.94773e-08	6.59497e-08	4.93603e-08	6.74049e-08	9.37877e-09	1.27257e-08	1.26475e-08	1.24565e-08	1.30549e-08	1.04047e-08	9.37695e-09	9.36967e-09	9.29509e-09	8.15459e-09
68	7.47682e-08	7.94539e-08	8.09673e-08	1.03115e-07	7.80278e-08	9.6858e-08	6.24573e-08	4.68865e-08	6.41162e-08	9.03316e-09	1.0281e-08	8.78941e-09	1.09176e-08	1.30586e-08	9.94083e-09	9.35876e-09	8.69119e-09	8.79487e-09	7.7344e-09
69	7.34585e-08	7.87845e-08	7.72711e-08	1.05298e-07	7.43607e-08	9.31909e-08	5.84698e-08	4.25791e-08	6.05364e-08	8.86581e-09	7.55978e-09	6.99404e-09	9.34966e-09	1.22382e-08	1.01173e-08	8.87127e-09	8.25463e-09	7.93085e-09	7.42332e-09
70	6.95295e-08	7.62525e-08	7.25563e-08	9.81677e-08	6.92385e-08	8.95238e-08	5.50356e-08	3.87374e-08	5.39296e-08	8.05454e-09	8.99678e-09	1.08576e-08	9.72983e-09	1.05229e-08	1.0572e-08	8.1364e-09	8.1364e-09	7.41059e-09	6.90491e-09
71	6.57751e-08	7.33712e-08	6.94713e-08	8.90582e-08	6.62408e-08	8.68754e-08	5.23871e-08	3.62345e-08	4.83417e-08	7.06862e-09	1.28203e-08	1.45138e-08	1.22346e-08	9.64616e-09	9.38786e-09	8.32921e-09	7.94722e-09	7.02315e-09	6.26463e-09
72	6.12349e-08	6.97041e-08	6.65027e-08	8.05308e-08	6.55132e-08	8.54202e-08	5.02916e-08	3.44592e-08	4.36269e-08	7.04316e-09	1.32969e-08	1.34624e-08	1.30004e-08	1.12378e-08	7.81807e-09	8.64935e-09	7.20505e-09	6.18641e-09	5.95722e-09
73	5.52393e-08	6.38543e-08	6.14386e-08	7.13922e-08	6.3505e-08	8.34702e-08	4.73231e-08	3.15779e-08	3.85046e-08	7.42151e-09	9.55339e-09	8.0982e-09	1.08612e-08	1.20509e-08	8.05272e-09	7.75805e-09	6.45198e-09	5.25873e-09	5.31693e-09
74	4.91566e-08	5.69273e-08	5.46863e-08	6.11476e-08	6.21953e-08	8.13457e-08	4.40052e-08	2.87547e-08	3.39644e-08	7.30873e-09	5.06409e-09	4.31831e-09	7.76168e-09	1.01773e-08	9.3915e-09	6.57568e-09	6.18095e-09	4.65664e-09	4.50385e-09
75	4.7032e-08	5.43662e-08	5.22998e-08	5.69564e-08	7.17123e-08	7.92793e-08	4.06874e-08	2.631e-08	3.03264e-08	6.59568e-09	4.27829e-09	6.5302e-09	7.69438e-09	7.44879e-09	9.18959e-09	6.55385e-09	5.84262e-09	4.26556e-09	3.95087e-09
76	4.37433e-08	5.12521e-08	4.93603e-08	5.37259e-08	7.9745e-08	7.2178e-08	3.62636e-08	2.27884e-08	2.5466e-08	5.44244e-09	7.07408e-09	1.04683e-08	9.96812e-09	6.73393e-09	7.00859e-09	6.80123e-09	4.94768e-09	3.57797e-09	3.55978e-09
77	4.02217e-08	4.79633e-08	4.59261e-08	4.9826e-08	8.21606e-08	6.32431e-08	3.1607e-08	1.92377e-08	2.04601e-08	4.60207e-09	9.72074e-09	1.24183e-08	1.14233e-08	8.16186e-09	5.62252e-09	6.21915e-09	4.10003e-09	3.01226e-09	3.09048e-09
78	3.60308e-08	4.35687e-08	4.13277e-08	4.50821e-08	8.15494e-08	5.44244e-08	2.7154e-08	1.64729e-08	1.65602e-08	4.27829e-09	1.00445e-08	1.13651e-08	1.07557e-08	8.97131e-09	6.01543e-09	4.93677e-09	3.86174e-09	2.73941e-09	2.48839e-09
79	3.25383e-08	3.95232e-08	3.67293e-08	4.08038e-08	7.91047e-08	4.6741e-08	2.32541e-08	1.39408e-08	1.35624e-08	4.3365e-09	8.33103e-09	8.21279e-09	8.49838e-09	8.14549e-09	6.72301e-09	4.12913e-09	3.5234e-09	2.52113e-09	2.17916e-09
80	2.86674e-08	3.85046e-08	3.50412e-08	3.64382e-08	7.66599e-08	4.0571e-08	2.02273e-08	1.20781e-08	1.10886e-08	4.28557e-09	5.83717e-09	3.95815e-09	6.281e-09	6.32647e-09	6.48836e-09	3.95451e-09	3.08684e-09	2.20099e-09	1.90086e-09
81	2.5757e-08	7.33419e-09	5.35513e-09	2.64264e-08	7.05772e-08	3.39644e-08	1.77243e-08	1.0623e-08	9.22597e-09	4.44928e-09	2.43746e-09	2.32832e-09	4.20553e-09	4.63118e-09	5.23144e-09	3.94905e-09	2.62482e-09	1.8481e-09	1.70258e-09
82	2.38653e-09	6.11184e-10	4.65665e-10	2.09549e-09	5.50356e-08	2.83181e-08	1.5105e-08	9.48791e-09	7.82899e-09	2.14642e-09	1.69167e-09	2.75396e-09	3.7526e-09	4.5566e-09	3.85447e-09	3.57251e-09	2.15188e-09	1.56798e-09	1.32241e-09
83	2.03728e-10	2.91041e-11	2.91041e-11	2.32832e-10	4.97678e-09	2.33996e-08	1.28931e-08	8.32375e-09	7.01405e-09	2.23373e-09	1.53887e-09	3.07956e-09	4.18916e-09	5.89355e-09	3.63254e-09	3.04864e-09	2.07548e-09	1.43155e-09	1.11869e-09
84	2.91041e-11	0	0	2.91041e-11	2.9104e-10	1.12632e-08	1.12632e-08	7.53795e-09	6.69391e-09	1.90268e-09	1.42609e-09	2.90858e-09	5.50247e-09	5.08228e-09	5.96995e-09	3.49429e-09	2.26829e-09	1.28421e-09	1.02046e-09
85	2.91041e-11	0	2.91041e-11	2.91041e-11	2.91041e-11	1.04775e-09	1.04483e-08	7.65436e-09	6.69391e-09	1.50613e-09	1.46975e-09	2.76306e-09	4.96405e-09	3.7053e-09	9.33329e-09	6.12093e-09	3.03773e-09	1.35879e-09	8.98584e-10

## Sheet: y-pol
Supplementary Figure 8. (b)
columns: phi; rows: theta; in degrees				measured values in Ampere
bias voltage	1V
laser power	3mW
aperture	3mm
	0	5	10	15	20	25	30	35	40	45	50	55	60	65	70	75	80	85	90
-85	2.63755e-11	3.91085e-11	3.8199e-10	1.39154e-10	4.38378e-10	1.4552e-11	5.82081e-11	2.91041e-11	1.03319e-09	4.89675e-09	7.31964e-09	9.10956e-09	1.41445e-08	2.10713e-08	1.88521e-08	1.77316e-08	1.7426e-08	1.1838e-08	1.2e-08
-84	2.09185e-11	2.39199e-10	1.94906e-09	1.48794e-09	1.47703e-09	4.1837e-11	0	7.27601e-12	6.67936e-09	6.65753e-09	8.72393e-09	9.96084e-09	1.41591e-08	3.00281e-08	2.09258e-08	1.98271e-08	1.76661e-08	1.35479e-08	1.5e-08
-83	1.26421e-10	1.39244e-09	1.79899e-09	2.15643e-09	1.79535e-09	5.00224e-11	2.91041e-11	1.30968e-10	8.66572e-09	7.87992e-09	1.04265e-08	1.11687e-08	1.5236e-08	3.10758e-08	2.06711e-08	2.33923e-08	1.93978e-08	1.55125e-08	1.84e-08
-82	8.49472e-10	1.26511e-09	1.87903e-09	2.5757e-09	1.85356e-09	4.72939e-11	5.09319e-11	1.96452e-10	1.06448e-08	9.60432e-09	1.26821e-08	1.30822e-08	1.88594e-08	2.59098e-08	2.4149e-08	2.57788e-08	2.08094e-08	1.80372e-08	2.12e-08
-81	9.87718e-10	1.58253e-09	2.07366e-09	2.7576e-09	2.51295e-09	2.5466e-11	5.09319e-11	5.38424e-10	1.25293e-08	1.14015e-08	1.54324e-08	1.44501e-08	2.25483e-08	2.42654e-08	2.82527e-08	2.72995e-08	2.29121e-08	1.98344e-08	2.46e-08
-80	1.25693e-09	1.52796e-09	2.07639e-09	2.86583e-09	4.54477e-09	1.30968e-10	9.45879e-11	5.23144e-09	1.46029e-08	1.27766e-08	1.73897e-08	1.62255e-08	2.38725e-08	2.63609e-08	3.14324e-08	2.68702e-08	2.47093e-08	2.06929e-08	2.45e-08
-79	1.31423e-09	1.49794e-09	2.09094e-09	3.03045e-09	5.86172e-09	2.59844e-09	2.29194e-09	1.68367e-08	1.71714e-08	1.44428e-08	2.07293e-08	1.73678e-08	2.54441e-08	3.00499e-08	3.27639e-08	2.62736e-08	2.29994e-08	2.0431e-08	2.63e-08
-78	1.31968e-09	1.5798e-09	2.16643e-09	3.12595e-09	5.81534e-09	9.59159e-09	1.19472e-08	1.89685e-08	1.8692e-08	1.5818e-08	2.24974e-08	1.94487e-08	2.82672e-08	3.24656e-08	3.12432e-08	2.6732e-08	2.18862e-08	2.0853e-08	2.51e-08
-77	1.3406e-09	1.72805e-09	2.21554e-09	3.34877e-09	5.7735e-09	1.01473e-08	1.35333e-08	1.9296e-08	2.07511e-08	1.73169e-08	2.37852e-08	2.42727e-08	2.93222e-08	3.12432e-08	2.82963e-08	2.69648e-08	2.1355e-08	2.03728e-08	2.29e-08
-76	1.37971e-09	1.7144e-09	2.27375e-09	3.39516e-09	6.43834e-09	1.02619e-08	1.42609e-08	2.02346e-08	2.25629e-08	1.87721e-08	1.84883e-08	2.62081e-08	2.76633e-08	2.69066e-08	2.77142e-08	2.38653e-08	1.97034e-08	1.88594e-08	2.08e-08
-75	1.46702e-09	1.71895e-09	2.38653e-09	3.39698e-09	7.03588e-09	1.01255e-08	1.36861e-08	2.04383e-08	2.39889e-08	1.96088e-08	1.76443e-08	2.54514e-08	2.52622e-08	2.4149e-08	2.86601e-08	1.98125e-08	1.70622e-08	1.67639e-08	2.04e-08
-74	1.46975e-09	1.78716e-09	2.4411e-09	3.56705e-09	7.29418e-09	9.71801e-09	1.34897e-08	2.00163e-08	2.44546e-08	1.97325e-08	2.16388e-08	2.5044e-08	2.3647e-08	2.57206e-08	2.66592e-08	1.87066e-08	1.44574e-08	1.49668e-08	1.91e-08
-73	1.58526e-09	1.83901e-09	2.47293e-09	3.68165e-09	7.3351e-09	9.12956e-09	1.30531e-08	1.93542e-08	2.44619e-08	1.61018e-08	2.48402e-08	2.64846e-08	2.46656e-08	2.64264e-08	2.14642e-08	1.8954e-08	1.3999e-08	1.44792e-08	1.64e-08
-72	1.62982e-09	1.85447e-09	2.61208e-09	3.86629e-09	7.78806e-09	8.09911e-09	1.2813e-08	1.89976e-08	2.39962e-08	1.47266e-08	2.54005e-08	2.81071e-08	2.52986e-08	2.32177e-08	1.81973e-08	1.62692e-08	1.29731e-08	1.33151e-08	1.51e-08
-71	1.72623e-09	2.00181e-09	2.80581e-09	4.17552e-09	8.08819e-09	7.36966e-09	1.28785e-08	1.87648e-08	2.21117e-08	1.7979e-08	2.46438e-08	2.7867e-08	2.32322e-08	1.86993e-08	1.83428e-08	1.33514e-08	1.12341e-08	1.18017e-08	1.46e-08
-70	1.85174e-09	2.05274e-09	2.81217e-09	4.44382e-09	8.34103e-09	7.74168e-09	1.21436e-08	1.81682e-08	1.63346e-08	1.93542e-08	2.35087e-08	2.54587e-08	2.02418e-08	1.7979e-08	1.63274e-08	1.31186e-08	1.06375e-08	1.10595e-08	1.25e-08
-69	1.87721e-09	2.09367e-09	2.84128e-09	4.84764e-09	8.2419e-09	9.09137e-09	9.58249e-09	1.55125e-08	1.70695e-08	1.85029e-08	2.17116e-08	2.27811e-08	1.97325e-08	1.85538e-08	1.226e-08	1.25293e-08	1.00918e-08	1.03901e-08	1.15e-08
-68	1.95088e-09	2.14915e-09	2.87766e-09	5.69801e-09	8.15822e-09	8.97768e-09	8.36741e-09	1.17726e-08	1.9034e-08	1.74915e-08	2.08967e-08	2.15879e-08	2.11368e-08	1.59854e-08	1.19181e-08	1.04847e-08	9.65525e-09	1.01718e-08	1.08e-08
-67	2.06184e-09	2.29558e-09	3.03409e-09	6.55476e-09	7.92903e-09	8.66299e-09	1.10813e-08	1.47048e-08	1.76516e-08	1.64365e-08	1.98926e-08	2.09913e-08	1.99944e-08	1.31259e-08	1.21e-08	1.02519e-08	9.64798e-09	9.7935e-09	9.14e-09
-66	2.15734e-09	2.422e-09	3.21599e-09	6.99586e-09	7.9072e-09	8.72757e-09	1.07394e-08	1.45156e-08	1.60145e-08	1.56216e-08	1.80008e-08	1.91286e-08	1.67785e-08	1.39553e-08	9.93901e-09	1.03392e-08	9.14594e-09	9.18232e-09	9.33e-09
-65	2.18371e-09	2.46202e-09	3.32695e-09	7.4115e-09	8.02726e-09	8.92493e-09	1.04192e-08	1.38462e-08	1.47193e-08	1.4501e-08	1.61673e-08	1.63201e-08	1.51778e-08	1.41154e-08	9.86626e-09	9.21142e-09	8.83307e-09	8.98586e-09	1.03e-08
-64	2.24647e-09	2.54569e-09	3.53977e-09	7.71894e-09	8.13549e-09	8.88582e-09	1.00773e-08	1.31477e-08	1.35042e-08	1.33223e-08	1.51632e-08	1.53524e-08	1.47703e-08	1.22309e-08	1.0281e-08	9.29145e-09	8.73848e-09	8.90583e-09	9.49e-09
-63	2.22009e-09	2.59753e-09	3.99089e-09	7.90811e-09	8.14822e-09	8.83944e-09	9.73529e-09	1.26093e-08	1.27403e-08	1.24638e-08	1.38899e-08	1.4763e-08	1.31404e-08	1.14888e-08	9.37149e-09	8.92038e-09	8.02544e-09	8.60024e-09	8.08e-09
-62	2.2974e-09	2.65756e-09	4.54295e-09	8.08546e-09	8.21643e-09	8.71029e-09	9.47335e-09	1.22164e-08	1.21946e-08	1.16489e-08	1.25511e-08	1.33005e-08	1.16925e-08	1.14742e-08	9.13138e-09	8.38924e-09	7.68347e-09	8.20006e-09	7.68e-09
-61	2.4029e-09	2.76397e-09	4.86855e-09	7.81444e-09	8.02726e-09	8.42471e-09	9.2187e-09	1.1889e-08	1.17216e-08	1.09285e-08	1.1969e-08	1.24638e-08	1.20127e-08	1.05575e-08	9.07318e-09	8.04727e-09	7.53795e-09	7.65436e-09	7.79e-09
-60	2.52659e-09	3.00498e-09	4.99679e-09	7.28053e-09	7.84081e-09	8.10093e-09	8.884e-09	1.14524e-08	1.11759e-08	1.04629e-08	1.1467e-08	1.21873e-08	1.17507e-08	1.00409e-08	8.52748e-09	7.72712e-09	7.12319e-09	7.63254e-09	7.23e-09
-59	2.633e-09	3.20235e-09	5.16505e-09	6.89127e-09	7.47792e-09	7.75259e-09	8.46927e-09	1.10522e-08	1.07758e-08	1.02592e-08	1.09285e-08	1.14524e-08	1.08558e-08	1.00845e-08	8.09092e-09	7.25416e-09	6.77394e-09	7.37785e-09	6.91e-09
-58	2.74669e-09	3.36514e-09	5.36332e-09	6.65298e-09	7.22233e-09	7.44788e-09	8.0982e-09	1.05866e-08	1.02373e-08	9.96084e-09	1.05939e-08	1.08412e-08	1.0361e-08	9.52429e-09	7.84354e-09	6.90491e-09	6.27918e-09	6.92674e-09	6.08e-09
-57	2.88766e-09	3.48429e-09	5.24872e-09	6.45016e-09	6.95221e-09	7.06498e-09	7.81444e-09	1.01136e-08	9.76439e-09	9.62615e-09	1.0492e-08	1.04192e-08	9.64798e-09	8.63662e-09	7.31964e-09	6.74484e-09	6.23552e-09	6.57749e-09	6.82e-09
-56	2.9877e-09	3.60707e-09	4.96223e-09	6.32556e-09	6.64207e-09	6.70755e-09	7.34875e-09	9.6698e-09	9.17504e-09	9.00769e-09	9.8517e-09	9.7935e-09	9.0659e-09	8.02544e-09	6.92674e-09	6.37377e-09	6.12638e-09	6.38104e-09	7.58e-09
-55	3.09593e-09	3.55432e-09	4.72849e-09	5.95631e-09	6.36649e-09	6.41833e-09	7.25416e-09	9.22597e-09	8.64389e-09	8.65845e-09	9.25507e-09	9.21142e-09	8.64389e-09	7.63254e-09	6.89764e-09	6.2428e-09	5.81352e-09	6.17004e-09	6.02e-09
-54	3.06228e-09	3.27783e-09	4.62299e-09	5.63253e-09	6.09091e-09	6.17823e-09	6.91219e-09	8.65117e-09	8.11275e-09	8.02544e-09	8.47655e-09	8.62934e-09	8.22916e-09	7.42878e-09	6.73029e-09	6.08273e-09	5.58069e-09	6.19187e-09	6.36e-09
-53	3.1405e-09	3.31967e-09	4.54568e-09	5.12048e-09	5.79169e-09	5.88992e-09	6.44653e-09	8.54203e-09	7.60343e-09	6.6066e-09	7.42151e-09	8.03999e-09	7.66892e-09	7.22505e-09	6.59932e-09	5.55886e-09	5.56614e-09	5.879e-09	6.3e-09
-52	3.13049e-09	3.14141e-09	4.442e-09	4.97769e-09	5.40606e-09	5.62162e-09	6.37377e-09	7.97451e-09	7.2105e-09	5.84262e-09	6.76667e-09	7.83626e-09	7.20323e-09	6.96312e-09	6.33011e-09	5.33331e-09	5.47882e-09	5.62434e-09	5.38e-09
-51	3.15505e-09	2.60572e-09	4.20735e-09	3.64982e-09	5.22962e-09	5.48337e-09	5.82079e-09	7.63254e-09	6.74484e-09	5.457e-09	6.14821e-09	7.26871e-09	6.56294e-09	6.59932e-09	6.2719e-09	5.20234e-09	5.20961e-09	5.60252e-09	5.24e-09
-50	3.21326e-09	2.50385e-09	4.05547e-09	3.67164e-09	4.16279e-09	4.63481e-09	5.64617e-09	6.91946e-09	6.80305e-09	5.26782e-09	5.84262e-09	7.10136e-09	6.02452e-09	6.33739e-09	6.06818e-09	5.19506e-09	5.29693e-09	5.457e-09	5.73e-09
-49	3.13959e-09	2.60754e-09	3.26783e-09	3.46428e-09	3.83446e-09	4.30103e-09	5.15868e-09	6.2719e-09	6.38832e-09	5.00589e-09	5.40606e-09	6.82488e-09	5.84262e-09	6.08273e-09	5.77714e-09	5.25327e-09	5.20961e-09	5.23144e-09	5.68e-09
-48	3.12777e-09	2.62845e-09	3.21872e-09	3.17051e-09	3.70257e-09	4.20644e-09	4.80216e-09	5.85717e-09	6.59205e-09	4.86764e-09	5.24599e-09	6.48291e-09	5.668e-09	5.88628e-09	5.70438e-09	5.23872e-09	5.24599e-09	5.08592e-09	5.69e-09
-47	3.03227e-09	2.73305e-09	2.98952e-09	3.08775e-09	3.52522e-09	3.88903e-09	4.5184e-09	5.53703e-09	6.2719e-09	4.75123e-09	5.01316e-09	6.02452e-09	5.52976e-09	5.88628e-09	5.63162e-09	5.12958e-09	3.25237e-09	4.93313e-09	5.66e-09
-46	2.93132e-09	2.69848e-09	2.91404e-09	3.06774e-09	3.44154e-09	3.76625e-09	4.21281e-09	5.13685e-09	5.94449e-09	4.48929e-09	4.83126e-09	5.8499e-09	5.40606e-09	5.88628e-09	5.49338e-09	5.03499e-09	3.33968e-09	4.80216e-09	5.73e-09
-45	2.88038e-09	2.80944e-09	2.89312e-09	3.07229e-09	3.34605e-09	3.5816e-09	4.14005e-09	4.83854e-09	5.55886e-09	4.41653e-09	4.60571e-09	5.49338e-09	5.25327e-09	5.79897e-09	5.5152e-09	5.02044e-09	4.01636e-09	4.70757e-09	5.17e-09
-44	2.87311e-09	2.75033e-09	2.87584e-09	3.02317e-09	3.3606e-09	3.47428e-09	4.05274e-09	4.5184e-09	5.18779e-09	4.3365e-09	4.52567e-09	5.31875e-09	5.20961e-09	5.73348e-09	5.5152e-09	5.07137e-09	3.33968e-09	4.56933e-09	4.96e-09
-43	2.93223e-09	2.82672e-09	2.91404e-09	3.04318e-09	3.2942e-09	3.43699e-09	3.84901e-09	4.19098e-09	5.0932e-09	4.20553e-09	4.3656e-09	5.20234e-09	5.12958e-09	5.52248e-09	5.40606e-09	5.10047e-09	3.21599e-09	4.46747e-09	6.08e-09
-42	2.87038e-09	2.75033e-09	2.87584e-09	2.99316e-09	3.2651e-09	3.41608e-09	3.79808e-09	4.1837e-09	4.99134e-09	4.21281e-09	4.3365e-09	4.9404e-09	4.96223e-09	5.42062e-09	5.47882e-09	5.20234e-09	2.50294e-09	4.41653e-09	5.08e-09
-41	2.91404e-09	2.82309e-09	2.85219e-09	3.00044e-09	3.23418e-09	3.32513e-09	3.76897e-09	3.99453e-09	4.71485e-09	4.05274e-09	4.19098e-09	4.82399e-09	4.80216e-09	5.05682e-09	5.22417e-09	5.04227e-09	3.28875e-09	4.35833e-09	5.09e-09
-40	2.93313e-09	2.83036e-09	2.9486e-09	3.05046e-09	3.27965e-09	3.31694e-09	3.80535e-09	3.96543e-09	4.53295e-09	4.04546e-09	4.1546e-09	4.76578e-09	4.7294e-09	4.77306e-09	4.96951e-09	4.78033e-09	3.04136e-09	4.19098e-09	4.39e-09
-39	2.9486e-09	2.88311e-09	3.00498e-09	3.07502e-09	3.29784e-09	3.28056e-09	3.77625e-09	3.92905e-09	4.38015e-09	3.9436e-09	4.1255e-09	4.81671e-09	4.62754e-09	4.62026e-09	4.59843e-09	4.53295e-09	2.7576e-09	4.11822e-09	4.51e-09
-38	2.88766e-09	2.88038e-09	3.00317e-09	3.03773e-09	3.2751e-09	3.30148e-09	3.58706e-09	3.87811e-09	4.30012e-09	3.89267e-09	4.03091e-09	4.63481e-09	4.60571e-09	4.45291e-09	4.39471e-09	4.37288e-09	3.92905e-09	4.06001e-09	4.58e-09
-37	2.89312e-09	2.84491e-09	3.01135e-09	3.02863e-09	3.24782e-09	3.2842e-09	3.57251e-09	3.84901e-09	4.19098e-09	3.90722e-09	3.95087e-09	4.53295e-09	4.40926e-09	4.26374e-09	4.1546e-09	4.13277e-09	3.39789e-09	3.95087e-09	4.44e-09
-36	2.88766e-09	2.87856e-09	3.00044e-09	3.10321e-09	3.25237e-09	3.25146e-09	3.61617e-09	3.75442e-09	4.06729e-09	3.83446e-09	3.87084e-09	4.45291e-09	4.27829e-09	4.14732e-09	4.05274e-09	4.14732e-09	2.67029e-09	3.89267e-09	3.91e-09
-35	2.9686e-09	2.89585e-09	3.02863e-09	3.05046e-09	3.24327e-09	3.22963e-09	3.52158e-09	3.73987e-09	4.07456e-09	3.79808e-09	3.86356e-09	4.49657e-09	4.22008e-09	4.02363e-09	4.03818e-09	4.05274e-09	2.59026e-09	3.81991e-09	4.1e-09
-34	3.02408e-09	2.95042e-09	2.95587e-09	3.11049e-09	3.30967e-09	3.31239e-09	3.47792e-09	3.84901e-09	4.04546e-09	3.7908e-09	3.86356e-09	4.40926e-09	4.14732e-09	4.03818e-09	3.91449e-09	4.03091e-09	3.40516e-09	3.82718e-09	3.74e-09
-33	2.96588e-09	2.97406e-09	3.00044e-09	3.15778e-09	3.27329e-09	3.20416e-09	3.52885e-09	3.76897e-09	4.01636e-09	3.7908e-09	3.84173e-09	4.22008e-09	4.27102e-09	3.98725e-09	3.89267e-09	3.9436e-09	3.65982e-09	3.78353e-09	4.1e-09
-32	3.10412e-09	2.99771e-09	3.02227e-09	3.15414e-09	3.25146e-09	3.28238e-09	3.4852e-09	3.84901e-09	3.95815e-09	3.73987e-09	3.67437e-09	4.13277e-09	4.11094e-09	3.86356e-09	3.91449e-09	3.86356e-09	3.74715e-09	3.7617e-09	4.13e-09
-31	3.0159e-09	2.91222e-09	3.06501e-09	3.13686e-09	3.29966e-09	3.21963e-09	3.40516e-09	3.73987e-09	3.9727e-09	3.6671e-09	3.6962e-09	4.05274e-09	4.04546e-09	3.83446e-09	3.92177e-09	3.87084e-09	3.72532e-09	3.71075e-09	4.02e-09
-30	3.03955e-09	3.09321e-09	3.05774e-09	3.18779e-09	3.29966e-09	3.26965e-09	3.41971e-09	3.74715e-09	3.89267e-09	3.65982e-09	3.65254e-09	3.92905e-09	3.96543e-09	3.86356e-09	3.95087e-09	3.79808e-09	3.81991e-09	3.65254e-09	3.98e-09
-29	3.16869e-09	3.02227e-09	3.03045e-09	3.18961e-09	3.25055e-09	3.21781e-09	3.3324e-09	3.65982e-09	3.75442e-09	3.60161e-09	3.65982e-09	3.89994e-09	3.86356e-09	3.81263e-09	3.78353e-09	3.81991e-09	3.7617e-09	3.60889e-09	4.07e-09
-28	3.07683e-09	2.99771e-09	3.01772e-09	3.23418e-09	3.3324e-09	3.19143e-09	3.36151e-09	3.65982e-09	3.7617e-09	3.56523e-09	3.61617e-09	3.84901e-09	3.81263e-09	3.7617e-09	3.74715e-09	3.78353e-09	3.84901e-09	3.63072e-09	4.13e-09
-27	3.16324e-09	3.14596e-09	3.02317e-09	3.1887e-09	3.29966e-09	3.17233e-09	3.3324e-09	3.55796e-09	3.73259e-09	3.58706e-09	3.59434e-09	3.79808e-09	3.79808e-09	3.68165e-09	3.73987e-09	3.79808e-09	3.73987e-09	3.55796e-09	4.15e-09
-26	3.24418e-09	3.13777e-09	3.10048e-09	3.23236e-09	3.32513e-09	3.16324e-09	3.25964e-09	3.53613e-09	3.65254e-09	3.47065e-09	3.59434e-09	3.74715e-09	3.78353e-09	3.63072e-09	3.73987e-09	3.7617e-09	3.16506e-09	3.55068e-09	4.18e-09
-25	3.20053e-09	3.14141e-09	3.09593e-09	3.1978e-09	3.34514e-09	3.17961e-09	3.25237e-09	3.4852e-09	3.60161e-09	3.55796e-09	3.57979e-09	3.77625e-09	3.73259e-09	3.63072e-09	3.73259e-09	3.73987e-09	3.73987e-09	3.49247e-09	4.17e-09
-24	3.28602e-09	3.15141e-09	3.11412e-09	3.19962e-09	3.3224e-09	3.19507e-09	3.21599e-09	3.44882e-09	3.57979e-09	3.53613e-09	3.57979e-09	3.76897e-09	3.63072e-09	3.4852e-09	3.64527e-09	3.68892e-09	3.59434e-09	3.53613e-09	4.29e-09
-23	3.33058e-09	3.17233e-09	3.11867e-09	3.26237e-09	3.34423e-09	3.21235e-09	3.16506e-09	3.35423e-09	3.60889e-09	3.52158e-09	3.60889e-09	3.71803e-09	3.68165e-09	3.49975e-09	3.65254e-09	3.68165e-09	3.57979e-09	3.47065e-09	4.22e-09
-22	3.35969e-09	3.23054e-09	3.2169e-09	3.28238e-09	3.37697e-09	3.31967e-09	3.19416e-09	3.32513e-09	3.60889e-09	3.4852e-09	3.5143e-09	3.67437e-09	3.57979e-09	3.41971e-09	3.54341e-09	3.63072e-09	3.52885e-09	3.40516e-09	4.21e-09
-21	3.43699e-09	3.21326e-09	3.24236e-09	3.31603e-09	3.44336e-09	3.34241e-09	3.17233e-09	3.33968e-09	3.60161e-09	3.53613e-09	3.60161e-09	3.59434e-09	3.52885e-09	3.36878e-09	3.54341e-09	3.61617e-09	3.52885e-09	3.39061e-09	4.04e-09
-20	3.43518e-09	3.25782e-09	3.25419e-09	3.32967e-09	3.46155e-09	3.28238e-09	3.20871e-09	3.25964e-09	3.58706e-09	3.59434e-09	3.55796e-09	3.65982e-09	3.55068e-09	3.41244e-09	3.55796e-09	3.64527e-09	3.53613e-09	3.41971e-09	3.97e-09
-19	3.42153e-09	3.28511e-09	3.31421e-09	3.33331e-09	3.47974e-09	3.33331e-09	3.20144e-09	3.20144e-09	3.60161e-09	3.60889e-09	3.54341e-09	3.54341e-09	3.42699e-09	3.25237e-09	3.57979e-09	3.57979e-09	3.47065e-09	3.28875e-09	3.85e-09
-18	3.47428e-09	3.25237e-09	3.34877e-09	3.37788e-09	3.55887e-09	3.36151e-09	3.25964e-09	3.2742e-09	3.71803e-09	3.59434e-09	3.57979e-09	3.63072e-09	3.41244e-09	3.31785e-09	3.54341e-09	3.62344e-09	3.49975e-09	3.26692e-09	3.89e-09
-17	3.49338e-09	3.32149e-09	3.39243e-09	3.35969e-09	3.5616e-09	3.36878e-09	3.28147e-09	3.29602e-09	3.6671e-09	3.57979e-09	3.63072e-09	3.63072e-09	3.49247e-09	3.33968e-09	3.5143e-09	3.54341e-09	3.49975e-09	3.26692e-09	3.78e-09
-16	3.54704e-09	3.3797e-09	3.34423e-09	3.37424e-09	3.60525e-09	3.37697e-09	3.32513e-09	3.31785e-09	3.71803e-09	3.55796e-09	3.70348e-09	3.53613e-09	3.47065e-09	3.33968e-09	3.55068e-09	3.59434e-09	3.41971e-09	3.26692e-09	3.81e-09
-15	3.4852e-09	3.39334e-09	3.43699e-09	3.41971e-09	3.59707e-09	3.39607e-09	3.40516e-09	3.33968e-09	3.68892e-09	3.64527e-09	3.53613e-09	3.56523e-09	3.43427e-09	3.33968e-09	3.49975e-09	3.52158e-09	3.49247e-09	3.28147e-09	3.75e-09
-14	3.49975e-09	3.4188e-09	3.44427e-09	3.41517e-09	3.65436e-09	3.43245e-09	3.44154e-09	3.35423e-09	3.68892e-09	3.65254e-09	3.57979e-09	3.55796e-09	3.41244e-09	3.38333e-09	3.55068e-09	3.47792e-09	3.44882e-09	3.18688e-09	3.69e-09
-13	3.52158e-09	3.39971e-09	3.45337e-09	3.38697e-09	3.64891e-09	3.46428e-09	3.49247e-09	3.42699e-09	3.6671e-09	3.57979e-09	3.59434e-09	3.57979e-09	3.44882e-09	3.29602e-09	3.55796e-09	3.57979e-09	3.44154e-09	3.24509e-09	3.65e-09
-12	3.49247e-09	3.4088e-09	3.38606e-09	3.43881e-09	3.62435e-09	3.45518e-09	3.49975e-09	3.45609e-09	3.73987e-09	3.59434e-09	3.64527e-09	3.52885e-09	3.47792e-09	3.33968e-09	3.47792e-09	3.46337e-09	3.49975e-09	3.23782e-09	3.52e-09
-11	3.43518e-09	3.35332e-09	3.40698e-09	3.38515e-09	3.65254e-09	3.45428e-09	3.47792e-09	3.39789e-09	3.68165e-09	3.71803e-09	3.67437e-09	3.59434e-09	3.46337e-09	3.36151e-09	3.50703e-09	3.47792e-09	3.36878e-09	3.1505e-09	3.58e-09
-10	3.44245e-09	3.31967e-09	3.47156e-09	3.41517e-09	3.53977e-09	3.36514e-09	3.50703e-09	3.41971e-09	3.62344e-09	3.71803e-09	3.68892e-09	3.63799e-09	3.47065e-09	3.38333e-09	3.45609e-09	3.49975e-09	3.36151e-09	3.16506e-09	3.57e-09
-9	3.41426e-09	3.2942e-09	3.44245e-09	3.35696e-09	3.59161e-09	3.4088e-09	3.44154e-09	3.46337e-09	3.71075e-09	3.70348e-09	3.73259e-09	3.55796e-09	3.4852e-09	3.41971e-09	3.4852e-09	3.41971e-09	3.26692e-09	3.13595e-09	3.51e-09
-8	3.38424e-09	3.34695e-09	3.34968e-09	3.30967e-09	3.50157e-09	3.31512e-09	3.42699e-09	3.44882e-09	3.6671e-09	3.68165e-09	3.61617e-09	3.60889e-09	3.43427e-09	3.36151e-09	3.47792e-09	3.40516e-09	3.58706e-09	3.0923e-09	3.47e-09
-7	3.35514e-09	3.27783e-09	3.37697e-09	3.27238e-09	3.53249e-09	3.24782e-09	3.41971e-09	3.47065e-09	3.61617e-09	3.6671e-09	3.68892e-09	3.57251e-09	3.47065e-09	3.37606e-09	3.46337e-09	3.41244e-09	3.23782e-09	3.17961e-09	3.43e-09
-6	3.35969e-09	3.26692e-09	3.36878e-09	3.24327e-09	3.50066e-09	3.32876e-09	3.41244e-09	3.44154e-09	3.62344e-09	3.6962e-09	3.68892e-09	3.54341e-09	3.37606e-09	3.3324e-09	3.41244e-09	3.38333e-09	3.19416e-09	3.09957e-09	3.51e-09
-5	3.39061e-09	3.26965e-09	3.31967e-09	3.29875e-09	3.55523e-09	3.27965e-09	3.42699e-09	3.47065e-09	3.63799e-09	3.6962e-09	3.65982e-09	3.60161e-09	3.43427e-09	3.29602e-09	3.35423e-09	3.41971e-09	3.31785e-09	3.08502e-09	3.45e-09
-4	3.39607e-09	3.2751e-09	3.35605e-09	3.21417e-09	3.53067e-09	3.26965e-09	3.41971e-09	3.44154e-09	3.60161e-09	3.68892e-09	3.73987e-09	3.59434e-09	3.40516e-09	3.32513e-09	3.41244e-09	3.40516e-09	3.22326e-09	3.05592e-09	3.43e-09
-3	3.48065e-09	3.28875e-09	3.32331e-09	3.2551e-09	3.53795e-09	3.25419e-09	3.38333e-09	3.46337e-09	3.65982e-09	3.68165e-09	3.73987e-09	3.60889e-09	3.46337e-09	3.34695e-09	3.47792e-09	3.45609e-09	3.44882e-09	3.18688e-09	3.71e-09
-2	3.73441e-09	3.62981e-09	3.67983e-09	3.62799e-09	3.89176e-09	3.72167e-09	3.7617e-09	3.79808e-09	3.92177e-09	3.95087e-09	4.02363e-09	3.83446e-09	3.62344e-09	3.44882e-09	3.57251e-09	3.52885e-09	3.49247e-09	3.09957e-09	3.52e-09
-1	3.46428e-09	3.31876e-09	3.36696e-09	3.28329e-09	3.49338e-09	3.20507e-09	3.35423e-09	3.43427e-09	3.57979e-09	3.65982e-09	3.6962e-09	3.52158e-09	3.41971e-09	3.25964e-09	3.39061e-09	3.37606e-09	3.33968e-09	3.02681e-09	3.51e-09
0	3.54432e-09	3.26237e-09	3.32786e-09	3.17597e-09	3.47519e-09	3.17233e-09	3.24509e-09	3.41971e-09	3.55796e-09	3.61617e-09	3.59434e-09	3.50703e-09	3.36878e-09	3.16506e-09	3.39061e-09	3.45609e-09	2.43746e-09	3.0923e-09	3.47e-09
1	3.62162e-09	3.25782e-09	3.22417e-09	3.16778e-09	3.49429e-09	3.22417e-09	3.33968e-09	3.3324e-09	3.5143e-09	3.55796e-09	3.57979e-09	3.50703e-09	3.31785e-09	3.17961e-09	3.35423e-09	3.37606e-09	2.85947e-09	3.04864e-09	3.49e-09
2	3.92905e-09	3.69438e-09	3.68438e-09	3.62981e-09	3.82173e-09	3.39516e-09	3.38333e-09	3.56523e-09	3.7617e-09	3.83446e-09	3.85629e-09	3.73259e-09	3.42699e-09	3.19416e-09	3.33968e-09	3.57979e-09	1.8481e-09	3.25237e-09	3.73e-09
3	4.0109e-09	3.61526e-09	3.60616e-09	3.50975e-09	3.77898e-09	3.50339e-09	3.4852e-09	3.61617e-09	3.71803e-09	3.89267e-09	3.91449e-09	3.83446e-09	3.57979e-09	3.28875e-09	3.47792e-09	3.39789e-09	3.01226e-09	2.93223e-09	3.5e-09
4	3.65436e-09	3.29239e-09	3.246e-09	3.19598e-09	3.51248e-09	3.20962e-09	3.28147e-09	3.33968e-09	3.53613e-09	3.59434e-09	3.57251e-09	3.55068e-09	3.33968e-09	3.17961e-09	3.31785e-09	3.33968e-09	3.01954e-09	2.98316e-09	3.42e-09
5	3.67164e-09	3.28238e-09	3.28693e-09	3.26237e-09	3.47156e-09	3.26601e-09	3.28147e-09	3.33968e-09	3.52885e-09	3.55068e-09	3.57251e-09	3.49247e-09	3.28875e-09	3.12868e-09	3.25964e-09	3.28875e-09	2.92495e-09	2.96133e-09	3.38e-09
6	3.69893e-09	3.21963e-09	3.19143e-09	3.23963e-09	3.47156e-09	3.2651e-09	3.25964e-09	3.24509e-09	3.57251e-09	3.44882e-09	3.50703e-09	3.44154e-09	3.25964e-09	3.07774e-09	3.23782e-09	3.26692e-09	3.02681e-09	2.88857e-09	3.37e-09
7	3.59525e-09	3.2651e-09	3.2078e-09	3.20962e-09	3.447e-09	3.20325e-09	3.20871e-09	3.20871e-09	3.50703e-09	3.52158e-09	3.5143e-09	3.4852e-09	3.28875e-09	3.1505e-09	3.23782e-09	3.3324e-09	3.39061e-09	2.9395e-09	3.4e-09
8	3.59161e-09	3.25691e-09	3.24964e-09	3.25237e-09	3.41608e-09	3.236e-09	3.31785e-09	3.25237e-09	3.49975e-09	3.47065e-09	3.47065e-09	3.54341e-09	3.32513e-09	3.09957e-09	3.31785e-09	3.31785e-09	3.07774e-09	2.94678e-09	3.43e-09
9	3.59343e-09	3.3797e-09	3.28238e-09	3.26601e-09	3.5143e-09	3.23236e-09	3.2742e-09	3.22326e-09	3.55068e-09	3.55068e-09	3.55068e-09	3.57251e-09	3.42699e-09	3.26692e-09	3.31057e-09	3.29602e-09	3.19416e-09	2.92495e-09	3.46e-09
10	3.52522e-09	3.3606e-09	3.29693e-09	3.28784e-09	3.49793e-09	3.26419e-09	3.2742e-09	3.20871e-09	3.54341e-09	3.60161e-09	3.60161e-09	3.4852e-09	3.33968e-09	3.20871e-09	3.2742e-09	3.26692e-09	3.23054e-09	2.92495e-09	3.49e-09
11	3.46155e-09	3.37242e-09	3.36333e-09	3.31239e-09	3.55705e-09	3.32149e-09	3.28875e-09	3.2742e-09	3.70348e-09	3.59434e-09	3.58706e-09	3.55068e-09	3.31057e-09	3.25237e-09	3.31057e-09	3.21599e-09	3.05592e-09	3.01954e-09	3.53e-09
12	3.39607e-09	3.39061e-09	3.40425e-09	3.31876e-09	3.5716e-09	3.38243e-09	3.37606e-09	3.2742e-09	3.68165e-09	3.65254e-09	3.57979e-09	3.49247e-09	3.3033e-09	3.20144e-09	3.31785e-09	3.25964e-09	3.03409e-09	2.99043e-09	3.46e-09
13	3.41971e-09	3.45246e-09	3.40698e-09	3.34695e-09	3.63708e-09	3.37697e-09	3.47065e-09	3.25964e-09	3.73987e-09	3.67437e-09	3.58706e-09	3.5143e-09	3.36151e-09	3.31785e-09	3.44154e-09	3.31785e-09	3.08502e-09	3.02681e-09	3.52e-09
14	3.30876e-09	3.42517e-09	3.42972e-09	3.39061e-09	3.64163e-09	3.46337e-09	3.49975e-09	3.36151e-09	3.82718e-09	3.63799e-09	3.59434e-09	3.52158e-09	3.40516e-09	3.40516e-09	3.41971e-09	3.40516e-09	3.22326e-09	3.0923e-09	3.52e-09
15	3.31512e-09	3.41335e-09	3.39243e-09	3.35241e-09	3.66983e-09	3.44336e-09	3.44882e-09	3.41244e-09	3.64527e-09	3.73259e-09	3.63072e-09	3.55068e-09	3.49975e-09	3.43427e-09	3.50703e-09	3.45609e-09	3.36151e-09	3.09957e-09	3.58e-09
16	3.28238e-09	3.35514e-09	3.35969e-09	3.3133e-09	3.66164e-09	3.50794e-09	3.53613e-09	3.40516e-09	3.7908e-09	3.68165e-09	3.63072e-09	3.55068e-09	3.56523e-09	3.4852e-09	3.60161e-09	3.53613e-09	3.36151e-09	3.19416e-09	3.6e-09
17	3.30148e-09	3.27692e-09	3.33604e-09	3.32786e-09	3.67164e-09	3.48247e-09	3.58706e-09	3.37606e-09	3.73987e-09	3.68892e-09	3.72532e-09	3.74715e-09	3.65982e-09	3.56523e-09	3.65982e-09	3.55068e-09	3.41971e-09	3.22326e-09	3.63e-09
18	3.28602e-09	3.25601e-09	3.31421e-09	3.31694e-09	3.65164e-09	3.40425e-09	3.39061e-09	3.42699e-09	3.73259e-09	3.84901e-09	3.85629e-09	3.71803e-09	3.78353e-09	3.70348e-09	3.76897e-09	3.56523e-09	3.57979e-09	3.25237e-09	3.65e-09
19	3.25146e-09	3.16051e-09	3.26237e-09	3.28147e-09	3.61162e-09	3.37697e-09	3.40516e-09	3.44882e-09	3.82718e-09	3.89994e-09	3.87811e-09	3.84901e-09	3.81263e-09	3.62344e-09	3.64527e-09	3.52158e-09	3.50703e-09	3.23054e-09	3.6e-09
20	3.22053e-09	3.16506e-09	3.19962e-09	3.22963e-09	3.52249e-09	3.38697e-09	3.39789e-09	3.41244e-09	3.73987e-09	3.93632e-09	3.98725e-09	3.84173e-09	3.80535e-09	3.59434e-09	3.67437e-09	3.65982e-09	3.57251e-09	3.36151e-09	3.73e-09
21	3.25419e-09	3.14868e-09	3.25782e-09	3.16233e-09	3.50703e-09	3.31967e-09	3.36151e-09	3.45609e-09	3.78353e-09	3.99453e-09	4.02363e-09	3.87811e-09	3.88539e-09	3.60889e-09	3.70348e-09	3.68892e-09	3.71075e-09	3.43427e-09	3.78e-09
22	3.15323e-09	3.01863e-09	3.19234e-09	3.09048e-09	3.52158e-09	3.1978e-09	3.33968e-09	3.5143e-09	3.84901e-09	3.99453e-09	3.95815e-09	3.99453e-09	3.81263e-09	3.55068e-09	3.73987e-09	3.76897e-09	3.76897e-09	3.41971e-09	3.82e-09
23	3.22508e-09	3.035e-09	3.14323e-09	3.00771e-09	3.43427e-09	3.23054e-09	3.3324e-09	3.49247e-09	3.89267e-09	3.96543e-09	4.05274e-09	3.92905e-09	3.85629e-09	3.68165e-09	3.87811e-09	3.92905e-09	3.84173e-09	3.49975e-09	3.78e-09
24	3.21872e-09	3.07229e-09	3.03136e-09	3.07229e-09	3.36969e-09	3.14778e-09	3.32513e-09	3.42699e-09	3.84173e-09	4.00908e-09	4.00181e-09	4.11094e-09	3.97998e-09	3.75442e-09	3.89267e-09	3.91449e-09	3.89267e-09	3.54341e-09	3.86e-09
25	3.17415e-09	3.08502e-09	3.1023e-09	2.99316e-09	3.28784e-09	3.14959e-09	3.24509e-09	3.41971e-09	3.82718e-09	3.97998e-09	3.95815e-09	4.20553e-09	4.01636e-09	3.70348e-09	3.79808e-09	3.9727e-09	3.93632e-09	3.5143e-09	4.02e-09
26	3.19507e-09	3.07502e-09	3.02499e-09	2.96497e-09	3.31057e-09	3.12504e-09	3.23782e-09	3.41971e-09	3.77625e-09	3.88539e-09	4.06729e-09	4.24919e-09	4.04546e-09	3.86356e-09	3.89267e-09	3.81263e-09	3.88539e-09	3.4852e-09	3.93e-09
27	3.25601e-09	3.05501e-09	3.04227e-09	2.96133e-09	3.31148e-09	3.09048e-09	3.24509e-09	3.40516e-09	3.84901e-09	3.89994e-09	4.10367e-09	4.29284e-09	4.22008e-09	3.75442e-09	3.73259e-09	3.81263e-09	3.7908e-09	3.41244e-09	3.8e-09
28	3.31239e-09	3.05319e-09	3.02681e-09	2.99771e-09	3.3033e-09	3.20235e-09	3.17233e-09	3.37606e-09	3.7908e-09	3.96543e-09	4.08912e-09	4.41653e-09	4.07456e-09	3.60161e-09	3.67437e-09	3.80535e-09	3.6962e-09	3.41971e-09	3.86e-09
29	3.18143e-09	3.05046e-09	3.04682e-09	2.97042e-09	3.29511e-09	3.19689e-09	3.23054e-09	3.39789e-09	3.76897e-09	3.95815e-09	4.21281e-09	4.30012e-09	3.97998e-09	3.6962e-09	3.6962e-09	3.73259e-09	4.02363e-09	3.38333e-09	3.89e-09
30	3.29239e-09	3.18234e-09	3.28693e-09	3.32695e-09	3.75988e-09	3.60434e-09	3.29602e-09	3.64527e-09	3.84901e-09	4.29284e-09	4.11094e-09	4.17643e-09	4.1546e-09	3.84173e-09	3.70348e-09	3.77625e-09	3.90722e-09	3.73259e-09	3.96e-09
31	3.20598e-09	3.13049e-09	3.23327e-09	3.23054e-09	3.76988e-09	3.57706e-09	3.61617e-09	3.82718e-09	4.35105e-09	4.42381e-09	4.24919e-09	4.26374e-09	4.19098e-09	3.84173e-09	4.06729e-09	3.87084e-09	4.1546e-09	3.73987e-09	4.09e-09
32	3.13595e-09	3.20235e-09	3.20507e-09	3.34786e-09	3.74806e-09	3.58979e-09	3.6671e-09	3.79808e-09	4.37288e-09	4.24919e-09	4.37288e-09	4.46747e-09	4.14005e-09	4.03091e-09	4.11094e-09	4.10367e-09	4.05274e-09	3.73259e-09	4.02e-09
33	3.06774e-09	3.08411e-09	3.1887e-09	3.28147e-09	3.75897e-09	3.61435e-09	3.77625e-09	3.90722e-09	4.29284e-09	4.40926e-09	4.40926e-09	4.59116e-09	4.38743e-09	4.14732e-09	4.16188e-09	4.1837e-09	4.04546e-09	3.72532e-09	4.08e-09
34	3.04227e-09	3.04864e-09	3.25873e-09	3.23963e-09	3.76352e-09	3.66892e-09	3.7617e-09	3.87811e-09	4.44564e-09	4.32922e-09	4.52567e-09	4.53295e-09	4.44564e-09	4.20553e-09	4.17643e-09	4.26374e-09	4.1255e-09	3.60889e-09	4.11e-09
35	2.99862e-09	3.08229e-09	3.27056e-09	3.35605e-09	3.7526e-09	3.69438e-09	3.89267e-09	3.98725e-09	4.34378e-09	4.5475e-09	4.77306e-09	4.73668e-09	4.64209e-09	4.14732e-09	4.26374e-09	4.24191e-09	4.07456e-09	3.73259e-09	4.24e-09
36	3.09866e-09	3.05046e-09	3.16324e-09	3.31148e-09	3.74351e-09	3.70893e-09	3.81263e-09	4.10367e-09	4.52567e-09	4.53295e-09	4.61299e-09	4.71485e-09	4.5184e-09	4.24191e-09	4.19098e-09	4.39471e-09	4.01636e-09	3.84173e-09	4.21e-09
37	2.9777e-09	2.99498e-09	3.20325e-09	3.32422e-09	3.79353e-09	3.8381e-09	3.90722e-09	4.00181e-09	4.41653e-09	4.7003e-09	4.74395e-09	4.80216e-09	4.51112e-09	4.17643e-09	4.29284e-09	4.30012e-09	4.04546e-09	3.84901e-09	4.25e-09
38	2.99407e-09	3.01772e-09	3.16778e-09	3.23963e-09	3.81172e-09	3.86993e-09	3.87811e-09	4.08912e-09	4.59116e-09	4.84582e-09	4.83126e-09	4.71485e-09	4.69302e-09	4.25646e-09	4.3365e-09	4.37288e-09	4.00181e-09	3.86356e-09	4.32e-09
39	2.96588e-09	2.98134e-09	3.14232e-09	3.22872e-09	3.88448e-09	3.82445e-09	3.97998e-09	4.21281e-09	4.83126e-09	4.72212e-09	4.87492e-09	4.9113e-09	4.59116e-09	4.20553e-09	4.57661e-09	4.54023e-09	4.14732e-09	4.06001e-09	4.43e-09
40	3.01499e-09	2.96315e-09	3.2269e-09	3.2942e-09	3.96543e-09	3.87629e-09	4.05274e-09	4.53295e-09	4.7294e-09	4.85309e-09	4.64937e-09	4.7585e-09	4.68575e-09	4.40198e-09	4.72212e-09	4.62026e-09	4.43109e-09	4.08912e-09	4.34e-09
41	2.93132e-09	2.95042e-09	3.15232e-09	3.26601e-09	3.98362e-09	3.86902e-09	4.1546e-09	4.37288e-09	4.88947e-09	4.87492e-09	4.77306e-09	4.96951e-09	4.83854e-09	4.51112e-09	4.7294e-09	4.77306e-09	4.5475e-09	4.16188e-09	4.45e-09
42	2.94769e-09	3.00498e-09	3.24145e-09	3.34605e-09	3.93996e-09	4.02909e-09	4.14005e-09	4.55478e-09	4.77306e-09	5.00589e-09	4.7294e-09	5.16596e-09	5.04227e-09	4.53295e-09	4.83126e-09	4.67119e-09	4.28557e-09	4.35105e-09	4.44e-09
43	2.96497e-09	2.9104e-09	3.18961e-09	3.3897e-09	4.00181e-09	4.03182e-09	4.07456e-09	4.48929e-09	4.89675e-09	4.8822e-09	4.9404e-09	5.10775e-09	5.03499e-09	4.67119e-09	4.95496e-09	4.70757e-09	4.42381e-09	4.51112e-09	4.53e-09
44	2.90312e-09	2.9686e-09	3.25601e-09	3.39243e-09	3.98271e-09	4.12368e-09	4.21281e-09	4.59843e-09	4.9113e-09	4.96951e-09	5.21689e-09	5.28965e-09	5.23872e-09	4.73668e-09	5.00589e-09	4.80216e-09	4.46747e-09	4.56205e-09	4.61e-09
45	3.00135e-09	2.92131e-09	3.26237e-09	3.38697e-09	4.03e-09	4.21917e-09	4.3074e-09	4.64937e-09	5.16596e-09	5.07865e-09	5.35513e-09	5.23872e-09	5.34058e-09	4.77306e-09	4.81671e-09	4.76578e-09	4.47474e-09	4.80944e-09	4.68e-09
46	2.89403e-09	2.96951e-09	3.15232e-09	3.49793e-09	4.04273e-09	4.21645e-09	4.29284e-09	4.67119e-09	5.16596e-09	5.16596e-09	5.28237e-09	5.47155e-09	5.24599e-09	4.89675e-09	4.83126e-09	4.80944e-09	4.64937e-09	5.03499e-09	4.72e-09
47	2.85219e-09	2.82309e-09	3.23782e-09	3.38606e-09	4.13368e-09	4.36742e-09	4.53295e-09	4.93313e-09	5.42789e-09	5.49338e-09	5.56614e-09	5.52976e-09	5.35513e-09	4.83854e-09	5.03499e-09	4.88947e-09	4.60571e-09	5.32603e-09	4.85e-09
48	2.81035e-09	2.88038e-09	3.25873e-09	3.5143e-09	4.28102e-09	4.51931e-09	4.70757e-09	5.0932e-09	5.4861e-09	5.73348e-09	5.79897e-09	5.6971e-09	5.64617e-09	5.12958e-09	5.10047e-09	4.94768e-09	4.9113e-09	5.56614e-09	4.92e-09
49	2.92586e-09	2.8913e-09	3.17506e-09	3.31694e-09	4.41653e-09	4.18461e-09	5.01316e-09	5.57341e-09	5.34058e-09	6.00269e-09	5.71893e-09	5.4861e-09	5.76259e-09	5.31148e-09	5.32603e-09	5.10047e-09	4.79488e-09	5.72621e-09	5.07e-09
50	2.7958e-09	2.79216e-09	3.16778e-09	3.45882e-09	4.50839e-09	4.38379e-09	5.18051e-09	5.91538e-09	5.74076e-09	6.18459e-09	5.95176e-09	5.74076e-09	5.93721e-09	5.6389e-09	5.46427e-09	5.20961e-09	5.18051e-09	5.99542e-09	5.22e-09
51	2.79853e-09	2.76306e-09	3.14687e-09	3.49247e-09	4.55842e-09	4.52295e-09	4.80216e-09	6.20642e-09	5.88628e-09	6.43197e-09	6.23552e-09	6.00269e-09	6.26463e-09	5.71893e-09	5.78441e-09	5.34058e-09	5.08592e-09	6.49018e-09	5.44e-09
52	2.67848e-09	2.66665e-09	3.1505e-09	3.62162e-09	4.35014e-09	4.74486e-09	5.15141e-09	5.71166e-09	6.16276e-09	6.11183e-09	6.11911e-09	6.41015e-09	6.12638e-09	6.08273e-09	5.90811e-09	5.57341e-09	5.457e-09	6.79577e-09	5.66e-09
53	2.63755e-09	2.65301e-09	3.06228e-09	3.65982e-09	4.46292e-09	4.87219e-09	5.42062e-09	6.06818e-09	6.55567e-09	6.4247e-09	6.57749e-09	6.67208e-09	6.44653e-09	6.52656e-09	6.2137e-09	5.79897e-09	5.40606e-09	7.01405e-09	5.78e-09
54	2.63118e-09	2.6039e-09	3.06046e-09	3.67437e-09	4.60753e-09	5.13595e-09	5.60252e-09	6.4538e-09	7.01405e-09	6.80305e-09	7.04316e-09	7.02133e-09	6.73757e-09	6.91219e-09	6.8176e-09	6.04635e-09	5.74803e-09	7.30509e-09	5.96e-09
55	2.54023e-09	2.56661e-09	3.09775e-09	3.62708e-09	4.79761e-09	5.35422e-09	5.84262e-09	6.50473e-09	7.32692e-09	7.13774e-09	7.09409e-09	7.31237e-09	7.20323e-09	7.30509e-09	7.23233e-09	6.51929e-09	6.10456e-09	8.07637e-09	6.44e-09
56	2.51568e-09	2.56115e-09	2.9777e-09	3.68347e-09	4.87128e-09	5.57705e-09	6.09e-09	7.03588e-09	7.31964e-09	7.23961e-09	7.45064e-09	7.61798e-09	7.51612e-09	8.08365e-09	7.81444e-09	7.15957e-09	6.47563e-09	8.61479e-09	6.9e-09
57	2.52841e-09	2.52113e-09	3.00862e-09	3.67892e-09	5.03135e-09	5.57978e-09	6.23552e-09	7.55978e-09	7.9454e-09	7.63981e-09	7.68347e-09	8.12003e-09	7.92357e-09	8.53476e-09	8.51293e-09	7.63981e-09	6.94129e-09	8.86217e-09	7.02e-09
58	2.5084e-09	2.59844e-09	3.01499e-09	3.69893e-09	5.24599e-09	5.93175e-09	6.46835e-09	7.95995e-09	8.53476e-09	7.81444e-09	8.20734e-09	8.63662e-09	8.62934e-09	9.18959e-09	9.29873e-09	8.06182e-09	7.43606e-09	9.46608e-09	7.54e-09
59	2.53205e-09	2.53296e-09	2.91676e-09	3.79444e-09	5.1987e-09	6.23552e-09	6.8467e-09	7.79988e-09	8.62207e-09	7.95268e-09	8.44017e-09	9.05135e-09	9.25507e-09	1.02592e-08	9.90991e-09	8.77486e-09	8.17823e-09	9.97539e-09	8.08e-09
60	2.50203e-09	2.57388e-09	3.06501e-09	3.73623e-09	5.31421e-09	6.52383e-09	7.15957e-09	8.29465e-09	9.05135e-09	8.15641e-09	8.80397e-09	9.68436e-09	9.70618e-09	1.10522e-08	1.07539e-08	9.53156e-09	8.72393e-09	1.06666e-08	8.63e-09
61	2.35833e-09	2.65574e-09	3.07138e-09	3.72714e-09	5.45336e-09	6.71301e-09	7.12319e-09	8.32375e-09	9.34239e-09	8.41834e-09	9.34966e-09	1.03465e-08	1.0623e-08	1.15761e-08	1.15688e-08	1.02373e-08	9.01497e-09	1.12123e-08	9.15e-09
62	2.29103e-09	2.56843e-09	3.17779e-09	3.78353e-09	5.45427e-09	7.07954e-09	7.34147e-09	8.68755e-09	1.00191e-08	8.80397e-09	1.00191e-08	1.1045e-08	1.15324e-08	1.27621e-08	1.22528e-08	1.06375e-08	9.49518e-09	1.1627e-08	9.59e-09
63	2.20645e-09	2.51204e-09	3.25964e-09	3.80444e-09	5.35331e-09	7.40422e-09	7.37057e-09	8.78214e-09	1.02737e-08	9.14594e-09	1.07321e-08	1.16707e-08	1.18671e-08	1.38244e-08	1.28276e-08	1.12341e-08	1.04047e-08	1.22964e-08	1.01e-08
64	2.09913e-09	2.39835e-09	3.36514e-09	3.94269e-09	5.38969e-09	8.04727e-09	7.60343e-09	8.97859e-09	1.06302e-08	9.43697e-09	1.11032e-08	1.20709e-08	1.27475e-08	1.44283e-08	1.38462e-08	1.23983e-08	1.11177e-08	1.28858e-08	1.1e-08
65	2.03273e-09	2.33742e-09	3.21235e-09	4.1737e-09	5.55431e-09	8.46745e-09	7.77078e-09	9.2187e-09	1.09213e-08	9.6407e-09	1.16852e-08	1.31041e-08	1.3788e-08	1.55925e-08	1.50395e-08	1.32059e-08	1.16052e-08	1.35843e-08	1.15e-08
66	2.01091e-09	2.27557e-09	3.12231e-09	4.29193e-09	5.63799e-09	8.75849e-09	7.96723e-09	9.54611e-09	1.13651e-08	9.7935e-09	1.27403e-08	1.47411e-08	1.48721e-08	1.71714e-08	1.58981e-08	1.40718e-08	1.25002e-08	1.421e-08	1.22e-08
67	1.93724e-09	2.23191e-09	3.05592e-09	4.58024e-09	5.7162e-09	9.16594e-09	8.05454e-09	9.77167e-09	1.17071e-08	1.01282e-08	1.36498e-08	1.55343e-08	1.64583e-08	1.81464e-08	1.72296e-08	1.5869e-08	1.35915e-08	1.47411e-08	1.29e-08
68	1.82718e-09	2.19462e-09	2.95314e-09	4.90857e-09	5.76168e-09	9.41606e-09	8.03271e-09	9.81532e-09	1.16707e-08	1.0492e-08	1.32277e-08	1.49013e-08	1.75279e-08	1.98417e-08	1.89467e-08	1.71859e-08	1.48066e-08	1.5818e-08	1.38e-08
69	1.82172e-09	2.15825e-09	2.95496e-09	5.16687e-09	5.76441e-09	9.55794e-09	8.11275e-09	9.72801e-09	1.16925e-08	1.08631e-08	1.32569e-08	1.56653e-08	1.81755e-08	2.20972e-08	2.04456e-08	1.86775e-08	1.56871e-08	1.60873e-08	1.44e-08
70	1.76352e-09	2.09003e-09	2.90039e-09	5.20143e-09	5.61707e-09	9.61523e-09	8.1273e-09	9.72074e-09	1.13869e-08	1.07976e-08	1.51923e-08	1.91068e-08	1.99217e-08	2.29994e-08	2.27302e-08	2.09258e-08	1.70259e-08	1.68367e-08	1.49e-08
71	1.71622e-09	2.01182e-09	2.81581e-09	5.07228e-09	5.53158e-09	9.75893e-09	8.03271e-09	9.6116e-09	1.11032e-08	1.08631e-08	1.7899e-08	2.23591e-08	2.35378e-08	2.37343e-08	2.49566e-08	2.26283e-08	1.83064e-08	1.74988e-08	1.55e-08
72	1.58617e-09	1.97817e-09	2.78125e-09	4.74213e-09	5.38969e-09	9.84716e-09	7.97451e-09	9.6407e-09	1.09213e-08	1.15761e-08	1.88812e-08	2.25701e-08	2.62154e-08	2.69503e-08	2.58152e-08	2.45346e-08	1.9376e-08	1.74042e-08	1.61e-08
73	1.51886e-09	1.8581e-09	2.70485e-09	4.4993e-09	5.3324e-09	9.78986e-09	7.79261e-09	9.33511e-09	1.06302e-08	1.22673e-08	1.75643e-08	2.03073e-08	2.59826e-08	3.01591e-08	2.75032e-08	2.65719e-08	2.09185e-08	1.7899e-08	1.6e-08
74	1.54706e-09	1.84446e-09	2.55933e-09	4.09912e-09	5.34149e-09	9.75439e-09	7.39968e-09	9.01497e-09	1.01355e-08	1.25074e-08	1.62546e-08	2.02127e-08	2.50876e-08	3.01809e-08	3.04792e-08	2.7787e-08	2.17989e-08	1.76952e-08	1.62e-08
75	1.54888e-09	1.79717e-09	2.60299e-09	4.03909e-09	5.75167e-09	9.8135e-09	7.22505e-09	8.79669e-09	9.83715e-09	1.23474e-08	1.7637e-08	2.41854e-08	2.73504e-08	2.90603e-08	3.20726e-08	2.92349e-08	2.26865e-08	1.77316e-08	1.6e-08
76	1.42519e-09	1.79717e-09	2.44655e-09	3.96452e-09	6.12002e-09	9.34148e-09	6.89036e-09	8.25099e-09	9.38604e-09	1.16125e-08	2.09258e-08	2.87183e-08	3.17525e-08	3.05229e-08	3.12214e-08	3.07921e-08	2.36543e-08	1.75788e-08	1.57e-08
77	1.3688e-09	1.65347e-09	2.34469e-09	3.80263e-09	6.24189e-09	8.72302e-09	6.49018e-09	7.71257e-09	8.75303e-09	1.11032e-08	2.36688e-08	3.0632e-08	3.4612e-08	3.45319e-08	3.07193e-08	3.13814e-08	2.40763e-08	1.70986e-08	1.53e-08
78	1.27603e-09	1.52614e-09	2.2783e-09	3.55614e-09	6.1564e-09	7.91539e-09	5.92266e-09	7.08681e-09	8.06182e-09	1.10741e-08	2.37852e-08	2.91694e-08	3.3848e-08	3.62854e-08	3.25165e-08	3.06684e-08	2.37634e-08	1.6502e-08	1.43e-08
79	1.27239e-09	1.42973e-09	1.9818e-09	3.42244e-09	6.06727e-09	7.16503e-09	5.42789e-09	6.49018e-09	7.45791e-09	1.14306e-08	2.20608e-08	2.6099e-08	3.04283e-08	3.4772e-08	3.36443e-08	3.0079e-08	2.3436e-08	1.55925e-08	1.35e-08
80	1.15507e-09	1.39062e-09	2.0391e-09	3.08229e-09	5.91083e-09	6.45926e-09	4.96951e-09	5.92993e-09	6.91946e-09	1.15688e-08	1.85393e-08	1.76807e-08	2.81071e-08	3.10613e-08	3.29894e-08	3.0632e-08	2.31886e-08	1.50541e-08	1.29e-08
81	1.22964e-09	7.94902e-10	8.65843e-10	2.86583e-09	5.74894e-09	5.88446e-09	4.54023e-09	5.43517e-09	6.34466e-09	1.18453e-08	1.02155e-08	1.4341e-08	2.35524e-08	2.86165e-08	3.00572e-08	3.06466e-08	2.26865e-08	1.43919e-08	1.21e-08
82	4.76579e-10	2.09185e-10	2.41927e-10	7.19414e-10	5.46245e-09	5.13504e-09	4.04546e-09	4.81671e-09	5.54431e-09	6.75939e-09	1.17362e-08	1.75788e-08	1.86702e-08	3.04792e-08	2.65501e-08	2.89657e-08	2.09767e-08	1.27184e-08	1.08e-08
83	6.73031e-11	3.72895e-11	1.2733e-11	1.43701e-10	1.46884e-09	4.11913e-09	3.5143e-09	4.03818e-09	5.1223e-09	7.42878e-09	1.20636e-08	1.88958e-08	2.22354e-08	2.94896e-08	2.77433e-08	2.68411e-08	2.14715e-08	1.23401e-08	9.94e-09
84	2.91041e-11	3.18325e-11	7.276e-11	1.03683e-10	2.41018e-10	3.5425e-09	3.07047e-09	3.54341e-09	3.98725e-09	6.91946e-09	1.1125e-08	1.83428e-08	2.67538e-08	2.69066e-08	3.79589e-08	2.87693e-08	2.07511e-08	1.16343e-08	1e-08
85	6.18461e-11	5.45699e-11	1.2733e-11	4.1837e-11	9.095e-12	1.15052e-09	2.86674e-09	3.28147e-09	3.41244e-09	5.66072e-09	1.00554e-08	1.73096e-08	2.56406e-08	2.59025e-08	4.01199e-08	3.71585e-08	2.40108e-08	1.27112e-08	1.15e-08
